# Supplementary material for: Disrupting metformin adaptation of liver cancer cells by targeting the TOMM34/ATP5B axis
Source: EMBO Mol Med. 2022 Nov 2;14(12):e16082. doi: 10.15252/emmm.202216082 (PMC9728056; doi:10.15252/emmm.202216082)
Supplement: Supplementary file 3 — Source Data for Expanded View and Appendix [file EMMM-14-e16082-s008.zip]

Archive with 9 entries (8 files):
- EMM-2022-16082_Source Data for Expanded View and Appendix content/
- EMM-2022-16082_Source Data for Expanded View and Appendix content/EMM-2022-1608_SourceDataFoAppendix Fig.S3A.pdf
- EMM-2022-16082_Source Data for Expanded View and Appendix content/EMM-2022-1608_SourceDataForAppendix Fig.S1B.pdf
- EMM-2022-16082_Source Data for Expanded View and Appendix content/EMM-2022-1608_SourceDataForAppendix Fig.S2A-B,D-E.pdf
- EMM-2022-16082_Source Data for Expanded View and Appendix content/EMM-2022-1608_SourceDataForAppendix Fig.S5A-C,F.pdf
- EMM-2022-16082_Source Data for Expanded View and Appendix content/EMM-2022-1608_SourceDataForFig. EV2A-G.pdf
- EMM-2022-16082_Source Data for Expanded View and Appendix content/EMM-2022-1608_SourceDataForFig. EV3B-D.pdf
- EMM-2022-16082_Source Data for Expanded View and Appendix content/EMM-2022-1608_SourceDataForFig. EV4B-G.pdf
- EMM-2022-16082_Source Data for Expanded View and Appendix content/EMM-2022-1608_SourceDataForFig. EV5B,E-F.pdf
