# Supplementary material for: Disrupting metformin adaptation of liver cancer cells by targeting the TOMM34/ATP5B axis
Source: EMBO Mol Med. 2022 Nov 2;14(12):e16082. doi: 10.15252/emmm.202216082 (PMC9728056; doi:10.15252/emmm.202216082)
Supplement: Supplementary file 5 — Source Data for Figure 3 [file EMMM-14-e16082-s001.zip]

Archive with 3 entries (2 files):
- EMM-2022-16082_SourceDataForFig.3/EMM-2022-16082 SourceDataForFig.3A-B(NC_Sh_ enrichment).csv
- EMM-2022-16082_SourceDataForFig.3/EMM-2022-16082_SourceDataForFig.3C,G.pdf
- EMM-2022-16082_SourceDataForFig.3/
