# Supplementary material for: Disrupting metformin adaptation of liver cancer cells by targeting the TOMM34/ATP5B axis
Source: EMBO Mol Med. 2022 Nov 2;14(12):e16082. doi: 10.15252/emmm.202216082 (PMC9728056; doi:10.15252/emmm.202216082)
Supplement: Supplementary file 5 — Source Data for Figure 3 [file EMMM-14-e16082-s001.zip › EMM-2022-16082_SourceDataForFig.3/EMM-2022-16082 SourceDataForFig.3A-B(NC_Sh_ enrichment).csv]

	ID	Description	setSize	enrichmentScore	NES	pvalue	p.adjust	qvalues	rank	leading_edge	core_enrichment
HALLMARK_MYC_TARGETS_V1	HALLMARK_MYC_TARGETS_V1	HALLMARK_MYC_TARGETS_V1	200	0.548588533	1.599755905	5.09E-05	0.002542569	0.002194639	8281	tags=67%, list=29%, signal=48%	1964/6059/6741/7531/4175/6742/56910/1982/23196/9188/10987/7203/22948/22916/3838/2079/3939/5901/6634/8894/7514/3329/11335/8886/65005/3837/10549/10971/2058/6240/3608/2806/23435/26121/26121/26121/26121/26121/26121/26121/26121/4999/10907/4953/26135/1176/2935/5902/4686/10213/3251/10574/10528/1977/4609/10576/52/4830/220988/7555/26354/7298/5690/6632/7913/28973/26986/4869/1973/1965/9184/5714/5707/7398/56…
HALLMARK_E2F_TARGETS	HALLMARK_E2F_TARGETS	HALLMARK_E2F_TARGETS	200	0.512010978	1.493090971	0.000660871	0.016521777	0.014260902	7696	tags=55%, list=27%, signal=40%	10111/55148/4683/3161/29028/6941/9126/54556/6241/10051/4436/675/55635/7153/79677/1434/9738/3070/4361/9837/23047/9125/5631/9319/81624/4175/9787/5981/1111/5885/10274/3838/6118/54962/1163/5901/6941/7037/11340/7514/5411/84296/4678/64785/3364/10549/10527/5558/81611/29980/57122/5889/4999/3930/79733/6119/2935/5902/55148/6749/10528/2146/5591/4609/5931/10606/4830/23649/10635/10733/51747/203068/7913/4292/2…
HALLMARK_COAGULATION	HALLMARK_COAGULATION	HALLMARK_COAGULATION	138	0.508337077	1.423183793	0.005946388	0.086659648	0.07480096	3957	tags=29%, list=14%, signal=25%	11072/4314/5627/5055/3075/7980/4319/2160/5340/3818/6678/4312/8754/4153/1361/4320/1848/9615/1803/1510/3673/1513/629/7078/462/3158/4224/10747/8309/8754/301/5327/2147/5328/7018/2243/824/2152/2335/3426/1369/6284/344/23479/7057
HALLMARK_OXIDATIVE_PHOSPHORYLATION	HALLMARK_OXIDATIVE_PHOSPHORYLATION	HALLMARK_OXIDATIVE_PHOSPHORYLATION	200	0.458627861	1.337418819	0.007544191	0.086659648	0.07480096	7791	tags=51%, list=27%, signal=37%	8803/4976/5162/4718/4129/521/29796/2110/4704/34/9551/516/4707/1738/56993/3939/1737/3313/3032/56945/10128/5018/23479/2806/4712/64960/10063/51318/8604/788/10989/4698/3030/55288/514/10651/1337/4700/64963/498/9131/1666/4329/4717/54704/4696/4552/6391/4720/1353/2271/81689/7417/4719/4719/2746/4696/515/23530/56898/3417/5160/51660/1355/10449/529/1528/1347/7385/6390/4259/4835/528/54205/2108/292/4697/30/517…
HALLMARK_MITOTIC_SPINDLE	HALLMARK_MITOTIC_SPINDLE	HALLMARK_MITOTIC_SPINDLE	199	0.464955266	1.354129197	0.011620508	0.086659648	0.07480096	7158	tags=49%, list=25%, signal=37%	7248/10801/55835/1894/6093/9126/2035/55704/10051/114791/675/55785/9585/10611/5922/9113/7272/7153/9732/9462/6453/5108/9874/84376/1063/9411/7840/7531/11064/9787/54443/5981/85464/6249/22930/10565/324/8409/5116/996/4643/9702/22974/6654/10128/7414/253260/163786/8470/5921/7204/9735/7430/84333/9793/23095/10426/2317/55125/56992/56992/10006/3832/23365/24137/9055/10048/10276/23637/8243/394/6780/6709/54509/…
HALLMARK_MTORC1_SIGNALING	HALLMARK_MTORC1_SIGNALING	HALLMARK_MTORC1_SIGNALING	200	0.445667227	1.299623917	0.012081694	0.086659648	0.07480096	7375	tags=57%, list=26%, signal=42%	2542/7852/29110/2729/134429/441024/6515/10962/8615/120/6241/51377/2745/10096/2632/2805/6309/586/3157/5199/10987/516/5352/23657/6652/5052/3939/10622/488/7037/8894/3638/3145/3308/6184/205/3313/3329/3949/31/2181/5861/2058/3422/3099/10963/7184/6745/10097/6715/2717/51569/5718/30001/10213/3251/6713/56902/7453/10989/900/5701/5464/79602/5723/8624/6319/79071/4860/5719/3689/23165/5860/27101/2936/4048/5704/…
HALLMARK_PROTEIN_SECRETION	HALLMARK_PROTEIN_SECRETION	HALLMARK_PROTEIN_SECRETION	96	0.51728789	1.392465825	0.013030218	0.086659648	0.07480096	6936	tags=62%, list=24%, signal=47%	6197/8082/9570/8615/1203/9522/3998/259230/102/8027/27236/81542/9341/858/10565/8674/1315/19/7103/23033/7251/81611/10040/1213/2717/23095/1176/6845/5868/286451/372/8729/8546/23673/9871/2803/163/5594/10059/3875/26286/8417/22872/51552/10067/1075/667/8773/9367/164/1956/1173/7163/9525/476/5862/1175/22796/9805/6647
HALLMARK_ALLOGRAFT_REJECTION	HALLMARK_ALLOGRAFT_REJECTION	HALLMARK_ALLOGRAFT_REJECTION	200	0.443481003	1.293248601	0.013865544	0.086659648	0.07480096	4032	tags=24%, list=14%, signal=21%	9466/3133/3133/3133/3133/7124/7124/7124/7124/7124/7124/6352/924/8651/3665/6170/3625/6892/3383/6891/6891/6892/11184/11184/3117/207/3108/3133/3133/6891/602/717/6892/3105/43/1520/6892/4318/3105/3105/3665/5551/6892/8444/7535/3105/6890/6890/6890/6890/6890/6890/3702/3662/3596/6890/6890/7124/3108/3108/3108/3108/3108/3108/4689/3574/3553/7098/916/4050/3111/4050/4050/4050/4050/4050/4050/7070/6891/717/3594
HALLMARK_G2M_CHECKPOINT	HALLMARK_G2M_CHECKPOINT	HALLMARK_G2M_CHECKPOINT	200	0.432636175	1.261623664	0.022978962	0.127660897	0.110191511	7555	tags=51%, list=26%, signal=38%	3161/8317/10592/10721/10051/4502/675/9585/7272/7153/3091/9994/9462/1063/23047/8899/4175/6491/1111/5885/5926/10274/3838/22823/6118/1163/996/6558/7514/57082/22974/7150/4678/3364/3837/8452/262/5558/5813/10926/4953/3930/2935/51659/6713/2146/546/4609/56992/56992/23649/6632/8065/10733/81539/3832/24137/9055/4288/1432/8243/9184/3980/595/990/91746/91746/4751/10762/9221/23594/699/10419/5001/7371/3799/1033/…
HALLMARK_P53_PATHWAY	HALLMARK_P53_PATHWAY	HALLMARK_P53_PATHWAY	199	-0.436703818	-1.240827834	0.051470588	0.257352941	0.222136223	5454	tags=40%, list=19%, signal=33%	49856/92815/6141/894/5154/6768/10458/25873/4814/8851/6206/7421/55602/5883/81566/2052/27244/7832/9618/467/355/896/5372/56997/578/7867/975/581/6382/3654/55367/23654/2232/1509/29946/8651/3625/26999/23645/6256/2073/57799/3732/8877/9314/3265/10668/50619/10608/64787/57761/55240/5900/51278/3691/7157/3714/1050/29948/2872/100/8722/3162/4851/6520/23612/8744/6236/26471/27165/54541/6890/6890/6890/6890/6890/6…
HALLMARK_UV_RESPONSE_DN	HALLMARK_UV_RESPONSE_DN	HALLMARK_UV_RESPONSE_DN	144	0.435790473	1.222692597	0.076433121	0.347423277	0.299881145	6226	tags=52%, list=22%, signal=41%	10659/3815/2908/3480/3037/7049/23345/857/23116/120/140609/7082/23576/4493/1278/10611/8829/5922/390/5002/1601/7035/5159/490/10486/22884/7048/302/8997/2274/23266/2152/4131/25836/22828/3638/54468/3949/4052/26037/6310/5376/4233/5578/2869/861/3915/27109/8613/6334/5581/23469/307/3491/546/9863/4609/50937/5054/10401/5728/1902/10516/4092/1432/11099/8405/3667/493/91746/91746/657/10395/4790/7082/8871/27032/…
HALLMARK_KRAS_SIGNALING_UP	HALLMARK_KRAS_SIGNALING_UP	HALLMARK_KRAS_SIGNALING_UP	200	0.410470015	1.196984244	0.091503268	0.371250371	0.320447689	3330	tags=26%, list=12%, signal=23%	639/9734/7852/10418/1149/3800/3075/7166/90865/4319/1437/10320/8404/2207/10457/347/4320/2113/1848/3481/25907/54677/54893/3673/10806/629/5329/2115/8829/1839/9945/2745/7035/23268/23136/27075/10253/2150/54462/7851/2012/5327/10221/81617/10103/79810/5328/5950/10205/2069/7805/3800/9910/2791/4613/5243/23531
HALLMARK_INTERFERON_ALPHA_RESPONSE	HALLMARK_INTERFERON_ALPHA_RESPONSE	HALLMARK_INTERFERON_ALPHA_RESPONSE	97	-0.468552402	-1.234860688	0.103846154	0.371250371	0.320447689	1982	tags=33%, list=7%, signal=30%	1267/6402/7726/3659/5696/85441/3665/9246/27074/3429/3429/8638/6890/6890/6890/6890/6890/6890/7318/3437/5696/5696/5696/5696/5696/3107/5696/3107/5698/5698/5698/5698/219285/6890/6890/2766/64135/3627/3574/3107/834/55008/3433/5696
HALLMARK_ANDROGEN_RESPONSE	HALLMARK_ANDROGEN_RESPONSE	HALLMARK_ANDROGEN_RESPONSE	100	0.448995665	1.212644986	0.103950104	0.371250371	0.320447689	6589	tags=51%, list=23%, signal=40%	6197/10788/65986/6303/10611/5238/3685/8554/3998/8611/60559/7520/3157/10257/6611/6652/8555/1836/3638/2181/54407/3422/9590/2289/25803/3817/6414/23171/3248/11057/22936/2185/1021/10627/6675/9871/25816/6319/11099/2936/8031/595/3977/2773/5036/1622/60481/56937/51465/3880/2683/7163
HALLMARK_MYOGENESIS	HALLMARK_MYOGENESIS	HALLMARK_MYOGENESIS	200	-0.401888816	-1.140641214	0.139963168	0.466543892	0.402701044	2688	tags=23%, list=9%, signal=21%	3691/375790/1760/43/4629/1489/6450/4851/8557/7138/8912/2273/4635/23604/6261/9215/10014/1292/5507/2247/1674/3486/816/8497/3757/948/6535/11156/6442/29970/11156/2775/4619/4607/1306/22808/2049/7139/1012/29970/7140/5348/1284/624/3479/7164/1410
HALLMARK_PANCREAS_BETA_CELLS	HALLMARK_PANCREAS_BETA_CELLS	HALLMARK_PANCREAS_BETA_CELLS	40	0.521679003	1.223866157	0.155241935	0.470832824	0.406403069	1649	tags=18%, list=6%, signal=17%	5063/4005/5126/5122/10590/2645/1803/6514
HALLMARK_PEROXISOME	HALLMARK_PEROXISOME	HALLMARK_PEROXISOME	104	0.427240947	1.157378875	0.16008316	0.470832824	0.406403069	6170	tags=37%, list=22%, signal=29%	1022/2100/2182/51703/4436/213/2071/7153/3416/10455/5825/412/8856/5243/5052/5244/223/51015/6310/7276/3422/390916/8443/7555/2172/51179/866/9270/26986/847/9962/216/10512/3265/11001/51/60481/3417/51170/6342
