# Supplementary material for: Disrupting metformin adaptation of liver cancer cells by targeting the TOMM34/ATP5B axis
Source: EMBO Mol Med. 2022 Nov 2;14(12):e16082. doi: 10.15252/emmm.202216082 (PMC9728056; doi:10.15252/emmm.202216082)
Supplement: Supplementary file 6 — Source Data for Figure 4 [file EMMM-14-e16082-s005.zip]

Archive with 5 entries (4 files):
- EMM-2022-16082_SourceDataForFig.4/EMM-2022-16082 SourceDataForFig.4A (MS DATA-Protein interaction).xlsx
- EMM-2022-16082_SourceDataForFig.4/EMM-2022-16082 SourceDataForFig.4A(PrePPI dataset-TOMM34 interaction prediction).xlsx
- EMM-2022-16082_SourceDataForFig.4/EMM-2022-16082_SourceDataForFig.4B-I.pdf
- EMM-2022-16082_SourceDataForFig.4/EMM-2022-16082_SourceDataForFig.4I (ATP5B-TOMM34 IHC Score).xlsx
- EMM-2022-16082_SourceDataForFig.4/
