# Supplementary material for: Disrupting metformin adaptation of liver cancer cells by targeting the TOMM34/ATP5B axis
Source: EMBO Mol Med. 2022 Nov 2;14(12):e16082. doi: 10.15252/emmm.202216082 (PMC9728056; doi:10.15252/emmm.202216082)
Supplement: Supplementary file 6 — Source Data for Figure 4 [file EMMM-14-e16082-s005.zip › EMM-2022-16082_SourceDataForFig.4/EMM-2022-16082 SourceDataForFig.4A (MS DATA-Protein interaction).xlsx]

## Sheet: Sheet1
Protein IDs	Majority protein IDs	Peptide counts (all)	Peptide counts (razor+unique)	Peptide counts (unique)	Protein names	Gene names	Fasta headers	Number of proteins	Peptides	Razor + unique peptides	Unique peptides	Sequence coverage [%]	Unique + razor sequence coverage [%]	Unique sequence coverage [%]	Mol. weight [kDa]	Sequence length	Sequence lengths	Q-value	Score	Intensity	iBAQ	MS/MS count	Only identified by site	Reverse	Potential contaminant	id	Peptide IDs	Peptide is razor	Mod. peptide IDs	Evidence IDs	MS/MS IDs	Best MS/MS	Oxidation (M) site IDs	Oxidation (M) site positions
A2NJV5;A0A0A0MRZ7;A0A075B6S6;A0A075B6S2;A0A075B6P5;A0A087WW87;P06310;P01615;P01614	A2NJV5;A0A0A0MRZ7;A0A075B6S6;A0A075B6S2;A0A075B6P5;A0A087WW87;P06310;P01615;P01614	1;1;1;1;1;1;1;1;1	1;1;1;1;1;1;1;1;1	1;1;1;1;1;1;1;1;1	Ig kappa chain V-II region RPMI 6410;Ig kappa chain V-II region FR;Ig kappa chain V-II region Cum	IGKV A18;IGKV2D-26;IGKV2D-30;IGKV2D-29;IGKV2D-28;IGKV2-40	sp|A2NJV5|KV229_HUMAN Immunoglobulin kappa variable 2-29 OS=Homo sapiens OX=9606 GN=IGKV2-29 PE=3 SV=2;sp|A0A0A0MRZ7|KVD26_HUMAN Immunoglobulin kappa variable 2D-26 OS=Homo sapiens OX=9606 GN=IGKV2D-26 PE=3 SV=1;sp|A0A075B6S6|KVD30_HUMAN Immunoglobulin kap	9	1	1	1	10.8	10.8	10.8	13.085	120	120;120;120;120;120;121;120;120;121	0	6.2156	556390000	92732000	1				0	1837	TRUE	1900	2375	2404	2404
A0A0A0MS14	A0A0A0MS14	1	1	1		IGHV1-45	sp|A0A0A0MS14|HV145_HUMAN Immunoglobulin heavy variable 1-45 OS=Homo sapiens OX=9606 GN=IGHV1-45 PE=3 SV=1	1	1	1	1	9.4	9.4	9.4	13.508	117	117	0	3.7493	353890000	44236000	1				1	5277	TRUE	5455	7013	7106	7106	0	112
A0A0C4DH55;P01624	A0A0C4DH55;P01624	1;1	1;1	1;1	Ig kappa chain V-III region POM	IGKV3D-7	sp|A0A0C4DH55|KVD07_HUMAN Immunoglobulin kappa variable 3D-7 OS=Homo sapiens OX=9606 GN=IGKV3D-7 PE=3 SV=5;sp|P01624|KV315_HUMAN Immunoglobulin kappa variable 3-15 OS=Homo sapiens OX=9606 GN=IGKV3-15 PE=1 SV=2	2	1	1	1	7.6	7.6	7.6	13.148	119	119;115	0.0032626	0.66445	463450000	92689000	2				2	3820	TRUE	3937	5054;5055	5119;5120	5119
A0AV96	A0AV96	4	3	3	RNA-binding protein 47	RBM47	sp|A0AV96|RBM47_HUMAN RNA-binding protein 47 OS=Homo sapiens OX=9606 GN=RBM47 PE=1 SV=2	1	4	3	3	8.3	6.4	6.4	64.098	593	593	0	2.4805	67010000	2481900	3				3	1065;1074;1991;5304	True;True;False;True	1104;1113;2058;5484	1388;1399;2574;7052	1408;1419;2604;7147	1408;1419;2604;7147
A1L0T0	A1L0T0	2	2	2	Acetolactate synthase-like protein	ILVBL	sp|A1L0T0|ILVBL_HUMAN Acetolactate synthase-like protein OS=Homo sapiens OX=9606 GN=ILVBL PE=1 SV=2	1	2	2	2	5.4	5.4	5.4	67.867	632	632	0	1.1965	36027000	1200900	2				4	3624;4114	True;True	3735;4237	4792;5429	4855;5497	4855;5497
A1L390	A1L390	1	1	1	Pleckstrin homology domain-containing family G member 3	PLEKHG3	sp|A1L390|PKHG3_HUMAN Pleckstrin homology domain-containing family G member 3 OS=Homo sapiens OX=9606 GN=PLEKHG3 PE=1 SV=1	1	1	1	1	1.3	1.3	1.3	134.41	1219	1219	0.0061728	0.37097	33893000	521420	1				5	5670	TRUE	5863	7562	7671	7671
A4D1E9	A4D1E9	2	2	2	GTP-binding protein 10	GTPBP10	sp|A4D1E9|GTPBA_HUMAN GTP-binding protein 10 OS=Homo sapiens OX=9606 GN=GTPBP10 PE=1 SV=1	1	2	2	2	6.7	6.7	6.7	42.932	387	387	0	1.3342	60217000	2076400	2				6	3883;4770	True;True	4000;4936	5131;6333	5196;6418	5196;6418
A5D8V7	A5D8V7	1	1	1	Coiled-coil domain-containing protein 151	CCDC151	sp|A5D8V7|CC151_HUMAN Coiled-coil domain-containing protein 151 OS=Homo sapiens OX=9606 GN=CCDC151 PE=1 SV=1	1	1	1	1	1	1	1	69.139	595	595	0.0096726	0.24346	159540000	3988400	1				7	3763	TRUE	3879	4983	5047	5047
A6NHL2	A6NHL2	1	1	1	Tubulin alpha chain-like 3	TUBAL3	sp|A6NHL2|TBAL3_HUMAN Tubulin alpha chain-like 3 OS=Homo sapiens OX=9606 GN=TUBAL3 PE=1 SV=2	1	1	1	1	3.8	3.8	3.8	49.908	446	446	0	2.4553	15593000	599730	1				8	5303	TRUE	5483	7051	7146	7146
A6NHR9	A6NHR9	9	9	9	Structural maintenance of chromosomes flexible hinge domain-containing protein 1	SMCHD1	sp|A6NHR9|SMHD1_HUMAN Structural maintenance of chromosomes flexible hinge domain-containing protein 1 OS=Homo sapiens OX=9606 GN=SMCHD1 PE=1 SV=2	1	9	9	9	6.4	6.4	6.4	226.37	2005	2005	0	18.402	342810000	2699300	9				9	7;397;1735;1834;2286;2623;2749;5910;6032	True;True;True;True;True;True;True;True;True	7;412;1793;1897;2363;2707;2834;6115;6239	7;493;2259;2371;2978;3439;3595;7895;8050	7;500;2287;2400;3011;3481;3638;8011;8169	7;500;2287;2400;3011;3481;3638;8011;8169
REV__Q9H972;A6NLJ0;Q8NCU7;O75161	REV__Q9H972;A6NLJ0;Q8NCU7;O75161	1;1;1;1	1;1;1;1	1;1;1;1	C2 calcium-dependent domain-containing protein 4B;C2 calcium-dependent domain-containing protein 4A;Nephrocystin-4	C2CD4B;C2CD4A;NPHP4	sp|Q9H972|CN093_HUMAN Uncharacterized protein C14orf93 OS=Homo sapiens OX=9606 GN=C14orf93 PE=1 SV=1;sp|A6NLJ0|C2C4B_HUMAN C2 calcium-dependent domain-containing protein 4B OS=Homo sapiens OX=9606 GN=C2CD4B PE=2 SV=1;sp|Q8NCU7|C2C4A_HUMAN C2 calcium-depend	4	1	1	1	1.6	1.6	1.6	58.696	538	538;364;369;1426	0.0061633	0.36873	33005000	1178700	1				10	4129	TRUE	4252	5450	5518	5518
Q99613;B5ME19	Q99613;B5ME19	1;1	1;1	1;1	Eukaryotic translation initiation factor 3 subunit C;Eukaryotic translation initiation factor 3 subunit C-like protein	EIF3C;EIF3CL	sp|Q99613|EIF3C_HUMAN Eukaryotic translation initiation factor 3 subunit C OS=Homo sapiens OX=9606 GN=EIF3C PE=1 SV=1;sp|B5ME19|EIFCL_HUMAN Eukaryotic translation initiation factor 3 subunit C-like protein OS=Homo sapiens OX=9606 GN=EIF3CL PE=3 SV=1	2	1	1	1	1.1	1.1	1.1	105.34	913	913;914	0	1.5962	21693000	471590	1				11	1347	TRUE	1394	1766	1790	1790
CON__A2I7N1;CON__A2I7N0	CON__A2I7N1;CON__A2I7N0	3;2	1;1	1;1			;	2	3	1	1	7.1	2.9	2.9	46.397	411	411;411	0	3.3064	44713000	1863000	1			+	12	2254;4191;5144	True;False;False	2330;4315;5316	2940;5525;6837	2973;5593;6929	2973;5593;6929
CON__ENSEMBL:ENSBTAP00000011227	CON__ENSEMBL:ENSBTAP00000011227	3	3	3				1	3	3	3	55.5	55.5	55.5	14.629	137	137	0	31.08	455310000	65045000	5			+	13	315;1485;5551	True;True;True	327;1538;5742	386;387;1967;1968;7406	392;393;1992;1993;7511	392;1992;7511
CON__ENSEMBL:ENSBTAP00000014147	CON__ENSEMBL:ENSBTAP00000014147	3	3	3				1	3	3	3	38.9	38.9	38.9	11.756	113	113	0	13.966	15978000000	2663000000	6			+	14	6469;6589;6849	True;True;True	6695;6820;7087	8648;8649;8800;8801;9132;9133	8777;8778;8930;8931;9265;9266	8777;8930;9265
CON__Q3MHN5;CON__ENSEMBL:ENSBTAP00000018229	CON__Q3MHN5;CON__ENSEMBL:ENSBTAP00000018229	1;1	1;1	1;1			;	2	1	1	1	4.6	4.6	4.6	53.341	474	474;475	0	3.3509	24915000	859120	1			+	15	6542	TRUE	6773	8745	8875	8875
CON__ENSEMBL:ENSBTAP00000024146;P01023;P20742	CON__ENSEMBL:ENSBTAP00000024146	12;2;2	12;2;2	12;2;2				3	12	12	12	10.2	10.2	10.2	164.34	1477	1477;1474;1482	0	14.654	534520000	6215400	12			+	16	259;566;869;1017;3819;3986;4109;5439;5505;5606;5999;6288	True;True;True;True;True;True;True;True;True;True;True;True	268;586;901;1056;3936;4105;4232;5626;5696;5799;6204;6506	313;717;1137;1138;1332;5053;5258;5423;7256;7346;7481;8012;8403	319;725;1152;1153;1154;1352;5118;5323;5491;7359;7449;7588;8131;8531	319;725;1154;1352;5118;5323;5491;7359;7449;7588;8131;8531
CON__ENSEMBL:ENSBTAP00000024462	CON__ENSEMBL:ENSBTAP00000024462	13	13	5				1	13	13	5	58.5	58.5	18.9	46.543	419	419	0	294.05	84048000000	4002300000	40			+	17	1021;1435;1436;1437;1856;4510;4701;5350;5622;5660;5661;6322;6848	True;True;True;True;True;True;True;True;True;True;True;True;True	1060;1487;1488;1489;1919;4661;4864;4865;5534;5535;5815;5853;5854;6542;7086	1336;1883;1884;1885;1886;1887;1888;1889;1890;2397;2398;2399;2400;2401;5960;5961;6234;6235;6236;6237;6238;6239;6240;7120;7121;7122;7123;7124;7125;7126;7127;7128;7501;7549;7550;7551;7552;8451;8452;9130;9131	1356;1907;1908;1909;1910;1911;1912;1913;1914;1915;2427;2428;2429;2430;2431;6031;6032;6315;6316;6317;6318;6319;6320;6321;7220;7221;7222;7223;7224;7225;7226;7227;7228;7229;7609;7658;7659;7660;7661;8579;8580;9263;9264	1356;1907;1909;1913;2428;6031;6321;7225;7609;7658;7661;8580;9263	1;2;3	67;189;338
CON__ENSEMBL:ENSBTAP00000024466	CON__ENSEMBL:ENSBTAP00000024466	11	3	3				1	11	3	3	58.1	21.2	21.2	43.9	401	401	0	54.62	8120700000	427400000	23			+	18	1021;1435;1856;4510;4701;5349;5593;5622;6322;6711;6848	False;False;False;False;False;True;True;False;False;True;False	1060;1487;1919;4661;4864;4865;5532;5533;5785;5786;5815;6542;6944;7086	1336;1883;1884;2397;2398;2399;2400;2401;5960;5961;6234;6235;6236;6237;6238;6239;6240;7108;7109;7110;7111;7112;7113;7114;7115;7116;7117;7118;7119;7461;7462;7463;7464;7465;7501;8451;8452;8950;9130;9131	1356;1907;1908;2427;2428;2429;2430;2431;6031;6032;6315;6316;6317;6318;6319;6320;6321;7203;7204;7205;7206;7207;7208;7209;7210;7211;7212;7213;7214;7215;7216;7217;7218;7219;7568;7569;7570;7571;7572;7609;8579;8580;9081;9263;9264	1356;1907;2428;6031;6321;7207;7568;7609;8580;9081;9263	1;3;4;5	32;67;250;312
CON__ENSEMBL:ENSBTAP00000031900	CON__ENSEMBL:ENSBTAP00000031900	23	23	22				1	23	23	22	32.4	32.4	31.4	121.45	1064	1064	0	119.63	3378400000	57261000	29			+	19	34;198;425;622;731;800;810;872;1219;1547;2235;2304;2359;2566;3153;3234;3702;4344;4854;5040;5276;5751;6065	True;True;True;True;True;True;True;True;True;True;True;True;True;True;True;True;True;True;True;True;True;True;True	34;204;441;645;759;830;840;904;1262;1600;2311;2381;2438;2649;3249;3330;3815;4476;5021;5209;5454;5949;6273	41;42;238;528;791;937;1039;1040;1053;1141;1142;1598;1599;2036;2917;3001;3068;3365;3366;4121;4240;4886;5721;6443;6692;7012;7669;8104;8105	43;44;243;535;799;948;1052;1053;1067;1157;1158;1620;1621;2061;2950;3034;3101;3407;3408;4174;4293;4949;5789;6532;6783;7105;7781;8226;8227	43;243;535;799;948;1052;1067;1157;1621;2061;2950;3034;3101;3408;4174;4293;4949;5789;6532;6783;7105;7781;8226	6;7	556;1027
CON__ENSEMBL:ENSBTAP00000033053	CON__ENSEMBL:ENSBTAP00000033053	2	2	2				1	2	2	2	34.5	34.5	34.5	14.759	139	139	0	34.551	1749600000	194400000	4			+	20	314;1484	True;True	326;1537	384;385;1964;1965;1966	390;391;1989;1990;1991	390;1990
CON__ENSEMBL:ENSP00000377550;CON__P13646-1;P13646	CON__ENSEMBL:ENSP00000377550;CON__P13646-1;P13646	5;5;5	1;1;1	0;0;0	Keratin, type I cytoskeletal 13	KRT13	;;sp|P13646|K1C13_HUMAN Keratin, type I cytoskeletal 13 OS=Homo sapiens OX=9606 GN=KRT13 PE=1 SV=4	3	5	1	0	10.5	2.1	0	45.771	420	420;458;458	0.0095029	0.18116	297460000	9915300	1			+	21	299;5053;5054;6001;6346	False;False;False;False;True	309;5222;5223;6206;6569	361;6710;6711;6712;8014;8495	367;6801;6802;6803;8133;8623	367;6801;6803;8133;8623
CON__P00711	CON__P00711	3	3	3				1	3	3	3	33.3	33.3	33.3	14.186	123	123	0	4.7979	95855000	19171000	3			+	22	730;1719;6281	True;True;True	758;1777;6499	936;2243;8396	947;2271;8524	947;2271;8524	8	90
CON__P00761	CON__P00761	7	7	7				1	7	7	7	37.7	37.7	37.7	24.409	231	231	0	128.12	23413000000	1951100000	12			+	23	2789;2790;3606;4144;5577;6158;6169	True;True;True;True;True;True;True	2875;2876;2877;2878;3716;4267;5769;6372;6383	3649;3650;3651;3652;3653;3654;4768;4769;5467;7443;8238;8253	3692;3693;3694;3695;3696;3697;4831;4832;5535;7550;8362;8377	3694;3697;4831;5535;7550;8362;8377	9	94
CON__P02533;P02533;CON__Q6IFX2;CON__A2A4G1;CON__Q9Z2K1;CON__Q3ZAW8;CON__Q61782;CON__P35900;CON__Q9D312;P35900	CON__P02533;P02533	18;18;7;4;3;3;2;1;1;1	15;15;7;1;2;2;2;1;1;1	8;8;3;0;0;0;1;0;0;0	Keratin, type I cytoskeletal 14	KRT14	;sp|P02533|K1C14_HUMAN Keratin, type I cytoskeletal 14 OS=Homo sapiens OX=9606 GN=KRT14 PE=1 SV=4	10	18	15	8	43	39.2	24.4	51.621	472	472;472;452;456;469;474;93;424;431;424	0	97.247	2209700000	64992000	17			+	24	98;99;299;438;507;692;1524;2273;2872;2999;3424;3426;3777;4408;4409;5871;6001;6631	True;True;True;True;True;True;True;True;True;True;False;False;True;True;True;True;True;False	100;101;309;456;525;719;1577;2350;2960;3093;3527;3529;3894;4552;4553;4554;6074;6206;6863	122;123;361;550;638;886;2011;2964;3752;3753;3905;4517;4519;5002;5822;5823;5824;7848;8014;8853	125;126;367;557;645;896;2036;2997;3796;3797;3952;4570;4572;5066;5890;5891;5892;7963;8133;8983	125;126;367;557;645;896;2036;2997;3796;3952;4570;4572;5066;5890;5891;7963;8133;8983	10;11;12	212;237;272
CON__P02538;P02538;CON__P48668;CON__P04259;P48668;CON__O95678;O95678;CON__Q8VED5	CON__P02538;P02538;CON__P48668;CON__P04259;P48668	15;15;14;14;14;6;6;4	9;9;8;8;8;2;2;1	1;1;0;0;0;0;0;0	Keratin, type II cytoskeletal 6A;Keratin, type II cytoskeletal 6C	KRT6A;KRT6C	;sp|P02538|K2C6A_HUMAN Keratin, type II cytoskeletal 6A OS=Homo sapiens OX=9606 GN=KRT6A PE=1 SV=3;;;sp|P48668|K2C6C_HUMAN Keratin, type II cytoskeletal 6C OS=Homo sapiens OX=9606 GN=KRT6C PE=1 SV=3	8	15	9	1	27.3	18.4	1.8	60.044	564	564;564;564;564;564;551;551;531	0	32.155	1076100000	29891000	10			+	25	115;477;1582;1606;1607;2212;2283;2986;3391;4553;4570;5013;5014;5676;6798	True;False;False;False;False;True;True;True;False;True;False;True;True;True;True	120;495;1636;1637;1661;1662;2287;2360;3080;3493;4707;4724;5182;5183;5869;7035	147;595;2080;2081;2110;2111;2882;2974;3889;4470;6025;6050;6051;6657;6658;6659;6660;7571;9070	150;602;2106;2107;2137;2138;2915;3007;3936;4523;6097;6122;6123;6748;6749;6750;6751;7680;9203	150;602;2107;2137;2138;2915;3007;3936;4523;6097;6123;6748;6751;7680;9203	13	452
CON__P02662	CON__P02662	6	6	6				1	6	6	6	31.2	31.2	31.2	22.975	199	199	0	30.934	7885600000	716880000	8			+	26	1432;1668;1669;2505;2511;6890	True;True;True;True;True;True	1483;1484;1724;1725;2587;2593;7128	1877;1878;1879;2180;2181;3278;3287;3288;9180	1901;1902;1903;2207;2208;3316;3325;3326;9313	1903;2207;2208;3316;3325;9313	14	135
CON__P02663	CON__P02663	4	4	4				1	4	4	4	25.1	25.1	25.1	24.348	207	207	0	12.126	2722600000	181510000	5			+	27	346;1600;1807;4443	True;True;True;True	360;1655;1869;4592	423;2102;2341;2342;5871	429;2129;2370;2371;5941	429;2129;2371;5941
CON__P02666	CON__P02666	2	2	2				1	2	2	2	16.7	16.7	16.7	23.583	209	209	0	27.92	1206700000	150840000	6			+	28	931;1823	True;True	967;968;1885	1220;1221;1222;1223;1224;2359	1238;1239;1240;1241;1242;2388	1242;2388	15	185
CON__P02668	CON__P02668	3	3	3				1	3	3	3	29	29	29	18.974	169	169	0	10.583	595590000	85084000	5			+	29	2504;4838;5513	True;True;True	2586;5004;5704	3277;6417;6418;7356;7357	3315;6502;6503;7459;7460	3315;6502;7460	16	106
CON__P02672	CON__P02672	1	1	1				1	1	1	1	1.5	1.5	1.5	67.011	615	615	0	1.1095	33687000	732330	1			+	30	2224	TRUE	2300	2903	2936	2936
CON__P02754	CON__P02754	5	5	5				1	5	5	5	50	50	50	18.281	162	162	0	22.867	1556700000	119750000	8			+	31	4108;5961;6128;6475;6715	True;True;True;True;True	4231;6166;6340;6341;6701;6948	5422;7964;8197;8198;8199;8655;8656;8954	5490;8083;8319;8320;8321;8784;8785;9085	5490;8083;8319;8785;9085	17	24
CON__P02769;CON__P02768-1;P02768	CON__P02769	49;4;4	49;4;4	49;4;4				3	49	49	49	70.5	70.5	70.5	69.293	607	607;609;609	0	323.31	113350000000	2519000000	89			+	32	123;124;638;641;694;700;701;728;732;873;1100;1150;1151;1152;1520;1570;1711;1799;1916;2202;2487;2501;3291;3333;3387;3450;3583;3721;3739;3740;4246;4265;4273;4387;4460;4781;4901;4902;5058;5141;5142;5175;5354;5450;6081;6539;6858;6916;6917	True;True;True;True;True;True;True;True;True;True;True;True;True;True;True;True;True;True;True;True;True;True;True;True;True;True;True;True;True;True;True;True;True;True;True;True;True;True;True;True;True;True;True;True;True;True;True;True;True	129;130;661;664;721;727;728;756;760;905;1139;1191;1192;1193;1573;1623;1769;1860;1982;2275;2569;2583;3389;3435;3489;3553;3691;3834;3853;3854;4371;4391;4399;4524;4525;4611;4947;5069;5070;5227;5313;5314;5348;5539;5637;6289;6290;6770;7096;7156;7157	156;157;158;809;810;814;888;889;890;896;897;898;899;931;932;938;1143;1432;1497;1498;1499;1500;1501;1502;1503;2007;2062;2063;2234;2332;2479;2864;2865;2866;3247;3271;3272;4327;4328;4397;4398;4465;4547;4728;4729;4913;4914;4944;4945;4946;4947;4948;5598;5599;5624;5635;5774;5775;5776;5777;5778;5779;5898;5899;5900;6349;6504;6505;6506;6507;6508;6509;6717;6831;6832;6833;6834;6835;6877;7133;7134;7135;7272;…	159;160;161;817;818;822;898;899;900;901;907;908;909;910;942;943;949;1159;1453;1519;1520;1521;1522;1523;1524;1525;2032;2087;2088;2262;2361;2509;2897;2898;2899;3285;3309;3310;4380;4381;4450;4451;4518;4600;4791;4792;4976;4977;4978;5008;5009;5010;5011;5012;5666;5667;5692;5703;5842;5843;5844;5845;5846;5847;5969;5970;5971;6434;6593;6594;6595;6596;6597;6598;6808;6923;6924;6925;6926;6927;6969;7235;7236;7…	159;161;817;822;898;908;910;942;949;1159;1453;1519;1521;1524;2032;2088;2262;2361;2509;2898;3285;3309;4380;4450;4518;4600;4792;4977;5008;5011;5666;5692;5703;5847;5970;6434;6594;6596;6808;6923;6927;6969;7237;7375;8252;8870;9277;9345;9346	18;19	469;571
CON__P02777	CON__P02777	1	1	1				1	1	1	1	10.4	10.4	10.4	24.241	230	230	0	1.886	26662000	3332700	1			+	33	2456	TRUE	2538	3205	3243	3243
CON__P05784	CON__P05784	10	1	1				1	10	1	1	22.9	5.4	5.4	47.538	423	423	0.0016906	0.89192	279160000	8723600	2			+	34	2878;3054;3424;3491;4037;4038;4869;6376;6382;6875	False;False;False;False;False;False;False;False;False;True	2967;3150;3527;3595;4156;4157;4158;5036;6600;6606;6607;7113	3760;3985;3986;4517;4614;5316;5317;5318;5319;5320;5321;5322;6460;6461;6462;8534;8535;8542;8543;9163;9164	3804;4032;4033;4570;4674;5382;5383;5384;5385;5386;5387;5388;6549;6550;6551;8663;8664;8671;8672;9296;9297	3804;4032;4570;4674;5387;5388;6549;8663;8671;9297	20;21;22	167;206;328
CON__P05787;P05787;CON__H-INV:HIT000292931;CON__Q9H552;CON__Q9DCV7;CON__Q3KNV1;CON__P08729;CON__Q9NSB2;CON__Q6ISB0;P08729;Q9NSB2;CON__H-INV:HIT000016045;CON__REFSEQ:XP_092267;CON__Q9R0H5;CON__Q6NXH9;REV__Q9C0D2	CON__P05787;P05787;CON__H-INV:HIT000292931	33;33;17;8;3;3;3;3;3;3;3;2;2;2;2;1	31;31;17;7;1;1;1;1;1;1;1;2;2;0;0;1	29;29;16;6;0;0;0;0;0;0;0;2;2;0;0;1	Keratin, type II cytoskeletal 8	KRT8	;sp|P05787|K2C8_HUMAN Keratin, type II cytoskeletal 8 OS=Homo sapiens OX=9606 GN=KRT8 PE=1 SV=7;	16	33	31	29	67.9	66	62.5	53.704	483	483;483;443;499;457;469;469;600;600;469;600;99;213;524;539;2601	0	225.44	61086000000	1909000000	58			+	35	114;504;505;1027;1028;1029;1373;1582;1606;1607;2070;2997;3492;3509;3530;3736;3778;4010;4099;4259;4977;5004;5005;5429;5502;5503;5555;5749;5750;6048;6213;6756;6797	True;True;True;True;True;True;True;True;False;False;True;True;True;True;True;True;True;True;True;True;True;True;True;True;True;True;True;True;True;True;True;True;True	119;522;523;1066;1067;1068;1420;1421;1636;1637;1661;1662;2140;2141;3091;3596;3597;3614;3636;3849;3850;3895;4129;4222;4385;5145;5172;5173;5615;5616;5691;5692;5693;5746;5946;5947;5948;6256;6429;6991;7034	146;631;632;633;634;635;636;1343;1344;1345;1799;1800;1801;1802;2080;2081;2110;2111;2685;2686;2687;2688;3903;4615;4616;4617;4635;4636;4662;4938;4939;4940;4941;5003;5285;5412;5413;5616;6606;6646;6647;7239;7240;7241;7242;7243;7340;7341;7342;7343;7412;7413;7665;7666;7667;7668;8085;8086;8313;9010;9069	149;638;639;640;641;642;643;1363;1364;1365;1823;1824;1825;1826;2106;2107;2137;2138;2716;2717;2718;2719;3950;4675;4676;4677;4695;4696;4722;5002;5003;5004;5005;5067;5350;5480;5481;5684;6697;6737;6738;7342;7343;7344;7345;7346;7443;7444;7445;7446;7517;7518;7777;7778;7779;7780;8205;8206;8438;9141;9202	149;640;643;1363;1364;1365;1823;2107;2137;2138;2719;3950;4677;4696;4722;5005;5067;5350;5480;5684;6697;6737;6738;7343;7444;7446;7517;7777;7780;8205;8438;9141;9202	13;23;24;25;26;27;28	60;139;168;189;248;256;378
CON__P06868	CON__P06868	4	4	4				1	4	4	4	5.9	5.9	5.9	91.215	812	812	0	6.9467	98659000	1793800	4			+	36	1464;1800;4759;6726	True;True;True;True	1516;1861;4925;6959	1932;2333;6320;8965	1957;2362;6405;9096	1957;2362;6405;9096
CON__P08779;P08779	CON__P08779;P08779	12;12	5;5	5;5	Keratin, type I cytoskeletal 16	KRT16	;sp|P08779|K1C16_HUMAN Keratin, type I cytoskeletal 16 OS=Homo sapiens OX=9606 GN=KRT16 PE=1 SV=4	2	12	5	5	30.9	17.5	17.5	51.267	473	473;473	0	49.932	568560000	17229000	7			+	37	299;437;507;693;2751;2999;3424;3426;5723;6001;6631;6783	False;True;False;True;True;False;False;False;True;False;False;True	309;455;525;720;2836;3093;3527;3529;5917;5918;6206;6863;7020	361;549;638;887;3598;3599;3905;4517;4519;7634;7635;8014;8853;9052	367;556;645;897;3641;3642;3952;4570;4572;7746;7747;8133;8983;9185	367;556;645;897;3642;3952;4570;4572;7747;8133;8983;9185	29;30	239;370
CON__P12763	CON__P12763	4	4	4				1	4	4	4	18.4	18.4	18.4	38.418	359	359	0	17.576	273580000	16093000	4			+	38	451;2533;2538;4882	True;True;True;True	469;2616;2621;5049	564;3318;3325;6480	571;3357;3364;6569	571;3357;3364;6569
CON__P13645;P13645;CON__P02535-1;CON__Q7Z3Z0;CON__Q7Z3Y8;CON__Q148H6;CON__Q7Z3Y7;CON__Q99456;Q7Z3Z0;Q7Z3Y8;Q7Z3Y7;Q99456;CON__Q7Z3Y9;CON__Q2M2I5;Q7Z3Y9;Q2M2I5	CON__P13645;P13645	34;34;8;2;2;2;2;2;2;2;2;2;1;1;1;1	34;34;8;2;2;2;2;2;2;2;2;2;1;1;1;1	29;29;5;1;1;1;1;0;1;1;1;0;0;0;0;0	Keratin, type I cytoskeletal 10	KRT10	;sp|P13645|K1C10_HUMAN Keratin, type I cytoskeletal 10 OS=Homo sapiens OX=9606 GN=KRT10 PE=1 SV=6	16	34	34	29	54.3	54.3	49.4	59.51	593	593;584;570;450;459;464;486;494;450;459;464;494;468;525;468;525	0	323.31	48238000000	1722800000	70			+	39	100;101;144;303;689;1386;1387;2285;2292;2959;3424;3426;3522;3748;4666;4743;4748;5048;5053;5054;5172;5214;5285;5286;5408;5454;5552;5553;5554;5831;6398;6631;6784;6811	True;True;True;True;True;True;True;True;True;True;True;True;True;True;True;True;True;True;True;True;True;True;True;True;True;True;True;True;True;True;True;True;True;True	102;103;104;105;150;313;716;1434;1435;2362;2369;3053;3527;3529;3627;3863;4829;4907;4912;4913;4914;5217;5222;5223;5345;5388;5464;5465;5594;5641;5743;5744;5745;6034;6623;6863;7021;7048	124;125;126;127;128;129;130;179;368;882;1818;1819;1820;1821;2976;2977;2984;2985;3860;3861;4517;4519;4651;4960;4961;6181;6182;6290;6291;6298;6299;6300;6301;6302;6303;6304;6305;6306;6702;6703;6704;6710;6711;6712;6872;6873;6929;6930;7024;7025;7204;7205;7206;7278;7407;7408;7409;7410;7411;7795;7796;7797;8561;8853;9053;9054;9083	127;128;129;130;131;132;133;182;374;892;1842;1843;1844;1845;3009;3010;3017;3018;3906;3907;4570;4572;4711;5024;5025;6260;6261;6262;6372;6373;6374;6375;6382;6383;6384;6385;6386;6387;6388;6389;6390;6391;6793;6794;6795;6801;6802;6803;6964;6965;7021;7022;7117;7118;7307;7308;7309;7381;7512;7513;7514;7515;7516;7910;7911;7912;8690;8983;9186;9187;9216	129;132;182;374;892;1844;1845;3009;3017;3907;4570;4572;4711;5025;6262;6374;6384;6794;6801;6803;6965;7022;7117;7118;7308;7381;7512;7515;7516;7912;8690;8983;9187;9216	31;32;33	271;306;321
CON__P13647;P13647	CON__P13647;P13647	9;9	3;3	1;1	Keratin, type II cytoskeletal 5	KRT5	;sp|P13647|K2C5_HUMAN Keratin, type II cytoskeletal 5 OS=Homo sapiens OX=9606 GN=KRT5 PE=1 SV=3	2	9	3	1	13.6	5.4	1.5	62.378	590	590;590	0	5.6985	236500000	6757200	4			+	40	1606;1607;3391;4077;4570;5013;5014;6029;6172	False;False;False;True;False;False;False;True;True	1661;1662;3493;4198;4724;5182;5183;6235;6236;6386	2110;2111;4470;5380;6050;6051;6657;6658;6659;6660;8046;8047;8257	2137;2138;4523;5448;6122;6123;6748;6749;6750;6751;8165;8166;8381	2137;2138;4523;5448;6123;6748;6751;8165;8381	34	274
CON__P15497	CON__P15497	2	2	2				1	2	2	2	7.5	7.5	7.5	30.276	265	265	0.0046948	0.4195	72376000	3618800	2			+	41	4134;4927	True;True	4257;5095	5456;6537	5524;6626	5524;6626
CON__P34955	CON__P34955	5	5	5				1	5	5	5	15.1	15.1	15.1	46.103	416	416	0	10.667	638470000	26603000	6			+	42	746;4057;4118;4220;6403	True;True;True;True;True	775;4177;4241;4344;6629	959;960;5355;5435;5560;8571;8572	972;973;5422;5503;5628;8700;8701	972;5422;5503;5628;8701
CON__P35908;CON__Q5XKE5;Q5XKE5;Q01546;CON__Q01546;CON__P19013;P19013	CON__P35908	35;5;5;5;4;2;2	35;5;5;5;4;2;2	1;0;0;0;0;0;0				7	35	35	1	66.2	66.2	5.6	65.865	645	645;535;535;638;638;594;534	0	323.31	25629000000	610220000	53			+	43	27;477;1031;1090;1606;1607;1681;1682;2043;2059;2429;2665;3391;3921;4029;4403;4556;4557;4570;4744;4745;4801;4802;5395;5616;5674;5675;6020;6021;6183;6186;6478;6728;6729;6799	True;True;True;True;True;True;True;True;True;True;True;True;True;True;True;True;True;True;True;True;True;True;True;True;True;True;True;True;True;True;True;True;True;True;True	27;495;1070;1129;1661;1662;1737;1738;2112;2129;2510;2749;3493;4038;4148;4544;4545;4710;4711;4724;4908;4909;4967;4968;5581;5809;5867;5868;6225;6226;6227;6398;6401;6704;6705;6961;6962;6963;7036	31;595;1347;1420;2110;2111;2194;2195;2196;2197;2649;2670;2671;3164;3165;3489;4470;5176;5307;5811;5812;6030;6031;6032;6033;6050;6051;6292;6293;6294;6295;6372;6373;6374;6375;7187;7494;7568;7569;7570;8035;8036;8037;8038;8271;8272;8277;8659;8660;8967;8968;8969;8970;8971;9071	33;602;1367;1441;2137;2138;2221;2222;2223;2224;2225;2680;2701;2702;3202;3203;3531;4523;5241;5373;5879;5880;6102;6103;6104;6105;6122;6123;6376;6377;6378;6379;6457;6458;6459;6460;7290;7602;7677;7678;7679;8154;8155;8156;8157;8395;8396;8401;8788;8789;9098;9099;9100;9101;9102;9204	33;602;1367;1441;2137;2138;2221;2224;2680;2701;3203;3531;4523;5241;5373;5879;6102;6104;6123;6376;6378;6457;6459;7290;7602;7677;7679;8154;8157;8395;8401;8788;9098;9100;9204	35;36;37;38	222;263;343;497
CON__P41361;P01008	CON__P41361;P01008	2;1	2;1	2;1	Antithrombin-III	SERPINC1	;sp|P01008|ANT3_HUMAN Antithrombin-III OS=Homo sapiens OX=9606 GN=SERPINC1 PE=1 SV=1	2	2	2	2	4.7	4.7	4.7	52.347	465	465;464	0	1.6328	63490000	1923900	1			+	44	5262;6006	True;True	5440;6211	6994;8019	7087;8138	7087;8138
CON__P50448	CON__P50448	1	1	1				1	1	1	1	3.4	3.4	3.4	51.723	468	468	0	2.416	23740000	1187000	2			+	45	5225	TRUE	5399	6943;6944	7035;7036	7035
CON__Q04695;Q04695	CON__Q04695;Q04695	7;7	1;1	1;1	Keratin, type I cytoskeletal 17	KRT17	;sp|Q04695|K1C17_HUMAN Keratin, type I cytoskeletal 17 OS=Homo sapiens OX=9606 GN=KRT17 PE=1 SV=2	2	7	1	1	16.4	4.4	4.4	48.105	432	432;432	0	3.9949	15036000	442230	1			+	46	691;1524;2871;3424;3426;5865;6001	False;False;True;False;False;False;False	718;1577;2959;3527;3529;6068;6206	885;2011;3751;4517;4519;7840;8014	895;2036;3795;4570;4572;7955;8133	895;2036;3795;4570;4572;7955;8133
CON__Q05B55	CON__Q05B55	12	12	12				1	12	12	12	46.2	46.2	46.2	26.59	240	240	0	323.31	37520000000	2886100000	23			+	47	3306;5200;5201;5247;5477;5625;5807;6104;6179;6180;6739;6740	True;True;True;True;True;True;True;True;True;True;True;True	3407;5373;5374;5422;5664;5818;6009;6316;6394;6395;6974;6975	4355;4356;4357;6910;6911;6912;6970;6971;7306;7505;7506;7507;7754;8167;8168;8265;8266;8267;8268;8987;8988;8989;8990;8991	4408;4409;4410;7002;7003;7004;7063;7064;7409;7613;7614;7615;7869;8289;8290;8389;8390;8391;8392;9118;9119;9120;9121;9122	4408;7002;7004;7064;7409;7613;7869;8290;8389;8391;9119;9122
CON__Q29443;CON__Q0IIK2;P02788	CON__Q29443;CON__Q0IIK2;P02788	2;2;1	2;2;1	2;2;1	Lactotransferrin;Lactoferricin-H;Kaliocin-1;Lactoferroxin-A;Lactoferroxin-B;Lactoferroxin-C	LTF	;;sp|P02788|TRFL_HUMAN Lactotransferrin OS=Homo sapiens OX=9606 GN=LTF PE=1 SV=6	3	2	2	2	2.9	2.9	2.9	75.829	685	685;704;710	0.0068807	0.32206	85682000	1785000	1			+	48	1360;6996	True;True	1407;7237	1781;9318	1805;9456	1805;9456
CON__Q14CN4-1;CON__Q6IME9;CON__Q3SY84;CON__Q7RTS7;CON__Q32MB2;Q14CN4;Q3SY84;Q7RTS7;Q86Y46	CON__Q14CN4-1;CON__Q6IME9;CON__Q3SY84;CON__Q7RTS7;CON__Q32MB2;Q14CN4;Q3SY84;Q7RTS7;Q86Y46	3;3;3;3;3;3;3;3;3	1;1;1;1;1;1;1;1;1	1;1;1;1;1;1;1;1;1	Keratin, type II cytoskeletal 72;Keratin, type II cytoskeletal 71;Keratin, type II cytoskeletal 74;Keratin, type II cytoskeletal 73	KRT72;KRT71;KRT74;KRT73	;;;;;sp|Q14CN4|K2C72_HUMAN Keratin, type II cytoskeletal 72 OS=Homo sapiens OX=9606 GN=KRT72 PE=1 SV=2;sp|Q3SY84|K2C71_HUMAN Keratin, type II cytoskeletal 71 OS=Homo sapiens OX=9606 GN=KRT71 PE=1 SV=3;sp|Q7RTS7|K2C74_HUMAN Keratin, type II cytoskeletal 74	9	3	1	1	4.1	2.3	2.3	55.877	511	511;520;523;529;540;511;523;529;540	0	2.1174	82754000	2298700	0			+	49	1606;1607;1729	False;False;True	1661;1662;1787	2110;2111;2253	2137;2138;2281	2137;2138;2281
CON__Q1RMK2	CON__Q1RMK2	4	4	4				1	4	4	4	8	8	8	65.056	597	597	0	4.6175	70992000	2218500	4			+	50	148;312;1902;1998	True;True;True;True	154;324;1967;2065	184;381;2462;2585	187;387;2492;2615	187;387;2492;2615
CON__Q1RMN8	CON__Q1RMN8	10	10	10				1	10	10	10	48.7	48.7	48.7	24.536	234	234	0	142.79	57730000000	5773000000	25			+	51	552;945;2298;2299;5050;5409;5523;6590;6764;6765	True;True;True;True;True;True;True;True;True;True	571;982;2375;2376;5219;5595;5714;6821;6999;7000	696;697;1240;2991;2992;2993;2994;2995;2996;6706;6707;7207;7208;7209;7369;7370;8802;8803;9021;9022;9023;9024;9025	703;704;705;1259;3024;3025;3026;3027;3028;3029;6797;6798;7310;7311;7312;7472;7473;7474;7475;8932;8933;9152;9153;9154;9155;9156;9157;9158	705;1259;3024;3029;6797;7312;7475;8933;9153;9158
CON__Q28085	CON__Q28085	2	2	2				1	2	2	2	1.7	1.7	1.7	140.37	1236	1236	0	2.0539	25651000	351380	2			+	52	1421;2016	True;True	1471;2083	1863;2607	1887;2637	1887;2637
CON__Q2UVX4	CON__Q2UVX4	2	2	1				1	2	2	1	1.7	1.7	1	187.37	1662	1662	0	1.2479	44991000	416580	2			+	53	5791;5859	True;True	5990;6062	7728;7831	7843;7946	7843;7946
CON__Q2YDI2;O43929	CON__Q2YDI2;O43929	1;1	1;1	1;1	Origin recognition complex subunit 4	ORC4	;sp|O43929|ORC4_HUMAN Origin recognition complex subunit 4 OS=Homo sapiens OX=9606 GN=ORC4 PE=1 SV=2	2	1	1	1	2.1	2.1	2.1	50.327	436	436;436	0.0082583	0.27286	5946300	228700	1			+	54	3472	TRUE	3576	4592	4652	4652
CON__Q3KUS7	CON__Q3KUS7	1	1	1				1	1	1	1	2.8	2.8	2.8	85.411	760	760	0	3.9781	16449000	382530	1			+	55	214	TRUE	220	254	259	259
CON__Q3SX09;P68871;P02042;CON__P02070;P69892;P69891;P02100	CON__Q3SX09;P68871;P02042	4;2;2;1;1;1;1	4;2;2;1;1;1;1	4;2;2;1;1;1;1	Hemoglobin subunit beta;LVV-hemorphin-7;Spinorphin;Hemoglobin subunit delta	HBB;HBD	;sp|P68871|HBB_HUMAN Hemoglobin subunit beta OS=Homo sapiens OX=9606 GN=HBB PE=1 SV=2;sp|P02042|HBD_HUMAN Hemoglobin subunit delta OS=Homo sapiens OX=9606 GN=HBD PE=1 SV=2	7	4	4	4	23.9	23.9	23.9	22.06	201	201;147;147;145;147;147;147	0	8.4606	146440000	13313000	4			+	56	1656;3663;3897;6404	True;True;True;True	1712;3775;4014;6630	2168;4841;5149;8573	2195;4904;5214;8702	2195;4904;5214;8702
CON__Q3SX14;P06396	CON__Q3SX14;P06396	10;5	10;5	10;5	Gelsolin	GSN	;sp|P06396|GELS_HUMAN Gelsolin OS=Homo sapiens OX=9606 GN=GSN PE=1 SV=1	2	10	10	10	19	19	19	85.686	781	781;782	0	31.461	486450000	12473000	12			+	57	471;952;1007;2552;4756;4771;5066;5274;5782;6326	True;True;True;True;True;True;True;True;True;True	489;989;1046;2635;4922;4937;5236;5452;5981;6546	588;1247;1316;1317;3347;6317;6334;6727;6728;7010;7717;8457	595;1266;1336;1337;3389;6402;6419;6818;6819;7103;7832;8585	595;1266;1336;3389;6402;6419;6818;7103;7832;8585
CON__Q3SX28;P07951	CON__Q3SX28;P07951	7;6	7;6	3;2	Tropomyosin beta chain	TPM2	;sp|P07951|TPM2_HUMAN Tropomyosin beta chain OS=Homo sapiens OX=9606 GN=TPM2 PE=1 SV=1	2	7	7	3	20.1	20.1	11.3	33.012	284	284;284	0	52.372	870420000	37844000	8			+	58	529;3105;3247;4233;4328;4975;5460	True;True;True;True;True;True;True	547;3201;3343;4357;4458;5143;5647	666;4051;4255;4256;5582;5700;6604;7284	673;4104;4308;4309;5650;5768;6695;7387	673;4104;4309;5650;5768;6695;7387
CON__Q3SZ57	CON__Q3SZ57	1	1	1				1	1	1	1	1.3	1.3	1.3	68.587	610	610	0.0061776	0.37331	12977000	324410	1			+	59	3434	TRUE	3537	4527	4580	4580
CON__Q3SZR3	CON__Q3SZR3	2	2	2				1	2	2	2	7.4	7.4	7.4	23.182	202	202	0	1.3618	91918000	6565600	2			+	60	1248;6223	True;True	1291;6439	1635;8325;8326	1659;8451;8452	1659;8452
CON__Q3ZBS7	CON__Q3ZBS7	5	5	4				1	5	5	4	14	14	11	54.099	484	484	0	19.259	457740000	22887000	6			+	61	1012;1064;3793;5208;5365	True;True;True;True;True	1051;1103;3910;5382;5550	1324;1386;1387;5020;5021;6922;7149	1344;1406;1407;5084;5085;7014;7252	1344;1407;5084;7014;7252
CON__Q5D862;Q5D862	CON__Q5D862;Q5D862	1;1	1;1	1;1	Filaggrin-2	FLG2	;sp|Q5D862|FILA2_HUMAN Filaggrin-2 OS=Homo sapiens OX=9606 GN=FLG2 PE=1 SV=1	2	1	1	1	0.5	0.5	0.5	248.07	2391	2391;2391	0	1.5659	53045000	688900	1			+	62	5648	TRUE	5841	7530	7638	7638
CON__Q6IFZ6;CON__Q7Z794;Q7Z794	CON__Q6IFZ6;CON__Q7Z794;Q7Z794	3;3;3	1;1;1	1;1;1	Keratin, type II cytoskeletal 1b	KRT77	;;sp|Q7Z794|K2C1B_HUMAN Keratin, type II cytoskeletal 1b OS=Homo sapiens OX=9606 GN=KRT77 PE=2 SV=3	3	3	1	1	3.7	2.1	2.1	61.358	572	572;578;578	0	1.6547	9395600	240910	1			+	63	1606;1607;5427	False;False;True	1661;1662;5613	2110;2111;7237	2137;2138;7340	2137;2138;7340
CON__Q86YZ3;Q86YZ3	CON__Q86YZ3;Q86YZ3	1;1	1;1	1;1	Hornerin	HRNR	;sp|Q86YZ3|HORN_HUMAN Hornerin OS=Homo sapiens OX=9606 GN=HRNR PE=1 SV=2	2	1	1	1	1.7	1.7	1.7	282.39	2850	2850;2850	0	18.093	47271000	454520	2			+	64	2438	TRUE	2520	3178;3179	3216;3217	3217
CON__Q9QWL7	CON__Q9QWL7	8	2	0				1	8	2	0	14.8	4.4	0	48.161	433	433	1	-2	34519000	1046000	0	+		+	65	691;1524;3424;3426;4408;4409;5865;6001	True;False;False;False;False;False;True;False	718;1577;3527;3529;4552;4553;4554;6068;6206	885;2011;4517;4519;5822;5823;5824;7840;8014	895;2036;4570;4572;5890;5891;5892;7955;8133	895;2036;4570;4572;5890;5891;7955;8133	12	181
CON__Q9TTE1	CON__Q9TTE1	4	4	2				1	4	4	2	10.7	10.7	6.6	46.203	411	411	0	7.7565	184590000	8790200	5			+	66	2295;4191;5144;5508	True;True;True;True	2372;4315;5316;5699	2988;5525;6837;7349;7350	3021;5593;6929;7452;7453	3021;5593;6929;7452
O00116	O00116	3	3	3	Alkyldihydroxyacetonephosphate synthase, peroxisomal	AGPS	sp|O00116|ADAS_HUMAN Alkyldihydroxyacetonephosphate synthase, peroxisomal OS=Homo sapiens OX=9606 GN=AGPS PE=1 SV=1	1	3	3	3	6.1	6.1	6.1	72.911	658	658	0	11.467	19256000	481400	2				67	2127;2962;4546	True;True;True	2200;3056;4699	2772;3864;6012	2804;3910;6084	2804;3910;6084
O00139	O00139	1	1	1	Kinesin-like protein KIF2A	KIF2A	sp|O00139|KIF2A_HUMAN Kinesin-like protein KIF2A OS=Homo sapiens OX=9606 GN=KIF2A PE=1 SV=3	1	1	1	1	1.1	1.1	1.1	79.954	706	706	0	1.388	31068000	675390	1				68	2626	TRUE	2710	3442	3484	3484
O00159	O00159	48	48	47	Unconventional myosin-Ic	MYO1C	sp|O00159|MYO1C_HUMAN Unconventional myosin-Ic OS=Homo sapiens OX=9606 GN=MYO1C PE=1 SV=4	1	48	48	47	53	53	52.3	121.68	1063	1063	0	295.01	21028000000	313850000	66				69	578;670;784;914;947;965;1035;1133;1413;1624;1827;1933;1972;1979;2116;2350;2471;2642;2756;3297;3348;3645;3811;3858;3866;3878;4058;4405;4622;4641;4649;4821;4958;4989;5110;5150;5229;5292;5423;5424;5775;5888;6009;6306;6452;6502;6629;6912	True;True;True;True;True;True;True;True;True;True;True;True;True;True;True;True;True;True;True;True;True;True;True;True;True;True;True;True;True;True;True;True;True;True;True;True;True;True;True;True;True;True;True;True;True;True;True;True	598;695;814;947;984;1002;1074;1174;1463;1679;1889;1999;2039;2046;2189;2429;2553;2726;2841;3396;3450;3756;3928;3975;3983;3995;4178;4548;4549;4785;4804;4812;4987;5126;5157;5282;5322;5404;5471;5609;5610;5974;6092;6214;6524;6678;6733;6861;7151;7152	730;853;854;1014;1015;1016;1194;1242;1260;1352;1478;1853;2132;2363;2499;2500;2549;2550;2558;2559;2757;2758;3059;3227;3458;3459;3604;4338;4421;4817;5043;5098;5099;5109;5110;5125;5356;5817;5818;5819;6131;6155;6164;6398;6399;6585;6622;6623;6624;6784;6843;6949;7033;7034;7229;7230;7706;7868;8023;8426;8427;8625;8626;8693;8694;8850;9207;9208	738;861;862;863;1027;1028;1029;1210;1261;1279;1372;1500;1877;2159;2392;2529;2530;2579;2580;2588;2589;2788;2789;3092;3265;3500;3501;3647;4391;4474;4880;5107;5163;5164;5174;5175;5190;5423;5885;5886;5887;6209;6233;6242;6483;6484;6675;6713;6714;6715;6875;6935;7041;7126;7127;7332;7333;7821;7983;8142;8554;8555;8754;8755;8822;8823;8980;9340;9341	738;863;1027;1210;1261;1279;1372;1500;1877;2159;2392;2529;2579;2588;2788;3092;3265;3500;3647;4391;4474;4880;5107;5163;5175;5190;5423;5887;6209;6233;6242;6483;6675;6714;6875;6935;7041;7126;7332;7333;7821;7983;8142;8555;8755;8822;8980;9341	39;40;41	137;202;606
O00186	O00186	1	1	1	Syntaxin-binding protein 3	STXBP3	sp|O00186|STXB3_HUMAN Syntaxin-binding protein 3 OS=Homo sapiens OX=9606 GN=STXBP3 PE=1 SV=2	1	1	1	1	1.5	1.5	1.5	67.764	592	592	0.0016793	0.83468	16383000	455080	1				70	6444	TRUE	6670	8617	8746	8746
O00203	O00203	4	4	4	AP-3 complex subunit beta-1	AP3B1	sp|O00203|AP3B1_HUMAN AP-3 complex subunit beta-1 OS=Homo sapiens OX=9606 GN=AP3B1 PE=1 SV=3	1	4	4	4	4.9	4.9	4.9	121.32	1094	1094	0	7.5112	72353000	1148500	3				71	2694;3516;3766;4033	True;True;True;True	2779;3621;3882;4152	3527;4645;4986;5312	3569;4705;5050;5378	3569;4705;5050;5378
O00231	O00231	1	1	1	26S proteasome non-ATPase regulatory subunit 11	PSMD11	sp|O00231|PSD11_HUMAN 26S proteasome non-ATPase regulatory subunit 11 OS=Homo sapiens OX=9606 GN=PSMD11 PE=1 SV=3	1	1	1	1	3.1	3.1	3.1	47.463	422	422	0.0068493	0.31111	10524000	328870	1				72	1463	TRUE	1515	1931	1956	1956
O00299	O00299	4	4	4	Chloride intracellular channel protein 1	CLIC1	sp|O00299|CLIC1_HUMAN Chloride intracellular channel protein 1 OS=Homo sapiens OX=9606 GN=CLIC1 PE=1 SV=4	1	4	4	4	23.2	23.2	23.2	26.922	241	241	0	9.1318	259660000	15274000	4				73	1721;2045;2352;3360	True;True;True;True	1779;2114;2431;3462	2245;2651;3061;4435	2273;2682;3094;4488	2273;2682;3094;4488
O00303	O00303	1	1	1	Eukaryotic translation initiation factor 3 subunit F	EIF3F	sp|O00303|EIF3F_HUMAN Eukaryotic translation initiation factor 3 subunit F OS=Homo sapiens OX=9606 GN=EIF3F PE=1 SV=1	1	1	1	1	4.8	4.8	4.8	37.563	357	357	0	1.4391	35017000	2188600	1				74	6338	TRUE	6558	8472	8600	8600
O00330	O00330	4	4	4	Pyruvate dehydrogenase protein X component, mitochondrial	PDHX	sp|O00330|ODPX_HUMAN Pyruvate dehydrogenase protein X component, mitochondrial OS=Homo sapiens OX=9606 GN=PDHX PE=1 SV=3	1	4	4	4	12.2	12.2	12.2	54.122	501	501	0	6.2567	110330000	3677800	4				75	619;3640;4828;4986	True;True;True;True	642;3751;4994;5154	788;4810;4811;6407;6619	796;4873;4874;6492;6710	796;4873;6492;6710
O00410	O00410	4	4	4	Importin-5	IPO5	sp|O00410|IPO5_HUMAN Importin-5 OS=Homo sapiens OX=9606 GN=IPO5 PE=1 SV=4	1	4	4	4	5.9	5.9	5.9	123.63	1097	1097	0	11.059	71918000	1240000	3				76	5;3020;4239;5479	True;True;True;True	5;3114;4363;5666	5;3929;5589;7308	5;3976;5657;7411	5;3976;5657;7411
O00411	O00411	2	2	2	DNA-directed RNA polymerase, mitochondrial	POLRMT	sp|O00411|RPOM_HUMAN DNA-directed RNA polymerase, mitochondrial OS=Homo sapiens OX=9606 GN=POLRMT PE=1 SV=2	1	2	2	2	2.5	2.5	2.5	138.62	1230	1230	0	1.771	25894000	369920	1				77	1376;4251	True;True	1424;4376	1805;5605	1829;5673	1829;5673
O00425	O00425	11	9	9	Insulin-like growth factor 2 mRNA-binding protein 3	IGF2BP3	sp|O00425|IF2B3_HUMAN Insulin-like growth factor 2 mRNA-binding protein 3 OS=Homo sapiens OX=9606 GN=IGF2BP3 PE=1 SV=2	1	11	9	9	25.7	22.3	22.3	63.704	579	579	0	38.35	1619000000	46257000	17				78	980;1195;2666;2800;2810;3023;3026;3187;3893;4290;6082	True;False;True;True;False;True;True;True;True;True;True	1017;1237;2750;2888;2898;3117;3120;3283;4010;4416;6291	1277;1566;3490;3491;3492;3493;3666;3678;3679;3934;3935;3940;4167;4168;5141;5142;5143;5144;5653;8132;8133	1296;1588;3532;3533;3534;3535;3709;3721;3722;3981;3982;3987;4220;4221;5206;5207;5208;5209;5721;8254;8255	1296;1588;3534;3709;3722;3981;3987;4220;5207;5721;8254
O00442	O00442	4	4	4	RNA 3-terminal phosphate cyclase	RTCA	sp|O00442|RTCA_HUMAN RNA 3-terminal phosphate cyclase OS=Homo sapiens OX=9606 GN=RTCA PE=1 SV=1	1	4	4	4	15.8	15.8	15.8	39.336	366	366	0	10.187	370360000	17636000	5				79	178;5798;6278;6598	True;True;True;True	184;5998;6496;6830	215;7736;7737;8393;8812	220;7851;7852;8521;8942	220;7852;8521;8942
O00443	O00443	5	5	5	Phosphatidylinositol 4-phosphate 3-kinase C2 domain-containing subunit alpha	PIK3C2A	sp|O00443|P3C2A_HUMAN Phosphatidylinositol 4-phosphate 3-kinase C2 domain-containing subunit alpha OS=Homo sapiens OX=9606 GN=PIK3C2A PE=1 SV=2	1	5	5	5	3.5	3.5	3.5	190.68	1686	1686	0	6.8995	89056000	809600	5				80	1410;1635;1778;3975;5758	True;True;True;True;True	1460;1691;1839;4094;5956	1850;2147;2310;5244;7677	1874;2174;2338;5309;7789	1874;2174;2338;5309;7789
O00541;Q674R7	O00541	6;1	6;1	6;1	Pescadillo homolog	PES1	sp|O00541|PESC_HUMAN Pescadillo homolog OS=Homo sapiens OX=9606 GN=PES1 PE=1 SV=1	2	6	6	6	12.8	12.8	12.8	68.002	588	588;924	0	11.487	476600000	13239000	8				81	1117;3025;3753;3840;4041;6939	True;True;True;True;True;True	1157;3119;3868;3957;4161;7180	1456;3937;3938;3939;4966;5076;5330;9242	1478;3984;3985;3986;5030;5141;5397;9376	1478;3985;5030;5141;5397;9376
O00560	O00560	1	1	1	Syntenin-1	SDCBP	sp|O00560|SDCB1_HUMAN Syntenin-1 OS=Homo sapiens OX=9606 GN=SDCBP PE=1 SV=1	1	1	1	1	7.7	7.7	7.7	32.444	298	298	0	2.813	6482800	381340	1				82	5368	TRUE	5553	7152	7255	7255
O00566	O00566	2	2	2	U3 small nucleolar ribonucleoprotein protein MPP10	MPHOSPH10	sp|O00566|MPP10_HUMAN U3 small nucleolar ribonucleoprotein protein MPP10 OS=Homo sapiens OX=9606 GN=MPHOSPH10 PE=1 SV=2	1	2	2	2	4.8	4.8	4.8	78.863	681	681	0	4.4303	47657000	1288000	2				83	3454;5685	True;True	3558;5878	4573;7584	4633;7693	4633;7693
O00567	O00567	8	8	8	Nucleolar protein 56	NOP56	sp|O00567|NOP56_HUMAN Nucleolar protein 56 OS=Homo sapiens OX=9606 GN=NOP56 PE=1 SV=4	1	8	8	8	16.8	16.8	16.8	66.049	594	594	0	12.351	276450000	7679100	9				84	460;1532;1569;2776;3826;4110;6840;6929	True;True;True;True;True;True;True;True	478;1585;1622;2862;3943;4233;7078;7169	575;2019;2060;2061;3634;5061;5424;9122;9227	582;2044;2085;2086;3677;5126;5492;9255;9360	582;2044;2086;3677;5126;5492;9255;9360
O00571;O15523;Q9NQI0	O00571;O15523	25;16;1	25;16;1	24;15;1	ATP-dependent RNA helicase DDX3X;ATP-dependent RNA helicase DDX3Y	DDX3X;DDX3Y	sp|O00571|DDX3X_HUMAN ATP-dependent RNA helicase DDX3X OS=Homo sapiens OX=9606 GN=DDX3X PE=1 SV=3;sp|O15523|DDX3Y_HUMAN ATP-dependent RNA helicase DDX3Y OS=Homo sapiens OX=9606 GN=DDX3Y PE=1 SV=2	3	25	25	24	49.7	49.7	48	73.243	662	662;660;724	0	118.37	9514900000	232070000	34				85	889;900;986;1004;1316;1942;2151;2393;2546;2728;3149;3293;3524;4371;4906;5098;5251;5307;5361;5518;5570;5677;6292;6574;6692	True;True;True;True;True;True;True;True;True;True;True;True;True;True;True;True;True;True;True;True;True;True;True;True;True	921;932;1023;1043;1361;2008;2224;2472;2629;2813;3245;3391;3629;4507;4508;5074;5269;5426;5487;5546;5709;5761;5870;6510;6805;6924	1165;1179;1286;1313;1729;2511;2802;3110;3340;3341;3568;4116;4331;4653;5756;5757;6513;6765;6975;6976;7055;7056;7144;7363;7364;7431;7572;7573;7574;8408;8409;8782;8783;8926;8927	1181;1195;1306;1333;1753;2541;2834;3144;3382;3383;3611;4169;4384;4713;5824;5825;6602;6856;7068;7069;7150;7151;7246;7247;7466;7467;7538;7681;7682;7683;8536;8537;8912;8913;9057;9058	1181;1195;1306;1333;1753;2541;2834;3144;3383;3611;4169;4384;4713;5824;6602;6856;7069;7150;7246;7467;7538;7682;8536;8913;9058	42	352
O00622	O00622	1	1	1	Protein CYR61	CYR61	sp|O00622|CCN1_HUMAN CCN family member 1 OS=Homo sapiens OX=9606 GN=CCN1 PE=1 SV=1	1	1	1	1	4.2	4.2	4.2	42.026	381	381	0.004662	0.3952	50176000	1792000	1				86	2615	TRUE	2699	3431	3473	3473
O00629	O00629	1	1	1	Importin subunit alpha-3	KPNA4	sp|O00629|IMA3_HUMAN Importin subunit alpha-3 OS=Homo sapiens OX=9606 GN=KPNA4 PE=1 SV=1	1	1	1	1	3.3	3.3	3.3	57.886	521	521	0	2.6264	6448800	322440	1				87	712	TRUE	739	910	921	921
O00746	O00746	2	2	2	Nucleoside diphosphate kinase, mitochondrial	NME4	sp|O00746|NDKM_HUMAN Nucleoside diphosphate kinase, mitochondrial OS=Homo sapiens OX=9606 GN=NME4 PE=1 SV=1	1	2	2	2	16.6	16.6	16.6	20.658	187	187	0	2.6025	62393000	4456600	2				88	388;4733	True;True	403;4897	480;6279	486;6361	486;6361
O14579	O14579	3	3	3	Coatomer subunit epsilon	COPE	sp|O14579|COPE_HUMAN Coatomer subunit epsilon OS=Homo sapiens OX=9606 GN=COPE PE=1 SV=3	1	3	3	3	18.8	18.8	18.8	34.482	308	308	0	1.5968	81501000	3881000	3				89	996;1697;4334	True;True;True	1033;1755;4465	1298;2218;5709	1318;2246;5777	1318;2246;5777
P47813;O14602	P47813;O14602	2;2	2;2	2;2	Eukaryotic translation initiation factor 1A, X-chromosomal;Eukaryotic translation initiation factor 1A, Y-chromosomal	EIF1AX;EIF1AY	sp|P47813|IF1AX_HUMAN Eukaryotic translation initiation factor 1A, X-chromosomal OS=Homo sapiens OX=9606 GN=EIF1AX PE=1 SV=2;sp|O14602|IF1AY_HUMAN Eukaryotic translation initiation factor 1A, Y-chromosomal OS=Homo sapiens OX=9606 GN=EIF1AY PE=1 SV=4	2	2	2	2	18.1	18.1	18.1	16.46	144	144;144	0	5.3616	48299000	4829900	2				90	1088;6700	True;True	1127;6932	1418;8935	1439;9066	1439;9066
O14617	O14617	6	6	6	AP-3 complex subunit delta-1	AP3D1	sp|O14617|AP3D1_HUMAN AP-3 complex subunit delta-1 OS=Homo sapiens OX=9606 GN=AP3D1 PE=1 SV=1	1	6	6	6	9.3	9.3	9.3	130.16	1153	1153	0	5.4354	209900000	3618900	4				91	288;1054;1611;3498;4402;6639	True;True;True;True;True;True	297;1093;1666;3603;4543;6871	348;1375;2116;4623;5810;8863	354;1395;2143;4683;5878;8993	354;1395;2143;4683;5878;8993
O14639	O14639	5	5	5	Actin-binding LIM protein 1	ABLIM1	sp|O14639|ABLM1_HUMAN Actin-binding LIM protein 1 OS=Homo sapiens OX=9606 GN=ABLIM1 PE=1 SV=3	1	5	5	5	9	9	9	87.687	778	778	0	17.304	248310000	4356300	5				92	1792;3946;4794;5615;6790	True;True;True;True;True	1853;4063;4960;5808;7027	2324;5209;6365;7493;9062	2353;5274;6450;7601;9195	2353;5274;6450;7601;9195
O14647;O14646	O14647;O14646	3;2	3;2	3;2	Chromodomain-helicase-DNA-binding protein 2;Chromodomain-helicase-DNA-binding protein 1	CHD2;CHD1	sp|O14647|CHD2_HUMAN Chromodomain-helicase-DNA-binding protein 2 OS=Homo sapiens OX=9606 GN=CHD2 PE=1 SV=2;sp|O14646|CHD1_HUMAN Chromodomain-helicase-DNA-binding protein 1 OS=Homo sapiens OX=9606 GN=CHD1 PE=1 SV=2	2	3	3	3	1.7	1.7	1.7	211.34	1828	1828;1710	0	3.3055	52481000	509530	2				93	3818;4422;6410	True;True;True	3935;4571;6636	5052;5844;8579	5117;5913;8708	5117;5913;8708
O14773	O14773	1	1	1	Tripeptidyl-peptidase 1	TPP1	sp|O14773|TPP1_HUMAN Tripeptidyl-peptidase 1 OS=Homo sapiens OX=9606 GN=TPP1 PE=1 SV=2	1	1	1	1	4.8	4.8	4.8	61.247	563	563	0	5.1697	29220000	1168800	1				94	6526	TRUE	6757	8722	8852	8852
O14776	O14776	1	1	1	Transcription elongation regulator 1	TCERG1	sp|O14776|TCRG1_HUMAN Transcription elongation regulator 1 OS=Homo sapiens OX=9606 GN=TCERG1 PE=1 SV=2	1	1	1	1	1.1	1.1	1.1	123.9	1098	1098	0.00087032	1.0112	15361000	284460	1				95	3709	TRUE	3822	4893	4956	4956
O14880	O14880	1	1	1	Microsomal glutathione S-transferase 3	MGST3	sp|O14880|MGST3_HUMAN Microsomal glutathione S-transferase 3 OS=Homo sapiens OX=9606 GN=MGST3 PE=1 SV=1	1	1	1	1	8.6	8.6	8.6	16.516	152	152	0	2.2801	61191000	7648900	1				96	2604	TRUE	2688	3418	3460	3460
P19105;O14950	P19105;O14950	8;8	8;8	3;3	Myosin regulatory light chain 12A;Myosin regulatory light chain 12B	MYL12A;MYL12B	sp|P19105|ML12A_HUMAN Myosin regulatory light chain 12A OS=Homo sapiens OX=9606 GN=MYL12A PE=1 SV=2;sp|O14950|ML12B_HUMAN Myosin regulatory light chain 12B OS=Homo sapiens OX=9606 GN=MYL12B PE=1 SV=2	2	8	8	3	63.2	63.2	24.6	19.794	171	171;172	0	147.82	13485000000	1225900000	26				97	563;766;1105;1356;1859;3161;3929;4434	True;True;True;True;True;True;True;True	582;583;795;796;1144;1145;1403;1922;3257;4046;4583	710;711;712;713;714;985;986;987;988;989;990;991;1439;1440;1441;1776;1777;2405;2406;4132;4133;5188;5858;5859;5860;5861	718;719;720;721;722;998;999;1000;1001;1002;1003;1004;1460;1461;1462;1800;1801;2435;2436;4185;4186;5253;5927;5928;5929;5930;5931	721;1002;1462;1800;2436;4186;5253;5929	43;44;45	24;39;56
O14965	O14965	4	4	4	Aurora kinase A	AURKA	sp|O14965|AURKA_HUMAN Aurora kinase A OS=Homo sapiens OX=9606 GN=AURKA PE=1 SV=2	1	4	4	4	16.6	16.6	16.6	45.809	403	403	0	31.631	119870000	4281000	4				98	1553;5087;5412;5705	True;True;True;True	1606;5258;5598;5898	2042;6754;7212;7608	2067;6845;7315;7718	2067;6845;7315;7718
O14974;O60237	O14974	6;1	6;1	6;1	Protein phosphatase 1 regulatory subunit 12A	PPP1R12A	sp|O14974|MYPT1_HUMAN Protein phosphatase 1 regulatory subunit 12A OS=Homo sapiens OX=9606 GN=PPP1R12A PE=1 SV=1	2	6	6	6	7.8	7.8	7.8	115.28	1030	1030;982	0	22.639	343250000	6356400	6				99	3439;3713;4286;5090;5666;6296	True;True;True;True;True;True	3542;3826;4412;5261;5859;6514	4533;4898;5648;6757;7558;8414	4586;4961;5716;6848;7667;8542	4586;4961;5716;6848;7667;8542
O14979	O14979	13	13	12	Heterogeneous nuclear ribonucleoprotein D-like	HNRNPDL	sp|O14979|HNRDL_HUMAN Heterogeneous nuclear ribonucleoprotein D-like OS=Homo sapiens OX=9606 GN=HNRNPDL PE=1 SV=3	1	13	13	12	22.9	22.9	21	46.437	420	420	0	51.456	5843200000	254050000	20				100	922;1571;2004;2005;2021;3117;3322;4337;4338;4967;5128;6264;6265	True;True;True;True;True;True;True;True;True;True;True;True;True	956;1624;1625;2071;2072;2089;3213;3424;4468;4469;4470;5135;5300;6481;6482;6483	1206;2064;2065;2066;2593;2594;2595;2615;4069;4070;4380;5712;5713;5714;5715;6594;6808;6809;6810;8375;8376;8377;8378	1223;2089;2090;2091;2623;2624;2625;2645;4122;4123;4433;5780;5781;5782;5783;6684;6899;6900;6901;8502;8503;8504;8505	1223;2090;2623;2624;2645;4122;4433;5780;5781;6684;6901;8502;8505	46;47	150;266
O14981	O14981	1	1	1	TATA-binding protein-associated factor 172	BTAF1	sp|O14981|BTAF1_HUMAN TATA-binding protein-associated factor 172 OS=Homo sapiens OX=9606 GN=BTAF1 PE=1 SV=2	1	1	1	1	1.1	1.1	1.1	206.89	1849	1849	0	2.4128	16372000	163720	1				101	569	TRUE	589	721	729	729
O15020	O15020	2	1	1	Spectrin beta chain, non-erythrocytic 2	SPTBN2	sp|O15020|SPTN2_HUMAN Spectrin beta chain, non-erythrocytic 2 OS=Homo sapiens OX=9606 GN=SPTBN2 PE=1 SV=3	1	2	1	1	0.7	0.3	0.3	271.32	2390	2390	0.0089552	0.25064	15706000	98783	1				102	925;4278	False;True	959;4404	1209;5640	1226;5708	1226;5708
O15091	O15091	1	1	1	Mitochondrial ribonuclease P protein 3	KIAA0391	sp|O15091|MRPP3_HUMAN Mitochondrial ribonuclease P catalytic subunit OS=Homo sapiens OX=9606 GN=KIAA0391 PE=1 SV=2	1	1	1	1	2.4	2.4	2.4	67.315	583	583	0.0054096	0.37889	17932000	471890	1				103	1492	TRUE	1545	1975	2000	2000
O15143	O15143	10	10	9	Actin-related protein 2/3 complex subunit 1B	ARPC1B	sp|O15143|ARC1B_HUMAN Actin-related protein 2/3 complex subunit 1B OS=Homo sapiens OX=9606 GN=ARPC1B PE=1 SV=3	1	10	10	9	38.4	38.4	32.3	40.949	372	372	0	111.78	3379800000	177880000	16				104	519;631;1252;1535;3104;4444;5621;6101;6163;6364	True;True;True;True;True;True;True;True;True;True	537;654;1295;1588;3200;4593;5814;6313;6377;6587	652;653;800;801;1640;1641;2022;4050;5872;7500;8163;8164;8243;8244;8245;8520	659;660;808;809;1664;1665;2047;4103;5942;7608;8285;8286;8367;8368;8369;8649	660;809;1664;2047;4103;5942;7608;8285;8368;8649
O15144	O15144	18	18	18	Actin-related protein 2/3 complex subunit 2	ARPC2	sp|O15144|ARPC2_HUMAN Actin-related protein 2/3 complex subunit 2 OS=Homo sapiens OX=9606 GN=ARPC2 PE=1 SV=1	1	18	18	18	61.7	61.7	61.7	34.333	300	300	0	91.632	5616300000	244190000	27				105	501;942;999;1085;1368;1369;1645;4362;4446;5107;5219;6251;6487;6644;6645;6707;6824;6825	True;True;True;True;True;True;True;True;True;True;True;True;True;True;True;True;True;True	519;979;1036;1037;1124;1415;1416;1701;4497;4595;5279;5393;6468;6716;6876;6877;6939;7061;7062	626;627;628;1236;1302;1303;1304;1305;1414;1415;1790;1791;1792;1793;2157;5745;5874;6780;6936;8359;8673;8868;8869;8943;8944;9100;9101;9102	633;634;635;1255;1322;1323;1324;1325;1435;1436;1814;1815;1816;1817;2184;5813;5944;6871;7028;8486;8802;8998;8999;9074;9075;9233;9234;9235	634;1255;1324;1435;1815;1817;2184;5813;5944;6871;7028;8486;8802;8998;8999;9075;9233;9235	48	115
O15145	O15145	5	5	5	Actin-related protein 2/3 complex subunit 3	ARPC3	sp|O15145|ARPC3_HUMAN Actin-related protein 2/3 complex subunit 3 OS=Homo sapiens OX=9606 GN=ARPC3 PE=1 SV=3	1	5	5	5	35.4	35.4	35.4	20.546	178	178	0	19.75	1034300000	86188000	8				106	406;634;1014;1404;3683	True;True;True;True;True	421;657;1053;1453;3795;3796	506;805;1326;1327;1842;1843;4864;4865	513;813;1346;1347;1866;1867;4927;4928	513;813;1347;1867;4928	49	19
O15226	O15226	2	2	2	NF-kappa-B-repressing factor	NKRF	sp|O15226|NKRF_HUMAN NF-kappa-B-repressing factor OS=Homo sapiens OX=9606 GN=NKRF PE=1 SV=2	1	2	2	2	4.1	4.1	4.1	77.672	690	690	0	2.9751	38841000	826410	2				107	714;6347	True;True	741;6570	913;8496	924;8624	924;8624
O15235	O15235	2	2	2	28S ribosomal protein S12, mitochondrial	MRPS12	sp|O15235|RT12_HUMAN 28S ribosomal protein S12, mitochondrial OS=Homo sapiens OX=9606 GN=MRPS12 PE=1 SV=1	1	2	2	2	26.1	26.1	26.1	15.173	138	138	0	3.8478	116840000	14605000	2				108	1135;3635	True;True	1176;3746	1480;4804	1502;4867	1502;4867
O15258	O15258	2	2	2	Protein RER1	RER1	sp|O15258|RER1_HUMAN Protein RER1 OS=Homo sapiens OX=9606 GN=RER1 PE=1 SV=1	1	2	2	2	14.8	14.8	14.8	22.958	196	196	0	4.0859	155300000	15530000	2				109	5010;5283	True;True	5179;5461;5462	6654;7021;7022	6745;7114;7115	6745;7115
O15260	O15260	2	2	2	Surfeit locus protein 4	SURF4	sp|O15260|SURF4_HUMAN Surfeit locus protein 4 OS=Homo sapiens OX=9606 GN=SURF4 PE=1 SV=3	1	2	2	2	11.5	11.5	11.5	30.394	269	269	0	3.1148	93291000	8481000	3				110	2269;3445	True;True	2346;3548	2960;4540;4541	2993;4593;4594	2993;4593
O15355	O15355	1	1	1	Protein phosphatase 1G	PPM1G	sp|O15355|PPM1G_HUMAN Protein phosphatase 1G OS=Homo sapiens OX=9606 GN=PPM1G PE=1 SV=1	1	1	1	1	3.3	3.3	3.3	59.271	546	546	0.009687	0.24462	29787000	1103200	1				111	1313	TRUE	1358	1725	1749	1749
O15511	O15511	3	3	3	Actin-related protein 2/3 complex subunit 5	ARPC5	sp|O15511|ARPC5_HUMAN Actin-related protein 2/3 complex subunit 5 OS=Homo sapiens OX=9606 GN=ARPC5 PE=1 SV=3	1	3	3	3	24.5	24.5	24.5	16.32	151	151	0	5.7428	608060000	50672000	3				112	282;2012;6435	True;True;True	291;2079;6661	339;2603;8607	345;2633;8736	345;2633;8736
O43143	O43143	14	14	14	Pre-mRNA-splicing factor ATP-dependent RNA helicase DHX15	DHX15	sp|O43143|DHX15_HUMAN Pre-mRNA-splicing factor ATP-dependent RNA helicase DHX15 OS=Homo sapiens OX=9606 GN=DHX15 PE=1 SV=2	1	14	14	14	21.9	21.9	21.9	90.932	795	795	0	19.159	1214800000	26409000	15				113	377;1095;1527;1597;1817;1860;2516;2781;2964;4039;5501;5714;5876;6850	True;True;True;True;True;True;True;True;True;True;True;True;True;True	391;1134;1580;1652;1879;1923;2599;2867;3058;4159;5690;5907;6079;6080;7088	463;1427;2014;2099;2353;2407;3295;3639;3640;3866;3867;5323;7339;7619;7853;7854;9134	469;1448;2039;2126;2382;2437;3334;3682;3683;3912;3913;5389;7442;7729;7968;7969;9267	469;1448;2039;2126;2382;2437;3334;3683;3912;5389;7442;7729;7969;9267	50	273
O43148	O43148	9	9	9	mRNA cap guanine-N7 methyltransferase	RNMT	sp|O43148|MCES_HUMAN mRNA cap guanine-N7 methyltransferase OS=Homo sapiens OX=9606 GN=RNMT PE=1 SV=1	1	9	9	9	24.8	24.8	24.8	54.843	476	476	0	31.073	1102800000	36761000	10				114	837;2587;3217;3493;3974;4132;4574;5637;5769	True;True;True;True;True;True;True;True;True	867;2671;3313;3598;4093;4255;4729;5830;5967	1086;3394;4212;4618;5243;5453;5454;6060;7519;7694	1100;3436;4265;4678;5308;5521;5522;6132;7627;7809	1100;3436;4265;4678;5308;5521;6132;7627;7809
O43159	O43159	1	1	1	Ribosomal RNA-processing protein 8	RRP8	sp|O43159|RRP8_HUMAN Ribosomal RNA-processing protein 8 OS=Homo sapiens OX=9606 GN=RRP8 PE=1 SV=2	1	1	1	1	3.1	3.1	3.1	50.714	456	456	0.00086881	1.0064	29266000	1083900	1				115	3574	TRUE	3682	4719	4782	4782
O43172	O43172	1	1	1	U4/U6 small nuclear ribonucleoprotein Prp4	PRPF4	sp|O43172|PRP4_HUMAN U4/U6 small nuclear ribonucleoprotein Prp4 OS=Homo sapiens OX=9606 GN=PRPF4 PE=1 SV=2	1	1	1	1	3.1	3.1	3.1	58.449	522	522	0	2.2024	47016000	1567200	1				116	318	TRUE	330	390	396	396
O43175	O43175	3	3	3	D-3-phosphoglycerate dehydrogenase	PHGDH	sp|O43175|SERA_HUMAN D-3-phosphoglycerate dehydrogenase OS=Homo sapiens OX=9606 GN=PHGDH PE=1 SV=4	1	3	3	3	5.6	5.6	5.6	56.65	533	533	0	2.7025	49866000	1846900	2				117	157;907;4435	True;True;True	163;940;4584	193;1187;5862	196;1203;5932	196;1203;5932
O43251;Q9NWB1	O43251;Q9NWB1	1;1	1;1	1;1	RNA binding protein fox-1 homolog 2;RNA binding protein fox-1 homolog 1	RBFOX2;RBFOX1	sp|O43251|RFOX2_HUMAN RNA binding protein fox-1 homolog 2 OS=Homo sapiens OX=9606 GN=RBFOX2 PE=1 SV=3;sp|Q9NWB1|RFOX1_HUMAN RNA binding protein fox-1 homolog 1 OS=Homo sapiens OX=9606 GN=RBFOX1 PE=1 SV=2	2	1	1	1	3.8	3.8	3.8	41.373	390	390;397	0	1.8431	29965000	2724100	1				118	2025	TRUE	2093	2622	2652	2652
O43264	O43264	1	1	1	Centromere/kinetochore protein zw10 homolog	ZW10	sp|O43264|ZW10_HUMAN Centromere/kinetochore protein zw10 homolog OS=Homo sapiens OX=9606 GN=ZW10 PE=1 SV=3	1	1	1	1	1.7	1.7	1.7	88.828	779	779	0	5.2966	10286000	209930	0				119	494	TRUE	512	617	624	624
O43290	O43290	7	7	7	U4/U6.U5 tri-snRNP-associated protein 1	SART1	sp|O43290|SNUT1_HUMAN U4/U6.U5 tri-snRNP-associated protein 1 OS=Homo sapiens OX=9606 GN=SART1 PE=1 SV=1	1	7	7	7	10	10	10	90.254	800	800	0	17.721	446180000	10623000	8				120	912;3212;3625;3626;4015;6022;6785	True;True;True;True;True;True;True	945;3308;3736;3737;4134;6228;7022	1192;4203;4793;4794;5291;8039;9055;9056;9057	1208;4256;4856;4857;5356;8158;9188;9189;9190	1208;4256;4856;4857;5356;8158;9189
O43324	O43324	4	4	4	Eukaryotic translation elongation factor 1 epsilon-1	EEF1E1	sp|O43324|MCA3_HUMAN Eukaryotic translation elongation factor 1 epsilon-1 OS=Homo sapiens OX=9606 GN=EEF1E1 PE=1 SV=1	1	4	4	4	32.2	32.2	32.2	19.81	174	174	0	7.8254	370240000	24683000	3				121	276;1578;1708;4946	True;True;True;True	285;1632;1766;5114	332;2076;2231;6565	338;2102;2259;6654	338;2102;2259;6654
O43390	O43390	11	9	9	Heterogeneous nuclear ribonucleoprotein R	HNRNPR	sp|O43390|HNRPR_HUMAN Heterogeneous nuclear ribonucleoprotein R OS=Homo sapiens OX=9606 GN=HNRNPR PE=1 SV=1	1	11	9	9	23.7	20.7	20.7	70.942	633	633	0	55.973	1278900000	31194000	12				122	1211;1266;1411;2006;2366;2470;3593;3719;4563;6614;6835	True;True;True;False;True;True;False;True;True;True;True	1254;1309;1461;2073;2445;2552;3702;3832;4717;6846;7073	1588;1589;1657;1851;2596;2597;3077;3224;3225;3226;4751;4909;4910;4911;6040;6041;8831;8832;9116	1610;1611;1681;1875;2626;2627;3111;3262;3263;3264;4814;4972;4973;4974;6112;6113;8961;8962;9249	1611;1681;1875;2626;3111;3262;4814;4974;6112;8962;9249
O43395	O43395	4	4	4	U4/U6 small nuclear ribonucleoprotein Prp3	PRPF3	sp|O43395|PRPF3_HUMAN U4/U6 small nuclear ribonucleoprotein Prp3 OS=Homo sapiens OX=9606 GN=PRPF3 PE=1 SV=2	1	4	4	4	10	10	10	77.528	683	683	0	4.7642	253690000	6342300	4				123	14;3968;6418;6424	True;True;True;True	14;4087;6644;6650	15;5237;8589;8596	15;5302;8718;8725	15;5302;8718;8725
O43432	O43432	7	3	3	Eukaryotic translation initiation factor 4 gamma 3	EIF4G3	sp|O43432|IF4G3_HUMAN Eukaryotic translation initiation factor 4 gamma 3 OS=Homo sapiens OX=9606 GN=EIF4G3 PE=1 SV=2	1	7	3	3	4.9	2.2	2.2	176.65	1585	1585	0	1.9853	41958000	403440	2				124	2234;2334;3886;4318;4377;4512;5377	True;True;False;False;False;False;True	2310;2413;4003;4448;4514;4663;5562	2916;3042;5134;5689;5763;5963;7164	2949;3075;5199;5757;5831;6034;7267	2949;3075;5199;5757;5831;6034;7267
O43660	O43660	7	7	7	Pleiotropic regulator 1	PLRG1	sp|O43660|PLRG1_HUMAN Pleiotropic regulator 1 OS=Homo sapiens OX=9606 GN=PLRG1 PE=1 SV=1	1	7	7	7	23.2	23.2	23.2	57.193	514	514	0	21.952	700130000	22585000	10				125	522;2531;2564;4128;4391;6312;6712	True;True;True;True;True;True;True	540;2614;2647;4251;4530;6531;6945	656;657;658;3316;3361;5448;5449;5792;5793;8434;8951	663;664;665;3355;3403;5516;5517;5860;5861;8562;9082	665;3355;3403;5516;5860;8562;9082
O43663	O43663	1	1	1	Protein regulator of cytokinesis 1	PRC1	sp|O43663|PRC1_HUMAN Protein regulator of cytokinesis 1 OS=Homo sapiens OX=9606 GN=PRC1 PE=1 SV=2	1	1	1	1	2.1	2.1	2.1	71.606	620	620	0.0047923	0.50869	6413100	164440	0				126	1290	TRUE	1334	1689	1713	1713
O43670	O43670	3	3	3	BUB3-interacting and GLEBS motif-containing protein ZNF207	ZNF207	sp|O43670|ZN207_HUMAN BUB3-interacting and GLEBS motif-containing protein ZNF207 OS=Homo sapiens OX=9606 GN=ZNF207 PE=1 SV=1	1	3	3	3	9.6	9.6	9.6	50.75	478	478	0	8.8942	221330000	12296000	3				127	1507;3686;4768	True;True;True	1560;3799;4934	1991;4868;6331	2016;4931;6416	2016;4931;6416
O43684	O43684	4	4	4	Mitotic checkpoint protein BUB3	BUB3	sp|O43684|BUB3_HUMAN Mitotic checkpoint protein BUB3 OS=Homo sapiens OX=9606 GN=BUB3 PE=1 SV=1	1	4	4	4	17.1	17.1	17.1	37.154	328	328	0	10.803	228610000	14288000	5				128	1848;3943;6160;6714	True;True;True;True	1911;4060;6374;6947	2387;2388;5204;8240;8953	2417;2418;5269;8364;9084	2417;5269;8364;9084
O43707;P35609;Q08043;Q9H254	O43707	16;3;1;1	16;3;1;1	10;0;0;1	Alpha-actinin-4	ACTN4	sp|O43707|ACTN4_HUMAN Alpha-actinin-4 OS=Homo sapiens OX=9606 GN=ACTN4 PE=1 SV=2	4	16	16	10	26.6	26.6	17.8	104.85	911	911;894;901;2564	0	72.039	1147000000	19117000	17				129	219;260;769;1599;2372;2519;3170;3418;4113;4261;4487;4741;5398;6221;6308;6396	True;True;True;True;True;True;True;True;True;True;True;True;True;True;True;True	226;269;799;1654;2451;2602;3266;3521;4236;4387;4638;4905;5584;6437;6526;6621	260;314;994;2101;3083;3298;4143;4506;5428;5619;5934;6287;6288;7190;7191;8323;8429;8558	265;320;1007;2128;3117;3337;4196;4559;5496;5687;6005;6369;6370;7293;7294;8449;8557;8687	265;320;1007;2128;3117;3337;4196;4559;5496;5687;6005;6369;7294;8449;8557;8687
O43709	O43709	1	1	1	Probable 18S rRNA (guanine-N(7))-methyltransferase	WBSCR22	sp|O43709|BUD23_HUMAN Probable 18S rRNA (guanine-N(7))-methyltransferase OS=Homo sapiens OX=9606 GN=BUD23 PE=1 SV=2	1	1	1	1	7.8	7.8	7.8	31.88	281	281	0	3.1037	38043000	2926300	1				130	600	TRUE	623	767	775	775
O43747	O43747	1	1	1	AP-1 complex subunit gamma-1	AP1G1	sp|O43747|AP1G1_HUMAN AP-1 complex subunit gamma-1 OS=Homo sapiens OX=9606 GN=AP1G1 PE=1 SV=5	1	1	1	1	1.1	1.1	1.1	91.35	822	822	0.0047207	0.43995	12010000	266900	1				131	6388	TRUE	6613	8549	8678	8678
O43776	O43776	14	14	14	Asparagine--tRNA ligase, cytoplasmic	NARS	sp|O43776|SYNC_HUMAN Asparagine--tRNA ligase, cytoplasmic OS=Homo sapiens OX=9606 GN=NARS PE=1 SV=1	1	14	14	14	33.8	33.8	33.8	62.942	548	548	0	55.445	1942200000	66971000	14				132	1229;1426;1427;1758;2388;2463;2713;3120;3497;4386;4583;5512;6385;6847	True;True;True;True;True;True;True;True;True;True;True;True;True;True	1272;1477;1478;1816;2467;2545;2798;3216;3602;4523;4738;5703;6610;7085	1612;1870;1871;1872;2283;3102;3103;3215;3550;4074;4622;5773;6069;7354;7355;8546;9129	1635;1894;1895;1896;2311;3136;3137;3253;3593;4127;4682;5841;6141;7457;7458;8675;9262	1635;1894;1895;2311;3137;3253;3593;4127;4682;5841;6141;7458;8675;9262
O43795	O43795	37	37	35	Unconventional myosin-Ib	MYO1B	sp|O43795|MYO1B_HUMAN Unconventional myosin-Ib OS=Homo sapiens OX=9606 GN=MYO1B PE=1 SV=3	1	37	37	35	39.3	39.3	36.8	131.98	1136	1136	0	261.3	16361000000	233720000	53				133	33;383;384;966;1141;1261;1458;1626;1744;1952;1964;2689;2696;2770;3073;3194;3495;3580;3632;3944;4245;4392;4482;4502;4754;4853;5041;5297;5347;5465;5466;5541;5562;6480;6490;6594;6928	True;True;True;True;True;True;True;True;True;True;True;True;True;True;True;True;True;True;True;True;True;True;True;True;True;True;True;True;True;True;True;True;True;True;True;True;True	33;397;398;1003;1182;1304;1510;1681;1802;2018;2031;2774;2781;2856;3169;3290;3600;3688;3743;4061;4370;4531;4633;4653;4920;5020;5210;5477;5530;5652;5653;5732;5753;6707;6720;6825;6826;7168	38;39;40;470;471;472;1261;1486;1487;1652;1923;1924;2134;2268;2524;2525;2539;3522;3529;3530;3628;4013;4176;4620;4725;4800;4801;5205;5206;5207;5597;5794;5926;5950;5951;6313;6314;6315;6442;6693;7043;7106;7291;7292;7293;7395;7422;8662;8663;8678;8807;8808;9226	40;41;42;476;477;478;1280;1508;1509;1676;1948;1949;2161;2296;2554;2555;2569;3564;3571;3572;3671;4064;4229;4680;4788;4863;4864;5270;5271;5272;5665;5862;5997;6021;6022;6398;6399;6400;6531;6784;7138;7201;7394;7395;7396;7500;7527;8791;8792;8807;8937;8938;9359	41;476;478;1280;1509;1676;1948;2161;2296;2555;2569;3564;3571;3671;4064;4229;4680;4788;4863;5272;5665;5862;5997;6022;6400;6531;6784;7138;7201;7394;7396;7500;7527;8792;8807;8938;9359	51	1039
O43809	O43809	9	9	9	Cleavage and polyadenylation specificity factor subunit 5	NUDT21	sp|O43809|CPSF5_HUMAN Cleavage and polyadenylation specificity factor subunit 5 OS=Homo sapiens OX=9606 GN=NUDT21 PE=1 SV=1	1	9	9	9	53.7	53.7	53.7	26.227	227	227	0	19.263	855960000	47554000	10				134	316;3229;3564;3962;4217;4820;5843;6059;6873	True;True;True;True;True;True;True;True;True	328;3325;3671;4081;4341;4986;6046;6267;7111	388;4232;4704;5230;5556;6397;7813;7814;8097;9160	394;4285;4767;5295;5624;6482;7928;7929;8219;9293	394;4285;4767;5295;5624;6482;7928;8219;9293
O43818	O43818	1	1	1	U3 small nucleolar RNA-interacting protein 2	RRP9	sp|O43818|U3IP2_HUMAN U3 small nucleolar RNA-interacting protein 2 OS=Homo sapiens OX=9606 GN=RRP9 PE=1 SV=1	1	1	1	1	5.9	5.9	5.9	51.84	475	475	0	2.2113	23730000	847500	1				135	6703	TRUE	6935	8939	9070	9070
O43823	O43823	1	1	1	A-kinase anchor protein 8	AKAP8	sp|O43823|AKAP8_HUMAN A-kinase anchor protein 8 OS=Homo sapiens OX=9606 GN=AKAP8 PE=1 SV=1	1	1	1	1	2.9	2.9	2.9	76.107	692	692	0	2.2527	28664000	924650	1				136	6140	TRUE	6353	8212	8334	8334
O43865;Q96HN2	O43865;Q96HN2	1;1	1;1	1;1	Putative adenosylhomocysteinase 2;Putative adenosylhomocysteinase 3	AHCYL1;AHCYL2	sp|O43865|SAHH2_HUMAN S-adenosylhomocysteine hydrolase-like protein 1 OS=Homo sapiens OX=9606 GN=AHCYL1 PE=1 SV=2;sp|Q96HN2|SAHH3_HUMAN Adenosylhomocysteinase 3 OS=Homo sapiens OX=9606 GN=AHCYL2 PE=1 SV=1	2	1	1	1	2.3	2.3	2.3	58.951	530	530;611	0	1.703	20075000	608330	1				137	2133	TRUE	2206	2781	2813	2813
O43913	O43913	1	1	1	Origin recognition complex subunit 5	ORC5	sp|O43913|ORC5_HUMAN Origin recognition complex subunit 5 OS=Homo sapiens OX=9606 GN=ORC5 PE=1 SV=1	1	1	1	1	2.1	2.1	2.1	50.282	435	435	0.0017138	0.95668	17884000	638720	1				138	3825	TRUE	3942	5060	5125	5125
O60231	O60231	7	7	7	Putative pre-mRNA-splicing factor ATP-dependent RNA helicase DHX16	DHX16	sp|O60231|DHX16_HUMAN Pre-mRNA-splicing factor ATP-dependent RNA helicase DHX16 OS=Homo sapiens OX=9606 GN=DHX16 PE=1 SV=2	1	7	7	7	10.2	10.2	10.2	119.26	1041	1041	0	12.711	238640000	4419200	7				139	268;1208;1357;2700;4300;5893;6014	True;True;True;True;True;True;True	277;1251;1404;2785;4426;6097;6219	323;1584;1778;3534;5663;7873;7874;8029	329;1606;1802;3577;5731;7988;7989;8148	329;1606;1802;3577;5731;7989;8148
O60488	O60488	7	7	6	Long-chain-fatty-acid--CoA ligase 4	ACSL4	sp|O60488|ACSL4_HUMAN Long-chain-fatty-acid--CoA ligase 4 OS=Homo sapiens OX=9606 GN=ACSL4 PE=1 SV=2	1	7	7	6	17.4	17.4	14.9	79.187	711	711	0	20.527	476450000	11911000	7				140	1143;2742;4131;5267;5646;6496;6914	True;True;True;True;True;True;True	1184;2827;4254;5445;5839;6726;7154	1489;3586;5452;6999;7528;8685;9210	1511;3629;5520;7092;7636;8814;9343	1511;3629;5520;7092;7636;8814;9343
O60506	O60506	18	18	16	Heterogeneous nuclear ribonucleoprotein Q	SYNCRIP	sp|O60506|HNRPQ_HUMAN Heterogeneous nuclear ribonucleoprotein Q OS=Homo sapiens OX=9606 GN=SYNCRIP PE=1 SV=2	1	18	18	16	34.8	34.8	31.8	69.602	623	623	0	154.49	7680800000	196940000	28				141	242;863;868;1073;1210;2006;2369;3349;3464;3593;3718;3913;4562;5864;6122;6613;6697;6834	True;True;True;True;True;True;True;True;True;True;True;True;True;True;True;True;True;True	251;895;900;1112;1253;2073;2448;3451;3568;3702;3831;4030;4716;6067;6334;6845;6929;7072	292;1128;1129;1135;1136;1397;1398;1586;1587;2596;2597;3080;4422;4584;4751;4906;4907;4908;5166;6039;7838;7839;8189;8190;8829;8830;8932;9115	298;1143;1144;1150;1151;1417;1418;1608;1609;2626;2627;3114;4475;4644;4814;4969;4970;4971;5231;6111;7953;7954;8311;8312;8959;8960;9063;9248	298;1144;1150;1418;1609;2626;3114;4475;4644;4814;4970;5231;6111;7953;8312;8960;9063;9248
O60524	O60524	1	1	1	Nuclear export mediator factor NEMF	NEMF	sp|O60524|NEMF_HUMAN Nuclear export mediator factor NEMF OS=Homo sapiens OX=9606 GN=NEMF PE=1 SV=4	1	1	1	1	0.9	0.9	0.9	122.95	1076	1076	0	1.4326	34548000	595660	1				142	547	TRUE	566	690	697	697
O60547	O60547	2	2	2	GDP-mannose 4,6 dehydratase	GMDS	sp|O60547|GMDS_HUMAN GDP-mannose 4,6 dehydratase OS=Homo sapiens OX=9606 GN=GMDS PE=1 SV=1	1	2	2	2	10.5	10.5	10.5	41.949	372	372	0.0008643	0.98957	79366000	2645500	2				143	2779;2977	True;True	2865;3071	3637;3880	3680;3926	3680;3926
O60573	O60573	2	2	2	Eukaryotic translation initiation factor 4E type 2	EIF4E2	sp|O60573|IF4E2_HUMAN Eukaryotic translation initiation factor 4E type 2 OS=Homo sapiens OX=9606 GN=EIF4E2 PE=1 SV=1	1	2	2	2	10.6	10.6	10.6	28.362	245	245	0	4.6872	37261000	2661500	2				144	3792;5963	True;True	3909;6168	5019;7966	5083;8085	5083;8085
O60678	O60678	1	1	1	Protein arginine N-methyltransferase 3	PRMT3	sp|O60678|ANM3_HUMAN Protein arginine N-methyltransferase 3 OS=Homo sapiens OX=9606 GN=PRMT3 PE=1 SV=4	1	1	1	1	2.6	2.6	2.6	59.902	531	531	0.0047393	0.46812	18995000	759790	1				145	594	TRUE	617	759	767	767
O60701	O60701	8	8	8	UDP-glucose 6-dehydrogenase	UGDH	sp|O60701|UGDH_HUMAN UDP-glucose 6-dehydrogenase OS=Homo sapiens OX=9606 GN=UGDH PE=1 SV=1	1	8	8	8	26.1	26.1	26.1	55.023	494	494	0	18.032	423200000	12447000	8				146	1451;2584;2683;2890;3362;4372;6400;6432	True;True;True;True;True;True;True;True	1503;2668;2768;2981;3464;4509;6626;6658	1912;3390;3514;3776;4437;5758;8567;8604	1937;3432;3556;3820;4490;5826;8696;8733	1937;3432;3556;3820;4490;5826;8696;8733
O60716	O60716	11	11	11	Catenin delta-1	CTNND1	sp|O60716|CTND1_HUMAN Catenin delta-1 OS=Homo sapiens OX=9606 GN=CTNND1 PE=1 SV=1	1	11	11	11	15.5	15.5	15.5	108.17	968	968	0	28.961	712160000	13188000	11				147	361;929;1700;2125;2284;2373;3077;4224;4242;5954;6944	True;True;True;True;True;True;True;True;True;True;True	375;964;1758;2198;2361;2452;3173;4348;4366;6159;7185	441;1217;2221;2222;2769;2975;3084;4017;5567;5593;7954;9248	447;1235;2249;2250;2801;3008;3118;4068;5635;5661;8072;9382	447;1235;2250;2801;3008;3118;4068;5635;5661;8072;9382
O60762	O60762	4	4	4	Dolichol-phosphate mannosyltransferase subunit 1	DPM1	sp|O60762|DPM1_HUMAN Dolichol-phosphate mannosyltransferase subunit 1 OS=Homo sapiens OX=9606 GN=DPM1 PE=1 SV=1	1	4	4	4	16.5	16.5	16.5	29.634	260	260	0.001657	0.77668	99306000	5517000	3				148	1238;1414;1930;2177	True;True;True;True	1281;1464;1996;2250	1622;1854;2496;2833	1645;1878;2526;2865	1645;1878;2526;2865
O60783	O60783	2	2	2	28S ribosomal protein S14, mitochondrial	MRPS14	sp|O60783|RT14_HUMAN 28S ribosomal protein S14, mitochondrial OS=Homo sapiens OX=9606 GN=MRPS14 PE=1 SV=1	1	2	2	2	21.9	21.9	21.9	15.139	128	128	0	7.0431	94764000	10529000	3				149	2462;2863	True;True	2544;2951	3214;3741	3252;3784;3785	3252;3785
O60784	O60784	1	1	1	Target of Myb protein 1	TOM1	sp|O60784|TOM1_HUMAN Target of Myb protein 1 OS=Homo sapiens OX=9606 GN=TOM1 PE=1 SV=2	1	1	1	1	2.6	2.6	2.6	53.818	492	492	0	2.6617	13813000	727020	1				150	6446	TRUE	6672	8619	8748	8748
Q99880;Q99879;Q99877;Q93079;Q5QNW6;P62807;P58876;P57053;O60814;Q96A08	Q99880;Q99879;Q99877;Q93079;Q5QNW6;P62807;P58876;P57053;O60814	4;4;4;4;4;4;4;4;4;1	4;4;4;4;4;4;4;4;4;1	2;2;2;2;2;2;2;2;2;0	Histone H2B type 1-L;Histone H2B type 1-M;Histone H2B type 1-N;Histone H2B type 1-H;Histone H2B type 2-F;Histone H2B type 1-C/E/F/G/I;Histone H2B type 1-D;Histone H2B type F-S;Histone H2B type 1-K	HIST1H2BL;HIST1H2BM;HIST1H2BN;HIST1H2BH;HIST2H2BF;HIST1H2BC;HIST1H2BD;H2BFS;HIST1H2BK	sp|Q99880|H2B1L_HUMAN Histone H2B type 1-L OS=Homo sapiens OX=9606 GN=HIST1H2BL PE=1 SV=3;sp|Q99879|H2B1M_HUMAN Histone H2B type 1-M OS=Homo sapiens OX=9606 GN=HIST1H2BM PE=1 SV=3;sp|Q99877|H2B1N_HUMAN Histone H2B type 1-N OS=Homo sapiens OX=9606 GN=HIST1H	10	4	4	2	27	27	7.9	13.952	126	126;126;126;126;126;126;126;126;126;127	0	5.7545	3383900000	307620000	8				151	386;1500;3134;3839	True;True;True;True	400;401;1553;3230;3956	474;475;476;477;478;1984;4092;4093;5075	480;481;482;483;484;2009;4145;4146;5140	483;2009;4145;5140	52;53	60;63
O60832	O60832	2	2	2	H/ACA ribonucleoprotein complex subunit 4	DKC1	sp|O60832|DKC1_HUMAN H/ACA ribonucleoprotein complex subunit DKC1 OS=Homo sapiens OX=9606 GN=DKC1 PE=1 SV=3	1	2	2	2	5.8	5.8	5.8	57.673	514	514	0	22.159	154910000	4303200	3				152	79;313	True;True	80;325	101;382;383	104;388;389	104;389
O60841	O60841	16	16	16	Eukaryotic translation initiation factor 5B	EIF5B	sp|O60841|IF2P_HUMAN Eukaryotic translation initiation factor 5B OS=Homo sapiens OX=9606 GN=EIF5B PE=1 SV=4	1	16	16	16	20.7	20.7	20.7	138.83	1220	1220	0	40.905	1588100000	26916000	18				153	426;1158;1518;2419;2537;2702;2857;2918;3280;3724;3856;4559;5873;5874;6007;6641	True;True;True;True;True;True;True;True;True;True;True;True;True;True;True;True	442;1200;1571;2500;2620;2787;2945;3011;3377;3837;3973;4713;6076;6077;6212;6873	529;530;1513;2005;3151;3324;3536;3733;3811;3812;4308;4918;4919;5095;6036;7850;7851;8020;8021;8865	536;537;1535;2030;3188;3363;3579;3776;3857;3858;4361;4982;4983;5160;6108;7965;7966;8139;8140;8995	537;1535;2030;3188;3363;3579;3776;3858;4361;4982;5160;6108;7965;7966;8140;8995
O60870	O60870	2	2	2	DNA/RNA-binding protein KIN17	KIN	sp|O60870|KIN17_HUMAN DNA/RNA-binding protein KIN17 OS=Homo sapiens OX=9606 GN=KIN PE=1 SV=2	1	2	2	2	5.6	5.6	5.6	45.373	393	393	0	3.8572	67444000	2248100	2				154	4451;6323	True;True	4601;6543	5884;8453	5954;8581	5954;8581
O60884	O60884	3	3	3	DnaJ homolog subfamily A member 2	DNAJA2	sp|O60884|DNJA2_HUMAN DnaJ homolog subfamily A member 2 OS=Homo sapiens OX=9606 GN=DNAJA2 PE=1 SV=1	1	3	3	3	17.5	17.5	17.5	45.745	412	412	0	23.184	168160000	6726400	4				155	1282;3021;4100	True;True;True	1326;3115;4223	1680;3930;3931;5414	1704;3977;3978;5482	1704;3978;5482
O60942	O60942	1	1	1	mRNA-capping enzyme;Polynucleotide 5-triphosphatase;mRNA guanylyltransferase	RNGTT	sp|O60942|MCE1_HUMAN mRNA-capping enzyme OS=Homo sapiens OX=9606 GN=RNGTT PE=1 SV=1	1	1	1	1	2	2	2	68.556	597	597	0.0047962	0.52768	46086000	1212800	1				156	3599	TRUE	3709	4760	4823	4823
O75083	O75083	10	10	10	WD repeat-containing protein 1	WDR1	sp|O75083|WDR1_HUMAN WD repeat-containing protein 1 OS=Homo sapiens OX=9606 GN=WDR1 PE=1 SV=4	1	10	10	10	32	32	32	66.193	606	606	0	29.174	1485900000	41275000	12				157	231;1671;2258;2799;3656;4297;4522;5388;5663;6774	True;True;True;True;True;True;True;True;True;True	239;1727;2335;2887;3768;4423;4674;5574;5856;7011	276;2184;2946;3665;4832;4833;5660;5979;5980;7180;7555;9041	282;2211;2979;3708;4895;4896;5728;6050;6051;7283;7664;9174	282;2211;2979;3708;4896;5728;6051;7283;7664;9174
O75128	O75128	4	4	4	Protein cordon-bleu	COBL	sp|O75128|COBL_HUMAN Protein cordon-bleu OS=Homo sapiens OX=9606 GN=COBL PE=1 SV=2	1	4	4	4	6.1	6.1	6.1	135.62	1261	1261	0	7.5136	64477000	895510	4				158	422;2247;5475;6596	True;True;True;True	438;2323;5662;6828	525;2933;7304;8810	532;2966;7407;8940	532;2966;7407;8940
O75131;Q96FN4;Q8IYJ1;Q96A23;O95741;Q86YQ8;Q9HCH3;Q9UBL6	O75131;Q96FN4;Q8IYJ1;Q96A23;O95741;Q86YQ8;Q9HCH3;Q9UBL6	2;1;1;1;1;1;1;1	2;1;1;1;1;1;1;1	2;1;1;1;1;1;1;1	Copine-3;Copine-2;Copine-9;Copine-4;Copine-6;Copine-8;Copine-5;Copine-7	CPNE3;CPNE2;CPNE9;CPNE4;CPNE6;CPNE8;CPNE5;CPNE7	sp|O75131|CPNE3_HUMAN Copine-3 OS=Homo sapiens OX=9606 GN=CPNE3 PE=1 SV=1;sp|Q96FN4|CPNE2_HUMAN Copine-2 OS=Homo sapiens OX=9606 GN=CPNE2 PE=1 SV=3;sp|Q8IYJ1|CPNE9_HUMAN Copine-9 OS=Homo sapiens OX=9606 GN=CPNE9 PE=1 SV=3;sp|Q96A23|CPNE4_HUMAN Copine-4 OS=	8	2	2	2	4.7	4.7	4.7	60.13	537	537;548;553;557;557;564;593;633	0	2.8982	64485000	2686900	2				159	842;4288	True;True	872;4414	1093;5651	1107;5719	1107;5719
O75152	O75152	2	2	2	Zinc finger CCCH domain-containing protein 11A	ZC3H11A	sp|O75152|ZC11A_HUMAN Zinc finger CCCH domain-containing protein 11A OS=Homo sapiens OX=9606 GN=ZC3H11A PE=1 SV=3	1	2	2	2	4.7	4.7	4.7	89.13	810	810	0	5.3484	54701000	1013000	2				160	4593;4922	True;True	4749;5090	6086;6531	6163;6620	6163;6620
O75394	O75394	1	1	1	39S ribosomal protein L33, mitochondrial	MRPL33	sp|O75394|RM33_HUMAN 39S ribosomal protein L33, mitochondrial OS=Homo sapiens OX=9606 GN=MRPL33 PE=1 SV=1	1	1	1	1	16.9	16.9	16.9	7.6191	65	65	0.0016653	0.79266	37104000	9276000	1				161	4182	TRUE	4306	5514	5582	5582
O75400	O75400	1	1	1	Pre-mRNA-processing factor 40 homolog A	PRPF40A	sp|O75400|PR40A_HUMAN Pre-mRNA-processing factor 40 homolog A OS=Homo sapiens OX=9606 GN=PRPF40A PE=1 SV=2	1	1	1	1	0.9	0.9	0.9	108.8	957	957	0	1.1462	34230000	877690	1				162	3376	TRUE	3478	4453	4506	4506
O75431	O75431	2	2	2	Metaxin-2	MTX2	sp|O75431|MTX2_HUMAN Metaxin-2 OS=Homo sapiens OX=9606 GN=MTX2 PE=1 SV=1	1	2	2	2	19	19	19	29.763	263	263	0	9.1515	43167000	3597200	2				163	5478;6519	True;True	5665;6750	7307;8714	7410;8844	7410;8844
O75475	O75475	1	1	1	PC4 and SFRS1-interacting protein	PSIP1	sp|O75475|PSIP1_HUMAN PC4 and SFRS1-interacting protein OS=Homo sapiens OX=9606 GN=PSIP1 PE=1 SV=1	1	1	1	1	2.1	2.1	2.1	60.103	530	530	0	2.2222	12265000	350430	1				164	749	TRUE	778	963	976	976
O75489	O75489	1	1	1	NADH dehydrogenase [ubiquinone] iron-sulfur protein 3, mitochondrial	NDUFS3	sp|O75489|NDUS3_HUMAN NADH dehydrogenase [ubiquinone] iron-sulfur protein 3, mitochondrial OS=Homo sapiens OX=9606 GN=NDUFS3 PE=1 SV=1	1	1	1	1	4.2	4.2	4.2	30.241	264	264	0.0046693	0.39765	15682000	784080	1				165	757	TRUE	786	973	986	986
O75494;Q8WXF0	O75494	4;1	4;1	4;1	Serine/arginine-rich splicing factor 10	SRSF10	sp|O75494|SRS10_HUMAN Serine/arginine-rich splicing factor 10 OS=Homo sapiens OX=9606 GN=SRSF10 PE=1 SV=1	2	4	4	4	19.1	19.1	19.1	31.3	262	262;261	0	9.3691	357470000	27498000	6				166	690;2001;6841;6901	True;True;True;True	717;2068;7079;7140	883;884;2588;9123;9194;9195	893;894;2618;9256;9327;9328	894;2618;9256;9327
O75521	O75521	2	2	2	Enoyl-CoA delta isomerase 2, mitochondrial	ECI2	sp|O75521|ECI2_HUMAN Enoyl-CoA delta isomerase 2, mitochondrial OS=Homo sapiens OX=9606 GN=ECI2 PE=1 SV=4	1	2	2	2	5.3	5.3	5.3	43.585	394	394	0	1.5704	50447000	2402200	2				167	4796;6724	True;True	4962;6957	6367;8963	6452;9094	6452;9094
O75531	O75531	1	1	1	Barrier-to-autointegration factor;Barrier-to-autointegration factor, N-terminally processed	BANF1	sp|O75531|BAF_HUMAN Barrier-to-autointegration factor OS=Homo sapiens OX=9606 GN=BANF1 PE=1 SV=1	1	1	1	1	13.5	13.5	13.5	10.058	89	89	0	2.0021	19225000	2403200	1				168	637	TRUE	660	808	816	816
O75533	O75533	13	13	13	Splicing factor 3B subunit 1	SF3B1	sp|O75533|SF3B1_HUMAN Splicing factor 3B subunit 1 OS=Homo sapiens OX=9606 GN=SF3B1 PE=1 SV=3	1	13	13	13	13	13	13	145.83	1304	1304	0	34.257	492150000	6741800	11				169	252;2616;3038;3060;3081;3082;3461;3890;3891;5480;5740;6381;6517	True;True;True;True;True;True;True;True;True;True;True;True;True	261;2700;3132;3156;3177;3178;3565;4007;4008;5667;5936;6605;6748	304;3432;3956;3992;4021;4022;4580;5138;5139;7309;7310;7653;8541;8712	310;3474;4003;4039;4072;4073;4640;5203;5204;7412;7413;7765;8670;8842	310;3474;4003;4039;4072;4073;4640;5203;5204;7412;7765;8670;8842
O75534	O75534	12	12	12	Cold shock domain-containing protein E1	CSDE1	sp|O75534|CSDE1_HUMAN Cold shock domain-containing protein E1 OS=Homo sapiens OX=9606 GN=CSDE1 PE=1 SV=2	1	12	12	12	18.5	18.5	18.5	88.884	798	798	0	51.452	489580000	9237400	11				170	557;933;971;972;1104;1269;2804;3808;3854;5820;6268;6628	True;True;True;True;True;True;True;True;True;True;True;True	576;970;1008;1009;1143;1312;2892;3925;3971;6022;6486;6860	702;1226;1266;1267;1438;1661;3670;5040;5093;7780;8382;8849	710;1244;1285;1286;1459;1685;3713;5104;5158;7895;8509;8979	710;1244;1285;1286;1459;1685;3713;5104;5158;7895;8509;8979
O75569	O75569	4	4	4	Interferon-inducible double-stranded RNA-dependent protein kinase activator A	PRKRA	sp|O75569|PRKRA_HUMAN Interferon-inducible double-stranded RNA-dependent protein kinase activator A OS=Homo sapiens OX=9606 GN=PRKRA PE=1 SV=1	1	4	4	4	19.5	19.5	19.5	34.404	313	313	0	11.505	538640000	35910000	5				171	17;4667;5271;5456	True;True;True;True	17;4830;5449;5643	18;6183;6184;7006;7007;7280	18;6263;6264;7099;7100;7383	18;6263;7099;7383
O75643	O75643	25	25	25	U5 small nuclear ribonucleoprotein 200 kDa helicase	SNRNP200	sp|O75643|U520_HUMAN U5 small nuclear ribonucleoprotein 200 kDa helicase OS=Homo sapiens OX=9606 GN=SNRNP200 PE=1 SV=2	1	25	25	25	15.8	15.8	15.8	244.5	2136	2136	0	46.301	996280000	7723100	25				172	248;802;819;884;1020;1179;1764;2387;2473;2484;3278;3682;4155;4284;5076;5153;5338;5486;5529;5796;5930;6217;6675;6874;6937	True;True;True;True;True;True;True;True;True;True;True;True;True;True;True;True;True;True;True;True;True;True;True;True;True	257;832;849;916;1059;1221;1822;2466;2555;2566;3375;3794;4278;4410;5246;5325;5521;5673;5720;5996;6135;6433;6907;7112;7178	300;1042;1064;1160;1335;1541;2290;3101;3229;3243;3244;4304;4305;4863;5479;5480;5646;6741;6847;7096;7317;7381;7734;7922;8317;8906;9161;9162;9240	306;1055;1078;1176;1355;1563;2318;3135;3267;3281;3282;4357;4358;4926;5547;5548;5714;6832;6939;7191;7420;7486;7849;8038;8443;9036;9294;9295;9373;9374	306;1055;1078;1176;1355;1563;2318;3135;3267;3281;4357;4926;5547;5714;6832;6939;7191;7420;7486;7849;8038;8443;9036;9295;9374
O75688	O75688	1	1	1	Protein phosphatase 1B	PPM1B	sp|O75688|PPM1B_HUMAN Protein phosphatase 1B OS=Homo sapiens OX=9606 GN=PPM1B PE=1 SV=1	1	1	1	1	1.3	1.3	1.3	52.642	479	479	0.00326	0.64865	152670000	5871800	1				173	4222	TRUE	4346	5563	5631	5631
O75818	O75818	1	1	1	Ribonuclease P protein subunit p40	RPP40	sp|O75818|RPP40_HUMAN Ribonuclease P protein subunit p40 OS=Homo sapiens OX=9606 GN=RPP40 PE=1 SV=3	1	1	1	1	5	5	5	41.833	363	363	0	1.1772	10085000	480220	1				174	4587	TRUE	4743	6075	6147	6147
O75821	O75821	1	1	1	Eukaryotic translation initiation factor 3 subunit G	EIF3G	sp|O75821|EIF3G_HUMAN Eukaryotic translation initiation factor 3 subunit G OS=Homo sapiens OX=9606 GN=EIF3G PE=1 SV=2	1	1	1	1	2.8	2.8	2.8	35.611	320	320	0.003252	0.62847	0	0	1				175	1990	TRUE	2057	2573	2603	2603
O75874	O75874	2	2	2	Isocitrate dehydrogenase [NADP] cytoplasmic	IDH1	sp|O75874|IDHC_HUMAN Isocitrate dehydrogenase [NADP] cytoplasmic OS=Homo sapiens OX=9606 GN=IDH1 PE=1 SV=2	1	2	2	2	7.2	7.2	7.2	46.659	414	414	0	4.5587	119070000	3968900	3				176	2262;4260	True;True	2339;4386	2951;5617;5618	2984;5685;5686	2984;5685
O75923	O75923	1	1	1	Dysferlin	DYSF	sp|O75923|DYSF_HUMAN Dysferlin OS=Homo sapiens OX=9606 GN=DYSF PE=1 SV=1	1	1	1	1	0.7	0.7	0.7	237.29	2080	2080	1	-2	32720000	277290	0	+			177	2557	TRUE	2640	3353	3395	3395	54	1033
O75934	O75934	1	1	1	Pre-mRNA-splicing factor SPF27	BCAS2	sp|O75934|SPF27_HUMAN Pre-mRNA-splicing factor SPF27 OS=Homo sapiens OX=9606 GN=BCAS2 PE=1 SV=1	1	1	1	1	12.4	12.4	12.4	26.131	225	225	0	10.29	106960000	7640200	1				178	218	TRUE	225	259	264	264
O75940	O75940	1	1	1	Survival of motor neuron-related-splicing factor 30	SMNDC1	sp|O75940|SPF30_HUMAN Survival of motor neuron-related-splicing factor 30 OS=Homo sapiens OX=9606 GN=SMNDC1 PE=1 SV=1	1	1	1	1	4.2	4.2	4.2	26.711	238	238	0.0054138	0.38134	23537000	1810600	1				179	911	TRUE	944	1191	1207	1207
O75955	O75955	11	11	11	Flotillin-1	FLOT1	sp|O75955|FLOT1_HUMAN Flotillin-1 OS=Homo sapiens OX=9606 GN=FLOT1 PE=1 SV=3	1	11	11	11	38.2	38.2	38.2	47.355	427	427	0	36.375	825050000	26614000	11				180	812;2441;3090;3991;4173;5544;5728;6155;6266;6571;6617	True;True;True;True;True;True;True;True;True;True;True	842;2523;3186;4110;4297;5735;5923;6369;6484;6802;6849	1055;3182;4031;5264;5502;5503;7399;7640;8234;8235;8379;8380;8779;8836	1069;3220;4083;5329;5570;5571;7504;7752;8358;8359;8506;8507;8909;8966	1069;3220;4083;5329;5570;7504;7752;8358;8506;8909;8966
O75964	O75964	1	1	1	ATP synthase subunit g, mitochondrial	ATP5L	sp|O75964|ATP5L_HUMAN ATP synthase subunit g, mitochondrial OS=Homo sapiens OX=9606 GN=ATP5MG PE=1 SV=3	1	1	1	1	14.6	14.6	14.6	11.428	103	103	0	2.7485	103830000	12979000	2				181	5956	TRUE	6161	7956;7957	8074;8075	8075
O76003	O76003	1	1	1	Glutaredoxin-3	GLRX3	sp|O76003|GLRX3_HUMAN Glutaredoxin-3 OS=Homo sapiens OX=9606 GN=GLRX3 PE=1 SV=2	1	1	1	1	3.9	3.9	3.9	37.432	335	335	0.0096798	0.24396	17309000	910980	1				182	6808	TRUE	7045	9080	9213	9213
O76021	O76021	8	8	8	Ribosomal L1 domain-containing protein 1	RSL1D1	sp|O76021|RL1D1_HUMAN Ribosomal L1 domain-containing protein 1 OS=Homo sapiens OX=9606 GN=RSL1D1 PE=1 SV=3	1	8	8	8	21.4	21.4	21.4	54.972	490	490	0	20.875	1866000000	71771000	8				183	554;1278;2723;3855;3877;5220;5221;6091	True;True;True;True;True;True;True;True	573;1322;2808;3972;3994;5394;5395;6302	699;1674;3562;5094;5124;6937;6938;6939;8147	707;1698;3605;5159;5189;7029;7030;7031;8269	707;1698;3605;5159;5189;7029;7031;8269
O76094	O76094	6	6	6	Signal recognition particle subunit SRP72	SRP72	sp|O76094|SRP72_HUMAN Signal recognition particle subunit SRP72 OS=Homo sapiens OX=9606 GN=SRP72 PE=1 SV=3	1	6	6	6	14	14	14	74.605	671	671	0	20.575	335860000	8396500	6				184	246;813;1116;2313;6192;6390	True;True;True;True;True;True	255;843;1156;2390;6407;6615	297;1056;1057;1455;3012;8283;8551	303;1070;1071;1477;3045;8407;8680	303;1071;1477;3045;8407;8680
O94832;B0I1T2	O94832	33;1	33;1	33;1	Unconventional myosin-Id	MYO1D	sp|O94832|MYO1D_HUMAN Unconventional myosin-Id OS=Homo sapiens OX=9606 GN=MYO1D PE=1 SV=2	2	33	33	33	42.6	42.6	42.6	116.2	1006	1006;1018	0	125.43	5745300000	77639000	40				185	141;623;651;938;1019;1393;1895;1963;2115;2450;2483;2515;2558;2716;2806;2822;3052;3542;3847;3915;4059;5118;5187;5306;5331;5473;5845;5890;6337;6608;6684;6869;6911	True;True;True;True;True;True;True;True;True;True;True;True;True;True;True;True;True;True;True;True;True;True;True;True;True;True;True;True;True;True;True;True;True	147;646;674;975;1058;1441;1960;2030;2188;2532;2565;2598;2641;2801;2894;2910;3148;3649;3964;4032;4179;5290;5360;5486;5514;5660;6048;6094;6557;6840;6916;7107;7150	176;792;824;1232;1334;1827;1828;1829;2454;2537;2538;2756;3197;3241;3242;3294;3354;3355;3553;3673;3674;3693;3694;3983;4676;5085;5168;5357;6794;6795;6891;7054;7089;7301;7302;7816;7870;8470;8471;8823;8916;9155;9206	179;800;832;1251;1354;1851;1852;1853;2484;2567;2568;2787;3235;3279;3280;3333;3396;3397;3596;3716;3717;3736;3737;4030;4736;5150;5233;5424;6885;6886;6983;7149;7184;7404;7405;7931;7985;8598;8599;8953;9046;9288;9339	179;800;832;1251;1354;1853;2484;2567;2787;3235;3280;3333;3397;3596;3716;3736;4030;4736;5150;5233;5424;6886;6983;7149;7184;7404;7931;7985;8598;8953;9046;9288;9339
O94874	O94874	5	5	5	E3 UFM1-protein ligase 1	UFL1	sp|O94874|UFL1_HUMAN E3 UFM1-protein ligase 1 OS=Homo sapiens OX=9606 GN=UFL1 PE=1 SV=2	1	5	5	5	9.2	9.2	9.2	89.594	794	794	0	5.8285	120330000	2314100	4				186	2160;2335;2549;5995;6103	True;True;True;True;True	2233;2414;2632;6200;6315	2813;3043;3344;8008;8166	2845;3076;3386;8127;8288	2845;3076;3386;8127;8288
O94905	O94905	7	7	5	Erlin-2	ERLIN2	sp|O94905|ERLN2_HUMAN Erlin-2 OS=Homo sapiens OX=9606 GN=ERLIN2 PE=1 SV=1	1	7	7	5	28	28	20.9	37.839	339	339	0	11.395	704130000	29339000	7				187	2651;2677;2974;3398;5641;6149;6624	True;True;True;True;True;True;True	2735;2762;3068;3500;5834;6363;6856	3472;3506;3877;4478;7523;8226;8844	3514;3548;3923;4531;7631;8350;8974	3514;3548;3923;4531;7631;8350;8974
O94906	O94906	9	9	9	Pre-mRNA-processing factor 6	PRPF6	sp|O94906|PRP6_HUMAN Pre-mRNA-processing factor 6 OS=Homo sapiens OX=9606 GN=PRPF6 PE=1 SV=1	1	9	9	9	10.9	10.9	10.9	106.92	941	941	0	10.611	254720000	4043100	4				188	20;149;305;1489;1642;2637;2950;3537;4140	True;True;True;True;True;True;True;True;True	20;155;315;1542;1698;2721;3044;3644;4263	22;185;370;1972;2154;3453;3847;4671;5463	22;188;376;1997;2181;3495;3893;4731;5531	22;188;376;1997;2181;3495;3893;4731;5531
O94973	O94973	13	7	7	AP-2 complex subunit alpha-2	AP2A2	sp|O94973|AP2A2_HUMAN AP-2 complex subunit alpha-2 OS=Homo sapiens OX=9606 GN=AP2A2 PE=1 SV=2	1	13	7	7	23.6	14.9	14.9	103.96	939	939	0	21.239	290630000	5010900	5				189	74;337;1891;2581;2765;3163;4149;5000;5044;6277;6670;6836;6884	False;False;True;False;True;True;True;True;False;False;True;True;False	74;349;1956;2664;2850;3259;4272;5168;5213;6495;6902;7074;7122	94;410;2450;3384;3616;4135;5473;6641;6697;8391;8392;8901;9117;9174	97;416;2480;3426;3659;4188;5541;6732;6788;8518;8519;8520;9031;9250;9307	97;416;2480;3426;3659;4188;5541;6732;6788;8520;9031;9250;9307
O95163	O95163	1	1	1	Elongator complex protein 1	IKBKAP	sp|O95163|ELP1_HUMAN Elongator complex protein 1 OS=Homo sapiens OX=9606 GN=ELP1 PE=1 SV=3	1	1	1	1	0.8	0.8	0.8	150.25	1332	1332	0.0096296	0.21907	4376100	64354	0				190	6247	TRUE	6464	8355	8482	8482
O95182	O95182	1	1	1	NADH dehydrogenase [ubiquinone] 1 alpha subcomplex subunit 7	NDUFA7	sp|O95182|NDUA7_HUMAN NADH dehydrogenase [ubiquinone] 1 alpha subcomplex subunit 7 OS=Homo sapiens OX=9606 GN=NDUFA7 PE=1 SV=3	1	1	1	1	15.9	15.9	15.9	12.551	113	113	0.0048	0.52918	33235000	3021300	1				191	376	TRUE	390	462	468	468
O95299	O95299	1	1	1	NADH dehydrogenase [ubiquinone] 1 alpha subcomplex subunit 10, mitochondrial	NDUFA10	sp|O95299|NDUAA_HUMAN NADH dehydrogenase [ubiquinone] 1 alpha subcomplex subunit 10, mitochondrial OS=Homo sapiens OX=9606 GN=NDUFA10 PE=1 SV=1	1	1	1	1	6.2	6.2	6.2	40.75	355	355	0	4.5688	51038000	2041500	1				192	3869	TRUE	3986	5114;5115	5179;5180	5179
O95347	O95347	2	2	2	Structural maintenance of chromosomes protein 2	SMC2	sp|O95347|SMC2_HUMAN Structural maintenance of chromosomes protein 2 OS=Homo sapiens OX=9606 GN=SMC2 PE=1 SV=2	1	2	2	2	1.8	1.8	1.8	135.65	1197	1197	0.009496	0.18114	50447000	655150	1				193	1879;3730	True;True	1944;3843	2435;4929	2465;4993	2465;4993
O95373	O95373	5	5	5	Importin-7	IPO7	sp|O95373|IPO7_HUMAN Importin-7 OS=Homo sapiens OX=9606 GN=IPO7 PE=1 SV=1	1	5	5	5	6.8	6.8	6.8	119.52	1038	1038	0	3.8608	111600000	2374600	5				194	158;2104;4317;4656;5521	True;True;True;True;True	164;2177;4447;4819;5712	194;2741;5688;6171;7367	197;2772;5756;6249;7470	197;2772;5756;6249;7470
O95394	O95394	2	2	2	Phosphoacetylglucosamine mutase	PGM3	sp|O95394|AGM1_HUMAN Phosphoacetylglucosamine mutase OS=Homo sapiens OX=9606 GN=PGM3 PE=1 SV=1	1	2	2	2	5.5	5.5	5.5	59.851	542	542	0	3.8968	119600000	3986800	2				195	183;4878	True;True	189;5045	221;6476	226;6565	226;6565
O95425	O95425	22	22	22	Supervillin	SVIL	sp|O95425|SVIL_HUMAN Supervillin OS=Homo sapiens OX=9606 GN=SVIL PE=1 SV=2	1	22	22	22	14.6	14.6	14.6	247.74	2214	2214	0	72.486	1055300000	7759500	21				196	18;329;403;568;682;1305;1723;1853;1989;3164;3694;3775;3912;4161;5047;5534;5639;5827;5858;6275;6846;6959	True;True;True;True;True;True;True;True;True;True;True;True;True;True;True;True;True;True;True;True;True;True	18;341;418;588;709;1350;1781;1916;2056;3260;3807;3892;4029;4284;5216;5725;5832;6029;6061;6493;7084;7200	19;401;502;720;874;1717;2247;2393;2572;4136;4876;5000;5165;5488;6700;6701;7387;7521;7788;7830;8389;9128;9265	19;407;509;728;884;1741;2275;2423;2602;4189;4939;5064;5230;5556;6791;6792;7492;7629;7903;7945;8516;9261;9399	19;407;509;728;884;1741;2275;2423;2602;4189;4939;5064;5230;5556;6792;7492;7629;7903;7945;8516;9261;9399
O95433	O95433	1	1	1	Activator of 90 kDa heat shock protein ATPase homolog 1	AHSA1	sp|O95433|AHSA1_HUMAN Activator of 90 kDa heat shock protein ATPase homolog 1 OS=Homo sapiens OX=9606 GN=AHSA1 PE=1 SV=1	1	1	1	1	6.5	6.5	6.5	38.274	338	338	0	3.8196	46655000	2120700	1				197	6263	TRUE	6480	8374	8501	8501
O95470	O95470	8	8	8	Sphingosine-1-phosphate lyase 1	SGPL1	sp|O95470|SGPL1_HUMAN Sphingosine-1-phosphate lyase 1 OS=Homo sapiens OX=9606 GN=SGPL1 PE=1 SV=3	1	8	8	8	19.4	19.4	19.4	63.523	568	568	0	15.132	494710000	15460000	9				198	160;229;353;629;2110;4163;5960;6132	True;True;True;True;True;True;True;True	166;237;367;652;2183;4286;6165;6345	196;273;431;798;2749;2750;5490;7962;7963;8203	199;279;437;806;2780;2781;5558;8081;8082;8325	199;279;437;806;2780;5558;8081;8325
O95478	O95478	2	2	2	Ribosome biogenesis protein NSA2 homolog	NSA2	sp|O95478|NSA2_HUMAN Ribosome biogenesis protein NSA2 homolog OS=Homo sapiens OX=9606 GN=NSA2 PE=1 SV=1	1	2	2	2	8.8	8.8	8.8	30.065	260	260	0	1.5147	47697000	3974700	1				199	4824;5973	True;True	4990;6178	6402;7978	6487;8097	6487;8097
O95573	O95573	4	3	3	Long-chain-fatty-acid--CoA ligase 3	ACSL3	sp|O95573|ACSL3_HUMAN Long-chain-fatty-acid--CoA ligase 3 OS=Homo sapiens OX=9606 GN=ACSL3 PE=1 SV=3	1	4	3	3	7.4	4.9	4.9	80.419	720	720	0	3.1722	136520000	3500600	2				200	3714;3821;4131;5943	True;True;False;True	3827;3938;4254;6148	4899;5056;5452;7941	4962;5121;5520;8058	4962;5121;5520;8058
O95639	O95639	1	1	1	Cleavage and polyadenylation specificity factor subunit 4	CPSF4	sp|O95639|CPSF4_HUMAN Cleavage and polyadenylation specificity factor subunit 4 OS=Homo sapiens OX=9606 GN=CPSF4 PE=1 SV=1	1	1	1	1	4.5	4.5	4.5	30.255	269	269	0	2.6458	19563000	1029600	1				201	4395	TRUE	4535	5799	5867	5867
O95782	O95782	13	13	7	AP-2 complex subunit alpha-1	AP2A1	sp|O95782|AP2A1_HUMAN AP-2 complex subunit alpha-1 OS=Homo sapiens OX=9606 GN=AP2A1 PE=1 SV=3	1	13	13	7	20.5	20.5	12.1	107.54	977	977	0	48.773	1028100000	17135000	16				202	74;337;755;2581;3797;4653;5044;5587;5815;6026;6277;6884;6888	True;True;True;True;True;True;True;True;True;True;True;True;True	74;349;784;2664;3914;4816;5213;5779;6017;6232;6495;7122;7126	94;410;971;3384;5025;5026;6168;6697;7453;7764;7765;8043;8391;8392;9174;9178	97;416;984;3426;5089;5090;6246;6788;7560;7879;7880;8162;8518;8519;8520;9307;9311	97;416;984;3426;5089;6246;6788;7560;7879;8162;8520;9307;9311
O95793	O95793	13	13	13	Double-stranded RNA-binding protein Staufen homolog 1	STAU1	sp|O95793|STAU1_HUMAN Double-stranded RNA-binding protein Staufen homolog 1 OS=Homo sapiens OX=9606 GN=STAU1 PE=1 SV=2	1	13	13	13	26.2	26.2	26.2	63.182	577	577	0	22.938	1605500000	47221000	15				203	1292;1358;1481;3984;4428;4429;4626;4627;4829;5284;5870;6538;6558	True;True;True;True;True;True;True;True;True;True;True;True;True	1336;1405;1534;4103;4577;4578;4789;4790;4995;5463;6073;6769;6789	1692;1779;1961;5256;5851;5852;5853;6135;6136;6137;6408;7023;7846;7847;8738;8739;8764	1716;1803;1986;5321;5920;5921;5922;6213;6214;6215;6493;7116;7961;7962;8868;8869;8894	1716;1803;1986;5321;5920;5922;6213;6214;6493;7116;7962;8869;8894
O95831	O95831	5	5	5	Apoptosis-inducing factor 1, mitochondrial	AIFM1	sp|O95831|AIFM1_HUMAN Apoptosis-inducing factor 1, mitochondrial OS=Homo sapiens OX=9606 GN=AIFM1 PE=1 SV=1	1	5	5	5	13.9	13.9	13.9	66.9	613	613	0	10.247	174470000	5286900	5				204	51;436;1392;2336;5400	True;True;True;True;True	51;454;1440;2415;5586	66;548;1826;3044;7194	68;555;1850;3077;7297	68;555;1850;3077;7297
O95926	O95926	1	1	1	Pre-mRNA-splicing factor SYF2	SYF2	sp|O95926|SYF2_HUMAN Pre-mRNA-splicing factor SYF2 OS=Homo sapiens OX=9606 GN=SYF2 PE=1 SV=1	1	1	1	1	11.5	11.5	11.5	28.722	243	243	0	4.9512	4433800	341060	1				205	35	TRUE	35	43	45	45
P00338	P00338	1	1	1	L-lactate dehydrogenase A chain	LDHA	sp|P00338|LDHA_HUMAN L-lactate dehydrogenase A chain OS=Homo sapiens OX=9606 GN=LDHA PE=1 SV=2	1	1	1	1	4.5	4.5	4.5	36.688	332	332	0	2.3279	16089000	670390	1				206	854	TRUE	885	1115	1129	1129
P00352	P00352	4	4	4	Retinal dehydrogenase 1	ALDH1A1	sp|P00352|AL1A1_HUMAN Retinal dehydrogenase 1 OS=Homo sapiens OX=9606 GN=ALDH1A1 PE=1 SV=2	1	4	4	4	11.2	11.2	11.2	54.861	501	501	0	24.509	107860000	4314200	3				207	401;1334;2692;5844	True;True;True;True	416;1381;2777;6047	499;1752;3525;7815	506;1776;3567;7930	506;1776;3567;7930
P00403	P00403	1	1	1	Cytochrome c oxidase subunit 2	MT-CO2	sp|P00403|COX2_HUMAN Cytochrome c oxidase subunit 2 OS=Homo sapiens OX=9606 GN=MT-CO2 PE=1 SV=1	1	1	1	1	4.4	4.4	4.4	25.565	227	227	0	1.4404	38604000	4825500	1				208	6676	TRUE	6908	8907	9037	9037
P00439	P00439	1	1	1	Phenylalanine-4-hydroxylase	PAH	sp|P00439|PH4H_HUMAN Phenylalanine-4-hydroxylase OS=Homo sapiens OX=9606 GN=PAH PE=1 SV=1	1	1	1	1	2	2	2	51.861	452	452	0	1.2273	9524800	317490	1				209	752	TRUE	781	967	980	980
P00450	P00450	2	1	1	Ceruloplasmin	CP	sp|P00450|CERU_HUMAN Ceruloplasmin OS=Homo sapiens OX=9606 GN=CP PE=1 SV=1	1	2	1	1	2.9	1.9	1.9	122.2	1065	1065	0	3.5175	13146000	257770	0				210	810;3233	False;True	840;3329	1053;4239	1067;4292	1067;4292	6	557
P00533	P00533	2	2	2	Epidermal growth factor receptor	EGFR	sp|P00533|EGFR_HUMAN Epidermal growth factor receptor OS=Homo sapiens OX=9606 GN=EGFR PE=1 SV=2	1	2	2	2	2.4	2.4	2.4	134.28	1210	1210	0	2.426	72109000	1060400	2				211	1966;2921	True;True	2033;3014	2541;3815	2571;3861	2571;3861
P00966	P00966	12	12	12	Argininosuccinate synthase	ASS1	sp|P00966|ASSY_HUMAN Argininosuccinate synthase OS=Homo sapiens OX=9606 GN=ASS1 PE=1 SV=2	1	12	12	12	36.9	36.9	36.9	46.53	412	412	0	22.629	868050000	34722000	12				212	432;785;1218;1446;1594;1643;2629;3321;4389;4931;6572;6893	True;True;True;True;True;True;True;True;True;True;True;True	450;815;1261;1498;1649;1699;2713;3423;4527;5099;6803;7131	544;1017;1596;1597;1902;2095;2155;3445;4379;5782;6544;8780;9184	551;1030;1618;1619;1927;2122;2182;3487;4432;5850;6633;8910;9317	551;1030;1618;1927;2122;2182;3487;4432;5850;6633;8910;9317
P0DP03;P01772;P01768	P0DP03;P01772;P01768	1;1;1	1;1;1	1;1;1	Ig heavy chain V-III region KOL;Ig heavy chain V-III region CAM		sp|P0DP03|HV335_HUMAN Immunoglobulin heavy variable 3-30-5 OS=Homo sapiens OX=9606 GN=IGHV3-30-5 PE=3 SV=1;sp|P01772|HV333_HUMAN Immunoglobulin heavy variable 3-33 OS=Homo sapiens OX=9606 GN=IGHV3-33 PE=1 SV=2;sp|P01768|HV330_HUMAN Immunoglobulin heavy var	3	1	1	1	16.2	16.2	16.2	12.947	117	117;117;117	0	20.705	1112300000	158900000	4				213	4090	TRUE	4212;4213	5400;5401;5402;5403	5468;5469;5470;5471	5470	55	53
P02545	P02545	9	9	9	Prelamin-A/C;Lamin-A/C	LMNA	sp|P02545|LMNA_HUMAN Prelamin-A/C OS=Homo sapiens OX=9606 GN=LMNA PE=1 SV=1	1	9	9	9	15.7	15.7	15.7	74.139	664	664	0	27.699	550930000	12521000	9				214	2638;3017;3390;3715;4023;4078;4696;5437;5881	True;True;True;True;True;True;True;True;True	2722;3111;3492;3828;4142;4199;4859;5624;6085	3454;3926;4469;4900;5299;5300;5381;6222;7254;7861	3496;3973;4522;4963;5365;5366;5449;6303;7357;7976	3496;3973;4522;4963;5365;5449;6303;7357;7976
P02751	P02751	23	23	23	Fibronectin;Anastellin;Ugl-Y1;Ugl-Y2;Ugl-Y3	FN1	sp|P02751|FINC_HUMAN Fibronectin OS=Homo sapiens OX=9606 GN=FN1 PE=1 SV=4	1	23	23	23	17	17	17	262.62	2386	2386	0	93.185	1225500000	11347000	26				215	726;1022;1968;2035;2166;2539;2610;3033;3080;3758;4598;4686;4705;4775;5179;5669;5795;6194;6231;6522;6646;6757;6964	True;True;True;True;True;True;True;True;True;True;True;True;True;True;True;True;True;True;True;True;True;True;True	754;1061;2035;2104;2239;2622;2694;3127;3176;3873;4754;4849;4869;4941;5352;5862;5995;6409;6448;6753;6878;6992;7205	929;1337;2544;2639;2820;3326;3424;3950;4020;4973;6091;6210;6244;6341;6342;6881;7561;7733;8286;8287;8338;8717;8870;9011;9270	940;1357;2574;2670;2852;3365;3466;3997;4071;5037;6168;6290;6291;6326;6426;6427;6973;7670;7848;8410;8411;8464;8847;9000;9142;9404	940;1357;2574;2670;2852;3365;3466;3997;4071;5037;6168;6291;6326;6426;6973;7670;7848;8411;8464;8847;9000;9142;9404
P04004	P04004	3	2	2	Vitronectin;Vitronectin V65 subunit;Vitronectin V10 subunit;Somatomedin-B	VTN	sp|P04004|VTNC_HUMAN Vitronectin OS=Homo sapiens OX=9606 GN=VTN PE=1 SV=1	1	3	2	2	8.6	5.4	5.4	54.305	478	478	0	3.9348	146860000	5439300	2				216	1064;5211;5364	False;True;True	1103;5385;5549	1386;1387;6925;7148	1406;1407;7017;7251	1407;7017;7251
P04080	P04080	1	1	1	Cystatin-B	CSTB	sp|P04080|CYTB_HUMAN Cystatin-B OS=Homo sapiens OX=9606 GN=CSTB PE=1 SV=2	1	1	1	1	12.2	12.2	12.2	11.139	98	98	0	2.4423	67666000	9666600	2				217	6325	TRUE	6545	8455;8456	8583;8584	8583
P04181	P04181	1	1	1	Ornithine aminotransferase, mitochondrial;Ornithine aminotransferase, hepatic form;Ornithine aminotransferase, renal form	OAT	sp|P04181|OAT_HUMAN Ornithine aminotransferase, mitochondrial OS=Homo sapiens OX=9606 GN=OAT PE=1 SV=1	1	1	1	1	2.1	2.1	2.1	48.534	439	439	0.00086505	0.98983	15526000	554510	1				218	2172	TRUE	2245	2828	2860	2860
P04264;CON__P04264	P04264;CON__P04264	34;33	33;32	25;24	Keratin, type II cytoskeletal 1	KRT1	sp|P04264|K2C1_HUMAN Keratin, type II cytoskeletal 1 OS=Homo sapiens OX=9606 GN=KRT1 PE=1 SV=6;	2	34	33	25	53.1	51.9	45	66.038	644	644;644	0	323.31	31503000000	900070000	57			+	219	112;113;1089;1852;2063;2665;3286;3389;3478;3870;3919;3920;4086;4404;4554;4555;4617;4948;5334;5396;5404;5405;5425;5426;5461;5462;5484;5485;5818;5819;5899;5939;6730;6796	True;True;True;True;True;False;True;True;True;True;True;True;True;True;True;True;True;True;True;True;True;True;True;True;True;True;True;True;True;True;True;True;True;True	117;118;1128;1915;2133;2749;3383;3491;3582;3987;4036;4037;4207;4546;4547;4708;4709;4777;4778;4779;5116;5517;5582;5590;5591;5611;5612;5648;5649;5671;5672;6020;6021;6103;6144;6964;7033	144;145;1419;2392;2676;2677;3489;4318;4467;4468;4599;5116;5172;5173;5174;5175;5393;5813;5814;5815;5816;6026;6027;6028;6029;6121;6122;6123;6124;6570;6571;6572;7092;7188;7198;7199;7200;7231;7232;7233;7234;7235;7236;7285;7286;7287;7314;7315;7316;7775;7776;7777;7778;7779;7880;7933;7934;8972;9068	147;148;1440;2422;2707;2708;3531;4371;4520;4521;4659;5181;5237;5238;5239;5240;5461;5881;5882;5883;5884;6098;6099;6100;6101;6199;6200;6201;6202;6659;6660;6661;7187;7291;7301;7302;7303;7334;7335;7336;7337;7338;7339;7388;7389;7390;7417;7418;7419;7890;7891;7892;7893;7894;7995;7996;8050;8051;9103;9201	147;148;1440;2422;2707;3531;4371;4521;4659;5181;5238;5240;5461;5884;6098;6100;6202;6660;7187;7291;7301;7303;7335;7339;7388;7390;7417;7418;7892;7893;7995;8051;9103;9201	56;57;58;59;60;61	259;262;326;339;469;493
P04406;O14556	P04406	16;1	16;1	16;1	Glyceraldehyde-3-phosphate dehydrogenase	GAPDH	sp|P04406|G3P_HUMAN Glyceraldehyde-3-phosphate dehydrogenase OS=Homo sapiens OX=9606 GN=GAPDH PE=1 SV=3	2	16	16	16	65.1	65.1	65.1	36.053	335	335;408	0	150.61	20913000000	1100700000	41				220	1927;2117;2786;3703;4170;4234;4235;5213;6305;6339;6343;6353;6543;6655;6656;6735	True;True;True;True;True;True;True;True;True;True;True;True;True;True;True;True	1993;2190;2872;3816;4294;4358;4359;5387;6523;6559;6560;6564;6565;6566;6576;6774;6887;6888;6969;6970	2492;2493;2759;2760;3646;4887;5499;5583;5584;5585;6927;6928;8425;8473;8474;8475;8476;8477;8478;8479;8480;8481;8482;8487;8488;8489;8490;8491;8492;8504;8746;8747;8881;8882;8883;8979;8980;8981;8982;8983	2522;2523;2790;2791;2792;3689;4950;5567;5651;5652;5653;7019;7020;8553;8601;8602;8603;8604;8605;8606;8607;8608;8609;8610;8615;8616;8617;8618;8619;8620;8632;8876;8877;9011;9012;9013;9110;9111;9112;9113;9114	2522;2790;3689;4950;5567;5652;5653;7019;8553;8608;8619;8632;8876;9011;9012;9113	62;63;64;65	105;130;133;175
P04792	P04792	1	1	1	Heat shock protein beta-1	HSPB1	sp|P04792|HSPB1_HUMAN Heat shock protein beta-1 OS=Homo sapiens OX=9606 GN=HSPB1 PE=1 SV=2	1	1	1	1	4.9	4.9	4.9	22.782	205	205	0.0054264	0.38541	31554000	2253900	1				221	3544	TRUE	3651	4678	4738	4738
P04843	P04843	17	17	17	Dolichyl-diphosphooligosaccharide--protein glycosyltransferase subunit 1	RPN1	sp|P04843|RPN1_HUMAN Dolichyl-diphosphooligosaccharide--protein glycosyltransferase subunit 1 OS=Homo sapiens OX=9606 GN=RPN1 PE=1 SV=1	1	17	17	17	38.9	38.9	38.9	68.569	607	607	0	46.763	1571600000	38331000	21				222	369;411;562;1802;1880;1977;3455;4525;4609;4918;5275;5822;5839;6112;6113;6327;6604	True;True;True;True;True;True;True;True;True;True;True;True;True;True;True;True;True	383;427;581;1863;1945;2044;3559;4677;4765;5086;5453;6024;6042;6324;6325;6547;6836	450;451;512;708;709;2335;2436;2437;2556;4574;5983;6104;6105;6527;7011;7782;7807;8177;8178;8179;8458;8818;8819	456;457;519;716;717;2364;2466;2467;2586;4634;6054;6182;6183;6616;7104;7897;7922;8299;8300;8301;8586;8948;8949	457;519;716;2364;2467;2586;4634;6054;6182;6616;7104;7897;7922;8299;8301;8586;8948
P04844	P04844	8	8	8	Dolichyl-diphosphooligosaccharide--protein glycosyltransferase subunit 2	RPN2	sp|P04844|RPN2_HUMAN Dolichyl-diphosphooligosaccharide--protein glycosyltransferase subunit 2 OS=Homo sapiens OX=9606 GN=RPN2 PE=1 SV=3	1	8	8	8	23.5	23.5	23.5	69.283	631	631	0	34.963	618740000	23798000	9				223	3000;4075;4121;4477;4640;4896;5799;6855	True;True;True;True;True;True;True;True	3094;4196;4244;4628;4803;5064;5999;7093	3906;5376;5377;5438;5439;5920;6154;6497;7738;9139;9140	3953;5444;5445;5506;5507;5991;6232;6586;7853;9272;9273	3953;5445;5506;5991;6232;6586;7853;9272
Q99878;Q96KK5;Q9BTM1;Q16777;Q93077;Q7L7L0;Q6FI13;P20671;P0C0S8;P04908	Q99878;Q96KK5;Q9BTM1;Q16777;Q93077;Q7L7L0;Q6FI13;P20671;P0C0S8;P04908	3;3;3;3;3;3;3;3;3;3	1;1;1;1;1;1;1;1;1;1	1;1;1;1;1;1;1;1;1;1	Histone H2A type 1-J;Histone H2A type 1-H;Histone H2A.J;Histone H2A type 2-C;Histone H2A type 1-C;Histone H2A type 3;Histone H2A type 2-A;Histone H2A type 1-D;Histone H2A type 1;Histone H2A type 1-B/E	HIST1H2AJ;HIST1H2AH;H2AFJ;HIST2H2AC;HIST1H2AC;HIST3H2A;HIST2H2AA3;HIST1H2AD;HIST1H2AG;HIST1H2AB	sp|Q99878|H2A1J_HUMAN Histone H2A type 1-J OS=Homo sapiens OX=9606 GN=HIST1H2AJ PE=1 SV=3;sp|Q96KK5|H2A1H_HUMAN Histone H2A type 1-H OS=Homo sapiens OX=9606 GN=HIST1H2AH PE=1 SV=3;sp|Q9BTM1|H2AJ_HUMAN Histone H2A.J OS=Homo sapiens OX=9606 GN=H2AFJ PE=1 SV=	10	3	1	1	27.3	14.8	14.8	13.936	128	128;128;129;129;130;130;130;130;130;130	0	9.3556	2035600000	290800000	2				224	200;2481;6621	False;False;True	206;2563;6853	240;3239;8840;8841	245;3277;8970;8971	245;3277;8971
P05023;P13637;P50993;Q13733;P20648;P54707	P05023;P13637	5;3;2;1;1;1	5;3;2;1;1;1	5;3;2;1;1;1	Sodium/potassium-transporting ATPase subunit alpha-1;Sodium/potassium-transporting ATPase subunit alpha-3	ATP1A1;ATP1A3	sp|P05023|AT1A1_HUMAN Sodium/potassium-transporting ATPase subunit alpha-1 OS=Homo sapiens OX=9606 GN=ATP1A1 PE=1 SV=1;sp|P13637|AT1A3_HUMAN Sodium/potassium-transporting ATPase subunit alpha-3 OS=Homo sapiens OX=9606 GN=ATP1A3 PE=1 SV=3	6	5	5	5	6.7	6.7	6.7	112.89	1023	1023;1013;1020;1029;1035;1039	0	10.468	371350000	7281400	6				225	571;590;2331;3930;6348	True;True;True;True;True	591;612;2410;4047;6571	723;751;3038;3039;5189;8497	731;759;3071;3072;5254;8625	731;759;3071;5254;8625
P05109	P05109	1	1	1	Protein S100-A8;Protein S100-A8, N-terminally processed	S100A8	sp|P05109|S10A8_HUMAN Protein S100-A8 OS=Homo sapiens OX=9606 GN=S100A8 PE=1 SV=1	1	1	1	1	11.8	11.8	11.8	10.834	93	93	0	1.5654	30023000	3752900	1				226	3786	TRUE	3903	5013	5077	5077
P05141;Q9H0C2	P05141	8;2	3;0	3;0	ADP/ATP translocase 2;ADP/ATP translocase 2, N-terminally processed	SLC25A5	sp|P05141|ADT2_HUMAN ADP/ATP translocase 2 OS=Homo sapiens OX=9606 GN=SLC25A5 PE=1 SV=7	2	8	3	3	27.9	12.1	12.1	32.852	298	298;315	0	2.0595	996490000	49825000	4				227	751;1445;1939;2223;2302;3843;5716;6823	True;False;False;False;True;False;True;False	780;1497;2005;2299;2379;3960;5909;7060	966;1901;2508;2902;2999;5080;5081;7621;7622;9098;9099	979;1926;2538;2935;3032;5145;5146;7731;7732;9231;9232	979;1926;2538;2935;3032;5146;7732;9232
P05198	P05198	17	17	17	Eukaryotic translation initiation factor 2 subunit 1	EIF2S1	sp|P05198|IF2A_HUMAN Eukaryotic translation initiation factor 2 subunit 1 OS=Homo sapiens OX=9606 GN=EIF2S1 PE=1 SV=3	1	17	17	17	56.8	56.8	56.8	36.112	315	315	0	93.767	3776900000	171680000	25				228	91;740;1405;1554;1795;2328;2400;2401;2542;2543;2900;4461;5181;5711;5738;6689;6991	True;True;True;True;True;True;True;True;True;True;True;True;True;True;True;True;True	92;769;1454;1455;1607;1856;2407;2479;2480;2625;2626;2991;4612;5354;5904;5933;5934;6921;7232	114;951;1844;1845;2043;2327;2328;3034;3118;3119;3120;3121;3329;3330;3331;3332;3788;5901;6883;6884;7616;7650;7651;8923;9305	117;963;1868;1869;2068;2356;2357;3067;3152;3153;3154;3155;3368;3369;3370;3371;3833;5972;6975;6976;7726;7762;7763;9053;9054;9439	117;963;1869;2068;2356;3067;3152;3155;3368;3369;3833;5972;6976;7726;7763;9053;9439	66;67	255;309
P05386	P05386	4	4	4	60S acidic ribosomal protein P1	RPLP1	sp|P05386|RLA1_HUMAN 60S acidic ribosomal protein P1 OS=Homo sapiens OX=9606 GN=RPLP1 PE=1 SV=1	1	4	4	4	79.8	79.8	79.8	11.514	114	114	0	32.276	986420000	246610000	8				229	32;283;525;526	True;True;True;True	32;292;543;544	36;37;340;341;342;343;661;662	38;39;346;347;348;349;668;669	38;347;668;669
P05387	P05387	5	5	5	60S acidic ribosomal protein P2	RPLP2	sp|P05387|RLA2_HUMAN 60S acidic ribosomal protein P2 OS=Homo sapiens OX=9606 GN=RPLP2 PE=1 SV=1	1	5	5	5	69.6	69.6	69.6	11.665	115	115	0	59.674	1892600000	378530000	7				230	2819;2820;3423;4523;6983	True;True;True;True;True	2907;2908;3526;4675;7224	3690;3691;4514;4515;4516;5981;9292;9293	3733;3734;4567;4568;4569;6052;9426;9427	3733;3734;4568;6052;9426
P05388;Q8NHW5	P05388;Q8NHW5	10;6	10;6	10;6	60S acidic ribosomal protein P0;60S acidic ribosomal protein P0-like	RPLP0;RPLP0P6	sp|P05388|RLA0_HUMAN 60S acidic ribosomal protein P0 OS=Homo sapiens OX=9606 GN=RPLP0 PE=1 SV=1;sp|Q8NHW5|RLA0L_HUMAN 60S acidic ribosomal protein P0-like OS=Homo sapiens OX=9606 GN=RPLP0P6 PE=5 SV=1	2	10	10	10	42	42	42	34.273	317	317;317	0	21.674	5107600000	283750000	11				231	168;185;1163;2230;2308;2783;3851;5509;6008;6389	True;True;True;True;True;True;True;True;True;True	174;191;1205;2306;2385;2869;3968;5700;6213;6614	204;205;223;224;1520;2912;3005;3006;3643;5090;7351;8022;8550	209;210;228;229;1542;2945;3038;3039;3686;5155;7454;8141;8679	209;229;1542;2945;3038;3686;5155;7454;8141;8679
P05455	P05455	1	1	1	Lupus La protein	SSB	sp|P05455|LA_HUMAN Lupus La protein OS=Homo sapiens OX=9606 GN=SSB PE=1 SV=2	1	1	1	1	3.9	3.9	3.9	46.836	408	408	0	2.4885	15018000	517870	1				232	2618	TRUE	2702	3434	3476	3476
P05783;CON__H-INV:HIT000015463	P05783	32;2	32;2	24;2	Keratin, type I cytoskeletal 18	KRT18	sp|P05783|K1C18_HUMAN Keratin, type I cytoskeletal 18 OS=Homo sapiens OX=9606 GN=KRT18 PE=1 SV=2	2	32	32	24	74.4	74.4	58.8	48.057	430	430;295	0	323.31	67150000000	2238300000	89				233	454;476;508;1069;1186;1187;2073;2188;2760;2878;3054;3324;3427;3491;3772;4037;4038;4513;4680;4846;4869;5055;5056;5162;5445;6088;6328;6376;6382;6769;6993;6994	True;True;True;True;True;True;True;True;True;True;True;True;True;True;True;True;True;True;True;True;True;True;True;True;True;True;True;True;True;True;True;True	472;494;526;1108;1228;1229;2144;2145;2146;2261;2845;2967;3150;3426;3530;3595;3888;3889;4156;4157;4158;4664;4843;5012;5036;5224;5225;5334;5335;5632;6297;6298;6548;6600;6606;6607;7005;7006;7234;7235	568;569;594;639;1392;1548;1549;1550;1551;1552;1553;1554;2691;2692;2693;2694;2695;2696;2845;2846;2847;3609;3610;3760;3985;3986;4382;4383;4520;4614;4993;4994;4995;4996;4997;5316;5317;5318;5319;5320;5321;5322;5964;5965;6199;6200;6201;6202;6429;6430;6431;6432;6460;6461;6462;6713;6714;6715;6860;6861;7263;7264;8141;8142;8459;8534;8535;8542;8543;9032;9033;9034;9035;9307;9308;9309;9310;9311;9312;9313;931…	575;576;601;646;1412;1570;1571;1572;1573;1574;1575;1576;2722;2723;2724;2725;2726;2727;2877;2878;2879;2880;3652;3653;3804;4032;4033;4435;4436;4573;4674;5057;5058;5059;5060;5061;5382;5383;5384;5385;5386;5387;5388;6035;6036;6279;6280;6281;6282;6514;6515;6516;6517;6518;6519;6520;6521;6549;6550;6551;6804;6805;6806;6952;6953;7366;7367;8263;8264;8587;8663;8664;8671;8672;9165;9166;9167;9168;9441;9442;944…	575;601;646;1412;1570;1575;2727;2877;3652;3804;4032;4436;4573;4674;5060;5387;5388;6035;6282;6514;6549;6804;6806;6953;7366;8264;8587;8663;8671;9167;9442;9454	20;21;68;69;70;71;72	58;74;174;213;313;335;402
P05976;P08590	P05976;P08590	1;1	1;1	1;1	Myosin light chain 1/3, skeletal muscle isoform;Myosin light chain 3	MYL1;MYL3	sp|P05976|MYL1_HUMAN Myosin light chain 1/3, skeletal muscle isoform OS=Homo sapiens OX=9606 GN=MYL1 PE=2 SV=3;sp|P08590|MYL3_HUMAN Myosin light chain 3 OS=Homo sapiens OX=9606 GN=MYL3 PE=1 SV=3	2	1	1	1	8.2	8.2	8.2	21.145	194	194;195	0	7.116	81236000	6769700	1				234	6235	TRUE	6452	8342	8468	8468
P06576	P06576	9	9	9	ATP synthase subunit beta, mitochondrial	ATP5B	sp|P06576|ATPB_HUMAN ATP synthase subunit beta, mitochondrial OS=Homo sapiens OX=9606 GN=ATP5F1B PE=1 SV=3	1	9	9	9	29.7	29.7	29.7	56.559	529	529	0	20.743	403290000	13443000	9				235	238;969;1237;1871;2879;2888;2935;3166;4240	True;True;True;True;True;True;True;True;True	247;1006;1280;1935;2968;2979;3028;3262;4364	286;1264;1621;2425;3761;3774;3830;4138;5590;5591	292;1283;1644;2455;3805;3818;3876;4191;5658;5659	292;1283;1644;2455;3805;3818;3876;4191;5658
P06730;A6NMX2	P06730	3;1	3;1	3;1	Eukaryotic translation initiation factor 4E	EIF4E	sp|P06730|IF4E_HUMAN Eukaryotic translation initiation factor 4E OS=Homo sapiens OX=9606 GN=EIF4E PE=1 SV=2	2	3	3	3	25.8	25.8	25.8	25.097	217	217;242	0	18.435	326990000	23357000	4				236	565;3048;6720	True;True;True	585;3143;6953	716;3974;3975;8959	724;4021;4022;9090	724;4021;9090
P06733	P06733	1	1	1	Alpha-enolase	ENO1	sp|P06733|ENOA_HUMAN Alpha-enolase OS=Homo sapiens OX=9606 GN=ENO1 PE=1 SV=2	1	1	1	1	4.4	4.4	4.4	47.168	434	434	0.0047847	0.50294	0	0	1				237	716	TRUE	743	916	927	927
P06748	P06748	7	7	7	Nucleophosmin	NPM1	sp|P06748|NPM_HUMAN Nucleophosmin OS=Homo sapiens OX=9606 GN=NPM1 PE=1 SV=2	1	7	7	7	30.6	30.6	30.6	32.575	294	294	0	93.641	6969200000	409950000	18				238	738;3872;4410;4411;6089;6184;6625	True;True;True;True;True;True;True	766;767;3989;4555;4556;4557;4558;6299;6300;6399;6857	945;946;947;5118;5825;5826;5827;5828;5829;5830;5831;8143;8144;8145;8273;8274;8845	956;957;958;5183;5893;5894;5895;5896;5897;5898;5899;5900;8265;8266;8267;8397;8398;8975	958;5183;5896;5900;8267;8397;8975	73;74;75	65;81;278
P06753	P06753	2	2	2	Tropomyosin alpha-3 chain	TPM3	sp|P06753|TPM3_HUMAN Tropomyosin alpha-3 chain OS=Homo sapiens OX=9606 GN=TPM3 PE=1 SV=2	1	2	2	2	8.4	8.4	8.4	32.95	285	285	0	4.3933	522320000	21763000	2				239	13;3245	True;True	13;3341	14;4252	14;4305	14;4305
Q8N257;Q16778;P33778;P23527;P06899;Q6DRA6;Q6DN03	Q8N257;Q16778;P33778;P23527;P06899	3;3;3;3;3;1;1	1;1;1;1;1;1;1	1;1;1;1;1;1;1	Histone H2B type 3-B;Histone H2B type 2-E;Histone H2B type 1-B;Histone H2B type 1-O;Histone H2B type 1-J	HIST3H2BB;HIST2H2BE;HIST1H2BB;HIST1H2BO;HIST1H2BJ	sp|Q8N257|H2B3B_HUMAN Histone H2B type 3-B OS=Homo sapiens OX=9606 GN=HIST3H2BB PE=1 SV=3;sp|Q16778|H2B2E_HUMAN Histone H2B type 2-E OS=Homo sapiens OX=9606 GN=HIST2H2BE PE=1 SV=3;sp|P33778|H2B1B_HUMAN Histone H2B type 1-B OS=Homo sapiens OX=9606 GN=HIST1H	7	3	1	1	26.2	7.1	7.1	13.908	126	126;126;126;126;126;164;193	1	-2	198480000	18044000	0	+			240	386;1499;3839	False;True;False	400;401;1552;3956	474;475;476;477;478;1983;5075	480;481;482;483;484;2008;5140	483;2008;5140	52;53	60;63
P07237	P07237	1	1	1	Protein disulfide-isomerase	P4HB	sp|P07237|PDIA1_HUMAN Protein disulfide-isomerase OS=Homo sapiens OX=9606 GN=P4HB PE=1 SV=3	1	1	1	1	1.6	1.6	1.6	57.116	508	508	0.0047244	0.44085	10014000	256760	1				241	2823	TRUE	2911	3695	3738	3738
P07355;A6NMY6	P07355;A6NMY6	14;11	14;11	14;11	Annexin A2;Putative annexin A2-like protein	ANXA2;ANXA2P2	sp|P07355|ANXA2_HUMAN Annexin A2 OS=Homo sapiens OX=9606 GN=ANXA2 PE=1 SV=2;sp|A6NMY6|AXA2L_HUMAN Putative annexin A2-like protein OS=Homo sapiens OX=9606 GN=ANXA2P2 PE=5 SV=2	2	14	14	14	44.2	44.2	44.2	38.604	339	339;339	0	84.288	2507800000	100310000	21				242	118;636;702;816;2164;2320;4123;5103;5233;5620;5668;5721;5722;5957	True;True;True;True;True;True;True;True;True;True;True;True;True;True	123;659;729;846;2237;2397;4246;5275;5408;5813;5861;5915;5916;6162	150;807;900;1061;2817;2818;3021;3022;5441;5442;6774;6775;6953;6954;7499;7560;7631;7632;7633;7958	153;815;911;1075;2849;2850;3054;3055;5509;5510;6865;6866;7045;7046;7607;7669;7743;7744;7745;8076;8077	153;815;911;1075;2850;3055;5510;6865;7046;7607;7669;7743;7745;8077
P07437;Q9BUF5;CON__ENSEMBL:ENSBTAP00000025008;Q9H4B7	P07437	18;6;4;4	4;0;0;0	3;0;0;0	Tubulin beta chain	TUBB	sp|P07437|TBB5_HUMAN Tubulin beta chain OS=Homo sapiens OX=9606 GN=TUBB PE=1 SV=2	4	18	4	3	55	16.7	13.3	49.67	444	444;446;536;451	0	32.388	879570000	39980000	5				243	257;373;1529;1797;1798;1899;2099;2887;2976;3209;3433;3655;4210;4311;4698;5342;5706;6907	True;True;False;False;False;True;False;False;False;False;False;False;False;True;False;False;False;False	266;387;1582;1858;1859;1964;2172;2977;2978;3070;3305;3536;3766;3767;4334;4439;4440;4861;5525;5899;7146	311;458;459;2016;2330;2331;2458;2734;2735;3772;3773;3879;4198;4526;4829;4830;4831;5548;5549;5679;5680;6224;6225;7100;7609;9201	317;464;465;2041;2359;2360;2488;2765;2766;3816;3817;3925;4251;4579;4892;4893;4894;5616;5617;5747;5748;6305;6306;7195;7719;9334	317;465;2041;2359;2360;2488;2766;3817;3925;4251;4579;4894;5616;5747;6305;7195;7719;9334	76;77;78;79	164;267;330;363
P07737	P07737	1	1	1	Profilin-1	PFN1	sp|P07737|PROF1_HUMAN Profilin-1 OS=Homo sapiens OX=9606 GN=PFN1 PE=1 SV=2	1	1	1	1	10	10	10	15.054	140	140	0.0017079	0.93768	0	0	1				244	5605	TRUE	5798	7480	7587	7587
P07741	P07741	1	1	1	Adenine phosphoribosyltransferase	APRT	sp|P07741|APT_HUMAN Adenine phosphoribosyltransferase OS=Homo sapiens OX=9606 GN=APRT PE=1 SV=2	1	1	1	1	7.2	7.2	7.2	19.608	180	180	0.0096654	0.2397	7958300	568450	1				245	3407	TRUE	3509	4489	4542	4542
P07814	P07814	35	35	35	Bifunctional glutamate/proline--tRNA ligase;Glutamate--tRNA ligase;Proline--tRNA ligase	EPRS	sp|P07814|SYEP_HUMAN Bifunctional glutamate/proline--tRNA ligase OS=Homo sapiens OX=9606 GN=EPRS PE=1 SV=5	1	35	35	35	33.7	33.7	33.7	170.59	1512	1512	0	151.02	2929900000	29897000	42				246	266;967;982;1476;1576;1595;1622;1805;3058;3059;3066;3151;3279;3879;3935;4012;4141;4211;4215;4216;4335;4336;4638;4909;5245;5421;5451;5490;5742;5800;5821;6157;6162;6732;6926	True;True;True;True;True;True;True;True;True;True;True;True;True;True;True;True;True;True;True;True;True;True;True;True;True;True;True;True;True;True;True;True;True;True;True	275;1004;1019;1529;1630;1650;1677;1867;3154;3155;3162;3247;3376;3996;4052;4131;4264;4335;4339;4340;4466;4467;4801;5077;5420;5607;5638;5677;5938;6000;6023;6371;6376;6966;7166	320;321;1262;1280;1281;1954;2074;2096;2097;2128;2129;2130;2339;3990;3991;3999;4118;4306;4307;5126;5194;5287;5464;5550;5554;5555;5710;5711;6151;6152;6517;6968;7226;7227;7274;7321;7655;7739;7781;8237;8242;8975;8976;9224	326;327;1281;1299;1300;1301;1979;2100;2123;2124;2155;2156;2157;2368;4037;4038;4046;4171;4359;4360;5191;5259;5352;5532;5618;5622;5623;5778;5779;6229;6230;6606;7061;7329;7330;7377;7424;7767;7854;7896;8361;8366;9106;9107;9357	326;1281;1299;1979;2100;2124;2156;2368;4037;4038;4046;4171;4360;5191;5259;5352;5532;5618;5622;5623;5778;5779;6229;6606;7061;7329;7377;7424;7767;7854;7896;8361;8366;9106;9357
P07910;P0DMR1;O60812;B7ZW38;B2RXH8	P07910;P0DMR1;O60812;B7ZW38;B2RXH8	6;3;3;3;3	6;3;3;3;3	6;3;3;3;3	Heterogeneous nuclear ribonucleoproteins C1/C2;Heterogeneous nuclear ribonucleoprotein C-like 4;Heterogeneous nuclear ribonucleoprotein C-like 1;Heterogeneous nuclear ribonucleoprotein C-like 3;Heterogeneous nuclear ribonucleoprotein C-like 2	HNRNPC;HNRNPCL4;HNRNPCL1;HNRNPCL3;HNRNPCL2	sp|P07910|HNRPC_HUMAN Heterogeneous nuclear ribonucleoproteins C1/C2 OS=Homo sapiens OX=9606 GN=HNRNPC PE=1 SV=4;sp|P0DMR1|HNRC4_HUMAN Heterogeneous nuclear ribonucleoprotein C-like 4 OS=Homo sapiens OX=9606 GN=HNRNPCL4 PE=3 SV=1;sp|O60812|HNRC1_HUMAN Hete	5	6	6	6	19	19	19	33.67	306	306;293;293;293;293	0	9.7335	557420000	25337000	6				247	1992;3301;4357;4960;6189;6537	True;True;True;True;True;True	2059;3401;4491;4492;5128;6404;6768	2575;4346;5739;5740;6587;8280;8737	2605;4399;5807;5808;6677;8404;8867	2605;4399;5808;6677;8404;8867	80	74
P08134;P61586	P08134;P61586	5;3	5;3	5;3	Rho-related GTP-binding protein RhoC;Transforming protein RhoA	RHOC;RHOA	sp|P08134|RHOC_HUMAN Rho-related GTP-binding protein RhoC OS=Homo sapiens OX=9606 GN=RHOC PE=1 SV=1;sp|P61586|RHOA_HUMAN Transforming protein RhoA OS=Homo sapiens OX=9606 GN=RHOA PE=1 SV=1	2	5	5	5	30.6	30.6	30.6	22.006	193	193;193	0	9.9658	443980000	40362000	6				248	973;1542;2417;2418;2965	True;True;True;True;True	1010;1595;2498;2499;3059	1268;2031;3148;3149;3150;3868	1287;2056;3185;3186;3187;3914	1287;2056;3186;3187;3914
P08195	P08195	2	2	2	4F2 cell-surface antigen heavy chain	SLC3A2	sp|P08195|4F2_HUMAN 4F2 cell-surface antigen heavy chain OS=Homo sapiens OX=9606 GN=SLC3A2 PE=1 SV=3	1	2	2	2	4.1	4.1	4.1	67.993	630	630	0.001692	0.89706	47967000	1453500	2				249	2271;3885	True;True	2348;4002	2962;5133	2995;5198	2995;5198
P08238;Q58FF7;P07900;Q58FG0;Q14568;Q58FG1;Q58FF6;Q92538	P08238	16;7;6;1;1;1;1;1	16;7;6;1;1;1;1;1	15;7;6;1;1;1;1;1	Heat shock protein HSP 90-beta	HSP90AB1	sp|P08238|HS90B_HUMAN Heat shock protein HSP 90-beta OS=Homo sapiens OX=9606 GN=HSP90AB1 PE=1 SV=4	8	16	16	15	22.8	22.8	21.4	83.263	724	724;597;732;334;343;418;505;1859	0	35.393	1610800000	42389000	15				250	335;419;658;1169;1233;1465;2356;2422;2468;2624;3172;4102;4633;5106;5403;5476	True;True;True;True;True;True;True;True;True;True;True;True;True;True;True;True	347;435;681;1211;1276;1517;2435;2503;2550;2708;3268;4225;4796;5278;5589;5663	408;521;831;1528;1616;1933;3065;3154;3221;3440;4145;4146;5416;6145;6779;7197;7305	414;528;839;1550;1639;1958;3098;3191;3259;3482;4198;4199;5484;6223;6870;7300;7408	414;528;839;1550;1639;1958;3098;3191;3259;3482;4198;5484;6223;6870;7300;7408
P08240	P08240	11	11	11	Signal recognition particle receptor subunit alpha	SRPR	sp|P08240|SRPRA_HUMAN Signal recognition particle receptor subunit alpha OS=Homo sapiens OX=9606 GN=SRPRA PE=1 SV=2	1	11	11	11	26.2	26.2	26.2	69.81	638	638	0	24.57	776390000	18056000	12				251	684;2072;2075;2874;3671;3708;4370;4665;4722;4865;6483	True;True;True;True;True;True;True;True;True;True;True	711;2143;2148;2962;3783;3821;4506;4828;4886;5032;6712	876;2690;2698;2699;3755;4851;4892;5755;6180;6267;6454;6455;8669	886;2721;2729;2730;3799;4914;4955;5823;6259;6349;6543;6544;8798	886;2721;2730;3799;4914;4955;5823;6259;6349;6543;8798
P08559	P08559	1	1	1	Pyruvate dehydrogenase E1 component subunit alpha, somatic form, mitochondrial	PDHA1	sp|P08559|ODPA_HUMAN Pyruvate dehydrogenase E1 component subunit alpha, somatic form, mitochondrial OS=Homo sapiens OX=9606 GN=PDHA1 PE=1 SV=3	1	1	1	1	3.3	3.3	3.3	43.295	390	390	0	1.7396	45152000	1806100	1				252	3502	TRUE	3607	4627	4687	4687
P08574	P08574	1	1	1	Cytochrome c1, heme protein, mitochondrial	CYC1	sp|P08574|CY1_HUMAN Cytochrome c1, heme protein, mitochondrial OS=Homo sapiens OX=9606 GN=CYC1 PE=1 SV=3	1	1	1	1	3.7	3.7	3.7	35.422	325	325	0.0016722	0.8062	24543000	1363500	1				253	2176	TRUE	2249	2832	2864	2864
P08621	P08621	2	2	2	U1 small nuclear ribonucleoprotein 70 kDa	SNRNP70	sp|P08621|RU17_HUMAN U1 small nuclear ribonucleoprotein 70 kDa OS=Homo sapiens OX=9606 GN=SNRNP70 PE=1 SV=2	1	2	2	2	6.4	6.4	6.4	51.556	437	437	0	2.745	20846000	1097200	2				254	5979;6786	True;True	6184;7023	7986;9058	8105;9191	8105;9191
P08670;P17661;P41219;P07196;P07197;P12036	P08670	18;3;2;1;1;1	17;2;1;1;1;1	16;1;1;0;0;0	Vimentin	VIM	sp|P08670|VIME_HUMAN Vimentin OS=Homo sapiens OX=9606 GN=VIM PE=1 SV=4	6	18	17	16	42.9	41.2	39.3	53.651	466	466;470;470;543;916;1026	0	60.764	3172000000	90629000	19				255	778;939;1174;1512;1581;1592;1603;2847;2848;2990;3778;3857;4018;4592;5082;5489;6107;6214	True;True;True;True;True;True;True;True;True;True;False;True;True;True;True;True;True;True	808;976;1216;1565;1635;1647;1658;2935;2936;3084;3895;3974;4137;4748;5253;5676;6319;6430	1007;1008;1233;1536;1997;1998;2079;2093;2105;3723;3724;3894;3895;5003;5096;5097;5294;6085;6749;7320;8171;8172;8314	1020;1021;1252;1558;2022;2023;2105;2120;2132;3766;3767;3941;3942;5067;5161;5162;5359;6162;6840;7423;8293;8294;8439	1021;1252;1558;2022;2105;2120;2132;3766;3767;3942;5067;5161;5359;6162;6840;7423;8293;8439
P08708	P08708	7	7	7	40S ribosomal protein S17	RPS17	sp|P08708|RS17_HUMAN 40S ribosomal protein S17 OS=Homo sapiens OX=9606 GN=RPS17 PE=1 SV=2	1	7	7	7	59.3	59.3	59.3	15.55	135	135	0	78.536	3201800000	533630000	14				256	948;949;2582;3762;5109;6166;6341	True;True;True;True;True;True;True	985;986;2665;2666;3877;3878;5281;6380;6562	1243;1244;3385;3386;3387;3388;4979;4980;4981;4982;6782;6783;8249;8250;8485	1262;1263;3427;3428;3429;3430;5043;5044;5045;5046;6873;6874;8373;8374;8613	1262;1263;3429;5045;6873;8374;8613	81;82;83	58;105;126
P08754	P08754	2	1	1	Guanine nucleotide-binding protein G(k) subunit alpha	GNAI3	sp|P08754|GNAI3_HUMAN Guanine nucleotide-binding protein G(i) subunit alpha OS=Homo sapiens OX=9606 GN=GNAI3 PE=1 SV=3	1	2	1	1	9.6	6.5	6.5	40.532	354	354	0.0017227	0.97875	10953000	644310	1				257	3836;4980	False;True	3953;5148	5072;6613	5137;6704	5137;6704
P08865	P08865	6	6	6	40S ribosomal protein SA	RPSA	sp|P08865|RSSA_HUMAN 40S ribosomal protein SA OS=Homo sapiens OX=9606 GN=RPSA PE=1 SV=4	1	6	6	6	31.2	31.2	31.2	32.854	295	295	0	17.21	326600000	21773000	4				258	88;273;954;1587;5253;5319	True;True;True;True;True;True	89;282;991;1642;5428;5500	111;329;1249;2086;6978;7070	114;335;1268;2112;7071;7165	114;335;1268;2112;7071;7165
P09012	P09012	1	1	1	U1 small nuclear ribonucleoprotein A	SNRPA	sp|P09012|SNRPA_HUMAN U1 small nuclear ribonucleoprotein A OS=Homo sapiens OX=9606 GN=SNRPA PE=1 SV=3	1	1	1	1	6.4	6.4	6.4	31.279	282	282	0.007593	0.30581	16932000	1302500	0				259	2404	TRUE	2483	3124	3158	3158
P09132	P09132	2	2	2	Signal recognition particle 19 kDa protein	SRP19	sp|P09132|SRP19_HUMAN Signal recognition particle 19 kDa protein OS=Homo sapiens OX=9606 GN=SRP19 PE=1 SV=3	1	2	2	2	18.1	18.1	18.1	16.156	144	144	0	1.4865	34903000	4362900	1				260	1702;4888	True;True	1760;5056	2224;6489	2252;6578	2252;6578
P09211	P09211	1	1	1	Glutathione S-transferase P	GSTP1	sp|P09211|GSTP1_HUMAN Glutathione S-transferase P OS=Homo sapiens OX=9606 GN=GSTP1 PE=1 SV=2	1	1	1	1	9.5	9.5	9.5	23.356	210	210	0	1.6282	55236000	5021500	1				261	349	TRUE	363	426	432	432
P09327;O75366	P09327	17;1	17;1	17;1	Villin-1	VIL1	sp|P09327|VILI_HUMAN Villin-1 OS=Homo sapiens OX=9606 GN=VIL1 PE=1 SV=4	2	17	17	17	31.3	31.3	31.3	92.694	827	827;819	0	95.461	1907400000	36681000	19				262	66;394;956;1525;1617;1929;1971;2668;3125;3577;3688;4019;4812;5099;5992;6193;6915	True;True;True;True;True;True;True;True;True;True;True;True;True;True;True;True;True	66;409;993;1578;1672;1995;2038;2752;3221;3685;3801;4138;4978;5270;6197;6408;7155	84;487;1251;2012;2122;2495;2548;3495;4082;4722;4870;5295;6387;6766;6767;8003;8284;8285;9211	86;494;1270;2037;2149;2525;2578;3537;4135;4785;4933;5360;5361;6472;6857;6858;8122;8408;8409;9344	86;494;1270;2037;2149;2525;2578;3537;4135;4785;4933;5361;6472;6857;8122;8409;9344
P09493	P09493	5	3	3	Tropomyosin alpha-1 chain	TPM1	sp|P09493|TPM1_HUMAN Tropomyosin alpha-1 chain OS=Homo sapiens OX=9606 GN=TPM1 PE=1 SV=2	1	5	3	3	13.4	8.5	8.5	32.708	284	284	0	8.8874	607840000	26428000	4				263	529;3105;3246;4230;6971	False;False;True;True;True	547;3201;3342;4354;7212	666;4051;4253;4254;5578;9278	673;4104;4306;4307;5646;9412	673;4104;4307;5646;9412
P09543	P09543	4	4	4	2,3-cyclic-nucleotide 3-phosphodiesterase	CNP	sp|P09543|CN37_HUMAN 2,3-cyclic-nucleotide 3-phosphodiesterase OS=Homo sapiens OX=9606 GN=CNP PE=1 SV=2	1	4	4	4	16.2	16.2	16.2	47.578	421	421	0	18.928	159970000	5160200	6				264	213;421;849;6215	True;True;True;True	219;437;880;6431	253;523;524;1109;8315	258;530;531;1123;8440;8441	258;530;1123;8441
P09622	P09622	3	3	3	Dihydrolipoyl dehydrogenase, mitochondrial	DLD	sp|P09622|DLDH_HUMAN Dihydrolipoyl dehydrogenase, mitochondrial OS=Homo sapiens OX=9606 GN=DLD PE=1 SV=2	1	3	3	3	8.8	8.8	8.8	54.177	509	509	0	2.3831	59792000	2214500	2				265	338;365;2924	True;True;True	350;379;3017	411;446;3818	417;452;3864	417;452;3864
P09651;Q32P51	P09651;Q32P51	8;6	8;6	8;6	Heterogeneous nuclear ribonucleoprotein A1;Heterogeneous nuclear ribonucleoprotein A1, N-terminally processed;Heterogeneous nuclear ribonucleoprotein A1-like 2	HNRNPA1;HNRNPA1L2	sp|P09651|ROA1_HUMAN Heterogeneous nuclear ribonucleoprotein A1 OS=Homo sapiens OX=9606 GN=HNRNPA1 PE=1 SV=5;sp|Q32P51|RA1L2_HUMAN Heterogeneous nuclear ribonucleoprotein A1-like 2 OS=Homo sapiens OX=9606 GN=HNRNPA1L2 PE=2 SV=2	2	8	8	8	25.3	25.3	25.3	38.746	372	372;320	0	56.031	4626000000	243470000	18				266	1993;2026;2675;3556;5126;5355;5574;5575	True;True;True;True;True;True;True;True	2060;2094;2095;2760;3663;5298;5540;5766;5767	2576;2577;2578;2579;2623;2624;2625;2626;3504;4694;4695;6806;7136;7137;7439;7440;7441	2606;2607;2608;2609;2653;2654;2655;2656;3546;4755;4756;4757;6897;7238;7239;7546;7547;7548	2607;2654;3546;4757;6897;7239;7546;7548	84	72
P09661	P09661	6	6	6	U2 small nuclear ribonucleoprotein A	SNRPA1	sp|P09661|RU2A_HUMAN U2 small nuclear ribonucleoprotein A OS=Homo sapiens OX=9606 GN=SNRPA1 PE=1 SV=2	1	6	6	6	30.2	30.2	30.2	28.415	255	255	0	20.207	323120000	23080000	6				267	2079;2936;3215;3468;4154;4438	True;True;True;True;True;True	2152;3029;3311;3572;4277;4587	2703;3831;4209;4588;5478;5865	2734;3877;4262;4648;5546;5935	2734;3877;4262;4648;5546;5935
P09874	P09874	39	39	39	Poly [ADP-ribose] polymerase 1	PARP1	sp|P09874|PARP1_HUMAN Poly [ADP-ribose] polymerase 1 OS=Homo sapiens OX=9606 GN=PARP1 PE=1 SV=4	1	39	39	39	46.2	46.2	46.2	113.08	1014	1014	0	220.81	9559200000	151730000	57				268	138;465;466;1189;1348;1910;1912;2041;2042;2053;2082;2499;2596;2698;3147;3148;3150;3274;3525;3971;4305;4358;4681;4708;4845;4947;5038;5195;5410;5469;5892;6040;6116;6260;6525;6659;6660;6683;6763	True;True;True;True;True;True;True;True;True;True;True;True;True;True;True;True;True;True;True;True;True;True;True;True;True;True;True;True;True;True;True;True;True;True;True;True;True;True;True	144;483;484;1231;1395;1975;1977;1978;2110;2111;2122;2155;2581;2680;2783;3243;3244;3246;3371;3630;4090;4431;4493;4844;4872;5011;5115;5207;5368;5596;5656;6096;6248;6328;6477;6756;6891;6892;6915;6998	173;581;582;583;1556;1557;1767;2472;2474;2475;2647;2648;2660;2661;2662;2706;3268;3269;3404;3532;4112;4113;4114;4115;4117;4297;4298;4654;5240;5668;5741;6203;6204;6205;6247;6248;6249;6428;6566;6567;6568;6569;6690;6903;6904;7210;7296;7297;7872;8075;8076;8182;8183;8370;8371;8721;8887;8888;8889;8915;9019;9020	176;588;589;590;1578;1579;1791;2502;2504;2505;2678;2679;2691;2692;2693;2737;3306;3307;3446;3575;4165;4166;4167;4168;4170;4350;4351;4714;5305;5736;5809;6283;6284;6285;6329;6330;6331;6513;6655;6656;6657;6658;6781;6995;6996;7313;7399;7400;7987;8195;8196;8304;8305;8497;8498;8851;9017;9018;9019;9045;9150;9151	176;588;590;1579;1791;2502;2504;2678;2679;2692;2737;3307;3446;3575;4165;4166;4170;4350;4714;5305;5736;5809;6283;6331;6513;6658;6781;6995;7313;7400;7987;8195;8304;8497;8851;9017;9018;9045;9151	85	746
Q71UI9;P0C0S5	Q71UI9;P0C0S5	4;4	4;4	2;2	Histone H2A.V;Histone H2A.Z	H2AFV;H2AFZ	sp|Q71UI9|H2AV_HUMAN Histone H2A.V OS=Homo sapiens OX=9606 GN=H2AFV PE=1 SV=3;sp|P0C0S5|H2AZ_HUMAN Histone H2A.Z OS=Homo sapiens OX=9606 GN=H2AFZ PE=1 SV=2	2	4	4	2	31.2	31.2	18.8	13.509	128	128;128	0	2.36	2000500000	333410000	5				269	200;541;1949;2481	True;True;True;True	206;560;2015;2563	240;682;683;2521;3239	245;689;690;2551;3277	245;690;2551;3277
P0DI83	P0DI83	2	2	2	Ras-related protein Rab-34, isoform NARR	RAB34	sp|P0DI83|NARR_HUMAN Ras-related protein Rab-34, isoform NARR OS=Homo sapiens OX=9606 GN=RAB34 PE=1 SV=1	1	2	2	2	16.2	16.2	16.2	21.118	198	198	0	7.9024	117380000	6904900	2				270	6114;6369	True;True	6326;6593	8180;8526	8302;8655	8302;8655
P0DMV9;P0DMV8	P0DMV9;P0DMV8	3;3	2;2	2;2	Heat shock 70 kDa protein 1B;Heat shock 70 kDa protein 1A	HSPA1B;HSPA1A	sp|P0DMV9|HS71B_HUMAN Heat shock 70 kDa protein 1B OS=Homo sapiens OX=9606 GN=HSPA1B PE=1 SV=1;sp|P0DMV8|HS71A_HUMAN Heat shock 70 kDa protein 1A OS=Homo sapiens OX=9606 GN=HSPA1A PE=1 SV=1	2	3	2	2	6.6	4.5	4.5	70.051	641	641;641	0	5.4785	23807000	661300	2				271	2556;4675;6043	True;True;False	2639;4838;6251	3352;6193;8079	3394;6273;8199	3394;6273;8199
P0DN76;Q01081;Q8WU68	P0DN76;Q01081;Q8WU68	3;3;2	3;3;2	3;3;2	Splicing factor U2AF 35 kDa subunit;Splicing factor U2AF 26 kDa subunit	U2AF1;U2AF1L4	sp|P0DN76|U2AF5_HUMAN Splicing factor U2AF 35 kDa subunit-like protein OS=Homo sapiens OX=9606 GN=U2AF1L5 PE=1 SV=1;sp|Q01081|U2AF1_HUMAN Splicing factor U2AF 35 kDa subunit OS=Homo sapiens OX=9606 GN=U2AF1 PE=1 SV=3;sp|Q8WU68|U2AF4_HUMAN Splicing factor U	3	3	3	3	11.7	11.7	11.7	27.872	240	240;240;220	0	8.0134	497760000	41480000	2				272	151;152;2056	True;True;True	157;158;2125	187;188;2666	190;191;2697	190;191;2697
P0DN79;P35520	P0DN79;P35520	1;1	1;1	1;1	Cystathionine beta-synthase	CBS	sp|P0DN79|CBSL_HUMAN Cystathionine beta-synthase-like protein OS=Homo sapiens OX=9606 GN=CBSL PE=1 SV=1;sp|P35520|CBS_HUMAN Cystathionine beta-synthase OS=Homo sapiens OX=9606 GN=CBS PE=1 SV=2	2	1	1	1	4.7	4.7	4.7	60.586	551	551;551	0	1.4111	12722000	410390	1				273	6555	TRUE	6786	8761	8891	8891
P0DP25;P0DP24;P0DP23	P0DP25;P0DP24;P0DP23	2;2;2	2;2;2	2;2;2			sp|P0DP25|CALM3_HUMAN Calmodulin-3 OS=Homo sapiens OX=9606 GN=CALM3 PE=1 SV=1;sp|P0DP24|CALM2_HUMAN Calmodulin-2 OS=Homo sapiens OX=9606 GN=CALM2 PE=1 SV=1;sp|P0DP23|CALM1_HUMAN Calmodulin-1 OS=Homo sapiens OX=9606 GN=CALM1 PE=1 SV=1	3	2	2	2	20.1	20.1	20.1	16.837	149	149;149;149	0	18.895	406800000	45200000	3				274	104;1106	True;True	108;1146	134;1442;1443	137;1463;1464	137;1463
P10515	P10515	19	19	19	Dihydrolipoyllysine-residue acetyltransferase component of pyruvate dehydrogenase complex, mitochondrial	DLAT	sp|P10515|ODP2_HUMAN Dihydrolipoyllysine-residue acetyltransferase component of pyruvate dehydrogenase complex, mitochondrial OS=Homo sapiens OX=9606 GN=DLAT PE=1 SV=3	1	19	19	19	40	40	40	68.996	647	647	0	58.238	5053900000	144400000	25				275	804;1052;1053;1222;2326;2875;2895;3004;3351;4049;4096;4497;4498;6141;6267;6514;6531;6653;6887	True;True;True;True;True;True;True;True;True;True;True;True;True;True;True;True;True;True;True	834;1091;1092;1265;2405;2963;2986;3098;3453;4169;4219;4648;4649;6354;6355;6485;6745;6762;6885;7125	1044;1372;1373;1374;1603;1604;3031;3032;3756;3782;3783;3910;4424;5341;5409;5944;5945;8213;8214;8215;8216;8381;8709;8728;8729;8879;9177	1057;1392;1393;1394;1625;1626;3064;3065;3800;3826;3827;3957;4477;5408;5477;6015;6016;8335;8336;8337;8338;8508;8839;8858;8859;9009;9310	1057;1393;1394;1626;3065;3800;3826;3957;4477;5408;5477;6015;6016;8336;8508;8839;8859;9009;9310	86;87	412;570
P10599	P10599	1	1	1	Thioredoxin	TXN	sp|P10599|THIO_HUMAN Thioredoxin OS=Homo sapiens OX=9606 GN=TXN PE=1 SV=3	1	1	1	1	12.4	12.4	12.4	11.737	105	105	0.0083207	0.29287	47402000	6771700	0				276	5688	TRUE	5881	7589	7698	7698
P10809	P10809	17	17	17	60 kDa heat shock protein, mitochondrial	HSPD1	sp|P10809|CH60_HUMAN 60 kDa heat shock protein, mitochondrial OS=Homo sapiens OX=9606 GN=HSPD1 PE=1 SV=2	1	17	17	17	41.9	41.9	41.9	61.054	573	573	0	108.28	1509500000	43129000	23				277	60;345;647;657;2724;2942;2994;3190;3273;4254;4436;5694;5695;6066;6272;6276;6289	True;True;True;True;True;True;True;True;True;True;True;True;True;True;True;True;True	60;358;359;670;680;2809;3035;3088;3286;3370;4379;4585;5887;5888;6274;6490;6494;6507	76;420;421;422;820;830;3563;3837;3900;4171;4296;5608;5609;5863;7595;7596;7597;7598;8106;8386;8390;8404	78;426;427;428;828;838;3606;3883;3947;4224;4349;5676;5677;5933;7704;7705;7706;7707;7708;8228;8513;8517;8532	78;428;828;838;3606;3883;3947;4224;4349;5677;5933;7705;7706;8228;8513;8517;8532	88	55
P11021	P11021	12	12	12	78 kDa glucose-regulated protein	HSPA5	sp|P11021|BIP_HUMAN Endoplasmic reticulum chaperone BiP OS=Homo sapiens OX=9606 GN=HSPA5 PE=1 SV=2	1	12	12	12	26.6	26.6	26.6	72.332	654	654	0	45.002	1670800000	43968000	15				278	935;1328;2663;2678;2778;3299;4289;4466;4669;5254;5755;6620	True;True;True;True;True;True;True;True;True;True;True;True	972;1374;2747;2763;2864;3399;4415;4617;4832;5429;5953;6852	1228;1229;1744;3487;3507;3508;3636;4342;5652;5907;6186;6979;7673;7674;8839	1246;1247;1248;1768;3529;3549;3550;3679;4395;5720;5978;6266;7072;7785;7786;8969	1246;1768;3529;3549;3679;4395;5720;5978;6266;7072;7786;8969
P11142;P54652;P48741;P34931;P17066	P11142	15;4;1;1;1	15;4;1;1;1	14;3;0;0;0	Heat shock cognate 71 kDa protein	HSPA8	sp|P11142|HSP7C_HUMAN Heat shock cognate 71 kDa protein OS=Homo sapiens OX=9606 GN=HSPA8 PE=1 SV=1	5	15	15	14	36.2	36.2	34.2	70.897	646	646;639;367;641;643	0	91.189	2795400000	75551000	20				279	479;663;2232;2555;2777;4424;4676;5065;5115;5317;5384;5540;5599;6043;6095	True;True;True;True;True;True;True;True;True;True;True;True;True;True;True	497;686;2308;2638;2863;4573;4839;5235;5287;5498;5569;5731;5792;6251;6307	597;598;836;2914;3351;3635;5846;5847;6194;6726;6790;7067;7068;7172;7173;7393;7394;7471;8079;8154;8155	604;605;844;2947;3393;3678;5915;5916;6274;6817;6881;7162;7163;7275;7276;7498;7499;7578;8199;8276;8277	605;844;2947;3393;3678;5916;6274;6817;6881;7162;7276;7498;7578;8199;8276	89	61
P11166;P11169;Q8TDB8	P11166;P11169;Q8TDB8	2;1;1	2;1;1	2;1;1	Solute carrier family 2, facilitated glucose transporter member 1;Solute carrier family 2, facilitated glucose transporter member 3;Solute carrier family 2, facilitated glucose transporter member 14	SLC2A1;SLC2A3;SLC2A14	sp|P11166|GTR1_HUMAN Solute carrier family 2, facilitated glucose transporter member 1 OS=Homo sapiens OX=9606 GN=SLC2A1 PE=1 SV=2;sp|P11169|GTR3_HUMAN Solute carrier family 2, facilitated glucose transporter member 3 OS=Homo sapiens OX=9606 GN=SLC2A3 PE=1	3	2	2	2	2.8	2.8	2.8	54.083	492	492;496;520	0.0016598	0.7769	56901000	3793400	1				280	1740;6623	True;True	1798;6855	2264;8843	2292;8973	2292;8973
P11177	P11177	2	2	2	Pyruvate dehydrogenase E1 component subunit beta, mitochondrial	PDHB	sp|P11177|ODPB_HUMAN Pyruvate dehydrogenase E1 component subunit beta, mitochondrial OS=Homo sapiens OX=9606 GN=PDHB PE=1 SV=3	1	2	2	2	8.9	8.9	8.9	39.233	359	359	0.0047581	0.48844	20669000	984250	1				281	2880;6250	True;True	2969;6467	3762;8358	3806;8485	3806;8485
P11182	P11182	5	5	5	Lipoamide acyltransferase component of branched-chain alpha-keto acid dehydrogenase complex, mitochondrial	DBT	sp|P11182|ODB2_HUMAN Lipoamide acyltransferase component of branched-chain alpha-keto acid dehydrogenase complex, mitochondrial OS=Homo sapiens OX=9606 GN=DBT PE=1 SV=3	1	5	5	5	18.7	18.7	18.7	53.486	482	482	0	13.405	93837000	2932400	5				282	2845;3644;4746;4840;5665	True;True;True;True;True	2933;3755;4910;5006;5858	3721;4816;6296;6420;6421;7557	3764;4879;6380;6505;6506;7666	3764;4879;6380;6505;7666
P11233	P11233	1	1	1	Ras-related protein Ral-A	RALA	sp|P11233|RALA_HUMAN Ras-related protein Ral-A OS=Homo sapiens OX=9606 GN=RALA PE=1 SV=1	1	1	1	1	7.3	7.3	7.3	23.567	206	206	0.0096582	0.23898	15158000	1515800	1				283	6373	TRUE	6597	8530	8659	8659
P11310	P11310	7	7	7	Medium-chain specific acyl-CoA dehydrogenase, mitochondrial	ACADM	sp|P11310|ACADM_HUMAN Medium-chain specific acyl-CoA dehydrogenase, mitochondrial OS=Homo sapiens OX=9606 GN=ACADM PE=1 SV=1	1	7	7	7	25.4	25.4	25.4	46.588	421	421	0	43.228	627690000	29890000	6				284	154;177;1420;2136;3083;5788;6003	True;True;True;True;True;True;True	160;183;1470;2209;3179;5987;6208	190;214;1862;2785;4023;4024;7723;8016	193;219;1886;2817;4074;4075;7838;8135	193;219;1886;2817;4075;7838;8135
P11387;Q969P6	P11387	14;3	14;3	14;3	DNA topoisomerase 1	TOP1	sp|P11387|TOP1_HUMAN DNA topoisomerase 1 OS=Homo sapiens OX=9606 GN=TOP1 PE=1 SV=2	2	14	14	14	23.7	23.7	23.7	90.725	765	765;601	0	78.952	2517100000	54719000	16				285	122;206;573;574;644;1384;1575;2255;2670;4595;5326;6106;6208;6762	True;True;True;True;True;True;True;True;True;True;True;True;True;True	128;212;593;594;667;1432;1629;2331;2754;4751;5508;6318;6424;6997	155;246;725;726;817;1816;2072;2073;2941;3498;6088;7080;7081;8170;8306;8307;9017;9018	158;251;733;734;825;1840;2098;2099;2974;3540;6165;7175;7176;8292;8431;8432;9148;9149	158;251;733;734;825;1840;2098;2974;3540;6165;7176;8292;8431;9148
P11388;Q02880	P11388;Q02880	1;1	1;1	1;1	DNA topoisomerase 2-alpha;DNA topoisomerase 2-beta	TOP2A;TOP2B	sp|P11388|TOP2A_HUMAN DNA topoisomerase 2-alpha OS=Homo sapiens OX=9606 GN=TOP2A PE=1 SV=3;sp|Q02880|TOP2B_HUMAN DNA topoisomerase 2-beta OS=Homo sapiens OX=9606 GN=TOP2B PE=1 SV=3	2	1	1	1	0.8	0.8	0.8	174.38	1531	1531;1626	0.005418	0.38181	22964000	246930	1				286	2684	TRUE	2769	3515	3557	3557
P11586	P11586	2	2	2	C-1-tetrahydrofolate synthase, cytoplasmic;Methylenetetrahydrofolate dehydrogenase;Methenyltetrahydrofolate cyclohydrolase;Formyltetrahydrofolate synthetase;C-1-tetrahydrofolate synthase, cytoplasmic, N-terminally processed	MTHFD1	sp|P11586|C1TC_HUMAN C-1-tetrahydrofolate synthase, cytoplasmic OS=Homo sapiens OX=9606 GN=MTHFD1 PE=1 SV=3	1	2	2	2	2.9	2.9	2.9	101.56	935	935	0.003276	0.68408	42578000	760330	1				287	2346;4353	True;True	2425;4487	3054;5734	3087;5802	3087;5802
P11940;Q9H361;Q4VXU2;Q96DU9	P11940	22;9;4;2	22;9;4;2	16;8;3;2	Polyadenylate-binding protein 1	PABPC1	sp|P11940|PABP1_HUMAN Polyadenylate-binding protein 1 OS=Homo sapiens OX=9606 GN=PABPC1 PE=1 SV=2	4	22	22	16	42	42	27.4	70.67	636	636;631;614;382	0	128.47	10823000000	251690000	33				288	279;291;382;1217;1692;2019;2378;3024;3036;3131;3305;3570;4478;4565;4566;4648;4862;5348;5415;5448;6174;6949	True;True;True;True;True;True;True;True;True;True;True;True;True;True;True;True;True;True;True;True;True;True	288;300;301;396;1260;1748;2087;2457;3118;3130;3227;3406;3677;3678;4629;4719;4720;4811;5029;5531;5601;5635;6388;7190	336;351;352;468;469;1595;2208;2613;3090;3091;3936;3953;3954;4088;4089;4353;4354;4711;4712;4713;5921;6043;6044;6045;6163;6451;7107;7217;7218;7269;7270;8259;9254	342;357;358;474;475;1617;2236;2643;3124;3125;3983;4000;4001;4141;4142;4406;4407;4774;4775;4776;5992;6115;6116;6117;6241;6540;7202;7320;7321;7372;7373;8383;9388	342;358;474;1617;2236;2643;3125;3983;4001;4141;4406;4775;5992;6115;6116;6241;6540;7202;7321;7372;8383;9388	90;91;92	72;573;596
P12004	P12004	1	1	1	Proliferating cell nuclear antigen	PCNA	sp|P12004|PCNA_HUMAN Proliferating cell nuclear antigen OS=Homo sapiens OX=9606 GN=PCNA PE=1 SV=1	1	1	1	1	2.7	2.7	2.7	28.768	261	261	0.0095378	0.18918	21286000	1182500	1				289	6896	TRUE	7135	9189	9322	9322
P12236	P12236	9	9	2	ADP/ATP translocase 3;ADP/ATP translocase 3, N-terminally processed	SLC25A6	sp|P12236|ADT3_HUMAN ADP/ATP translocase 3 OS=Homo sapiens OX=9606 GN=SLC25A6 PE=1 SV=4	1	9	9	2	38.3	38.3	9.7	32.866	298	298	0	22.497	6817600000	309890000	12				290	71;750;1445;1939;2209;2223;3843;6814;6823	True;True;True;True;True;True;True;True;True	71;779;1497;2005;2283;2299;3960;7051;7060	89;964;965;1901;2508;2875;2876;2902;5080;5081;9086;9087;9098;9099	92;977;978;1926;2538;2908;2909;2935;5145;5146;9219;9220;9231;9232	92;977;1926;2538;2908;2935;5146;9220;9232
P12268	P12268	3	3	3	Inosine-5-monophosphate dehydrogenase 2	IMPDH2	sp|P12268|IMDH2_HUMAN Inosine-5-monophosphate dehydrogenase 2 OS=Homo sapiens OX=9606 GN=IMPDH2 PE=1 SV=2	1	3	3	3	7.8	7.8	7.8	55.804	514	514	0	4.3335	58200000	2238500	2				291	1164;3970;4579	True;True;True	1206;4089;4734	1521;5239;6065	1543;5304;6137	1543;5304;6137
P12814	P12814	11	5	5	Alpha-actinin-1	ACTN1	sp|P12814|ACTN1_HUMAN Alpha-actinin-1 OS=Homo sapiens OX=9606 GN=ACTN1 PE=1 SV=2	1	11	5	5	15.5	6.5	6.5	103.06	892	892	0	6.9819	157700000	2718900	4				292	260;770;1599;2130;2372;2518;2613;3170;3385;3418;6308	False;True;False;True;False;True;True;False;True;False;False	269;800;1654;2203;2451;2601;2697;3266;3487;3521;6526	314;995;2101;2777;3083;3297;3428;4143;4463;4506;8429	320;1008;2128;2809;3117;3336;3470;4196;4516;4559;8557	320;1008;2128;2809;3117;3336;3470;4196;4516;4559;8557
P12956;P51449	P12956	28;1	28;1	28;1	X-ray repair cross-complementing protein 6	XRCC6	sp|P12956|XRCC6_HUMAN X-ray repair cross-complementing protein 6 OS=Homo sapiens OX=9606 GN=XRCC6 PE=1 SV=2	2	28	28	28	51.6	51.6	51.6	69.842	609	609;518	0	175.6	9617600000	240440000	47				293	817;888;1003;1015;1391;1620;1873;2788;2824;2885;2953;2954;3270;3285;3496;3642;4538;4547;4573;4899;4941;5167;5269;5737;5771;5772;6232;6315	True;True;True;True;True;True;True;True;True;True;True;True;True;True;True;True;True;True;True;True;True;True;True;True;True;True;True;True	847;920;1042;1054;1439;1675;1937;2874;2912;2975;3047;3048;3367;3382;3601;3753;4691;4700;4727;4728;5067;5109;5340;5447;5932;5970;5971;6449;6534	1062;1164;1312;1328;1329;1825;2125;2126;2427;3648;3696;3769;3770;3852;3853;3854;3855;4290;4291;4316;4317;4621;4813;4814;6002;6013;6014;6054;6055;6056;6057;6058;6059;6501;6558;6559;6560;6866;7002;7003;7649;7700;7701;7702;8339;8437;8438;8439	1076;1180;1332;1348;1349;1849;2152;2153;2457;3691;3739;3813;3814;3898;3899;3900;3901;4343;4344;4369;4370;4681;4876;4877;6074;6085;6086;6126;6127;6128;6129;6130;6131;6590;6647;6648;6649;6958;7095;7096;7761;7815;7816;7817;8465;8565;8566;8567	1076;1180;1332;1349;1849;2152;2457;3691;3739;3814;3899;3900;4343;4369;4681;4876;6074;6085;6131;6590;6649;6958;7096;7761;7815;7817;8465;8566	93	498
P13010	P13010	28	28	28	X-ray repair cross-complementing protein 5	XRCC5	sp|P13010|XRCC5_HUMAN X-ray repair cross-complementing protein 5 OS=Homo sapiens OX=9606 GN=XRCC5 PE=1 SV=3	1	28	28	28	52.9	52.9	52.9	82.704	732	732	0	182.24	6219500000	141350000	37				294	404;492;649;851;983;1430;1519;1663;1784;2451;2478;2495;2524;2949;3197;3328;3572;3612;4175;5072;5095;5119;5542;5543;5726;6102;6775;6845	True;True;True;True;True;True;True;True;True;True;True;True;True;True;True;True;True;True;True;True;True;True;True;True;True;True;True;True	419;510;672;882;1020;1481;1572;1719;1845;2533;2560;2577;2607;3042;3043;3293;3430;3680;3723;4299;5242;5266;5291;5733;5734;5921;6314;7012;7083	503;504;614;822;1111;1282;1283;1875;2006;2175;2316;3198;3235;3236;3257;3305;3845;3846;4179;4180;4181;4182;4389;4716;4717;4777;4778;5505;6735;6736;6762;6796;7396;7397;7398;7638;8165;9042;9127	510;511;621;830;1125;1302;1303;1899;2031;2202;2345;3236;3273;3274;3295;3344;3891;3892;4232;4233;4234;4235;4442;4779;4780;4840;4841;5573;6826;6827;6853;6887;7501;7502;7503;7750;8287;9175;9260	510;621;830;1125;1303;1899;2031;2202;2345;3236;3274;3295;3344;3892;4234;4442;4779;4841;5573;6827;6853;6887;7502;7503;7750;8287;9175;9260	94;95;96	84;115;461
P13489	P13489	3	3	3	Ribonuclease inhibitor	RNH1	sp|P13489|RINI_HUMAN Ribonuclease inhibitor OS=Homo sapiens OX=9606 GN=RNH1 PE=1 SV=2	1	3	3	3	9.5	9.5	9.5	49.973	461	461	0	7.4607	31996000	1185000	3				295	1318;1377;6718	True;True;True	1363;1425;6951	1731;1806;8957	1755;1830;9088	1755;1830;9088
P13639	P13639	14	14	14	Elongation factor 2	EEF2	sp|P13639|EF2_HUMAN Elongation factor 2 OS=Homo sapiens OX=9606 GN=EEF2 PE=1 SV=4	1	14	14	14	21.2	21.2	21.2	95.337	858	858	0	41.506	1417500000	26746000	16				296	481;633;1165;1231;1855;2097;2242;2349;3122;3193;4619;5757;6813;6986	True;True;True;True;True;True;True;True;True;True;True;True;True;True	499;656;1207;1274;1918;2170;2318;2428;3218;3289;4782;5955;7050;7227	600;601;803;804;1522;1523;1614;2396;2732;2925;3058;4077;4078;4175;6128;7676;9085;9299	607;608;811;812;1544;1545;1637;2426;2763;2958;3091;4130;4131;4228;6206;7788;9218;9433	607;811;1544;1637;2426;2763;2958;3091;4130;4228;6206;7788;9218;9433
P13861	P13861	1	1	1	cAMP-dependent protein kinase type II-alpha regulatory subunit	PRKAR2A	sp|P13861|KAP2_HUMAN cAMP-dependent protein kinase type II-alpha regulatory subunit OS=Homo sapiens OX=9606 GN=PRKAR2A PE=1 SV=2	1	1	1	1	5.4	5.4	5.4	45.518	404	404	0	4.2781	10378000	399150	1				297	5356	TRUE	5541	7138	7240	7240
P14618;P30613	P14618	13;1	13;1	13;1	Pyruvate kinase PKM	PKM	sp|P14618|KPYM_HUMAN Pyruvate kinase PKM OS=Homo sapiens OX=9606 GN=PKM PE=1 SV=4	2	13	13	13	31.1	31.1	31.1	57.936	531	531;574	0	56.411	2532100000	66633000	18				298	640;642;964;1696;1958;1974;2109;2343;3169;3403;3928;4707;5116	True;True;True;True;True;True;True;True;True;True;True;True;True	663;665;1001;1753;1754;2024;2041;2182;2422;3265;3505;4045;4871;5288	813;815;1259;2215;2216;2217;2531;2552;2748;3051;4141;4142;4483;4484;5185;5186;5187;6246;6791;6792	821;823;1278;2243;2244;2245;2561;2582;2779;3084;4194;4195;4536;4537;5250;5251;5252;6328;6882;6883	821;823;1278;2245;2561;2582;2779;3084;4195;4537;5252;6328;6882	97	239
P14649	P14649	3	2	2	Myosin light chain 6B	MYL6B	sp|P14649|MYL6B_HUMAN Myosin light chain 6B OS=Homo sapiens OX=9606 GN=MYL6B PE=1 SV=1	1	3	2	2	19.2	13.9	13.9	22.764	208	208	0	5.038	32926000	2195100	2				299	2264;2877;5209	True;False;True	2341;2965;2966;5383	2954;3758;3759;6923	2987;3802;3803;7015	2987;3803;7015	98	93
P63162;P14678	P63162;P14678	4;4	4;4	4;4	Small nuclear ribonucleoprotein-associated protein N;Small nuclear ribonucleoprotein-associated proteins B and B	SNRPN;SNRPB	sp|P63162|RSMN_HUMAN Small nuclear ribonucleoprotein-associated protein N OS=Homo sapiens OX=9606 GN=SNRPN PE=1 SV=1;sp|P14678|RSMB_HUMAN Small nuclear ribonucleoprotein-associated proteins B and B OS=Homo sapiens OX=9606 GN=SNRPB PE=1 SV=2	2	4	4	4	15.8	15.8	15.8	24.614	240	240;240	0	1.9156	337680000	19864000	4				300	1986;2690;4375;6421	True;True;True;True	2053;2775;4512;6647	2569;3523;5761;8593	2599;3565;5829;8722	2599;3565;5829;8722
P14866	P14866	10	10	10	Heterogeneous nuclear ribonucleoprotein L	HNRNPL	sp|P14866|HNRPL_HUMAN Heterogeneous nuclear ribonucleoprotein L OS=Homo sapiens OX=9606 GN=HNRNPL PE=1 SV=2	1	10	10	10	32.4	32.4	32.4	64.132	589	589	0	84.545	1408600000	64030000	10				301	271;511;3443;3744;4456;5023;5248;5590;5958;6255	True;True;True;True;True;True;True;True;True;True	280;529;3546;3859;4607;5192;5423;5782;6163;6472	326;642;4537;4954;5892;5893;6669;6972;7457;7959;7960;8365	332;649;4590;5018;5963;5964;6760;7065;7564;8078;8079;8492	332;649;4590;5018;5964;6760;7065;7564;8078;8492
P14868	P14868	15	15	15	Aspartate--tRNA ligase, cytoplasmic	DARS	sp|P14868|SYDC_HUMAN Aspartate--tRNA ligase, cytoplasmic OS=Homo sapiens OX=9606 GN=DARS PE=1 SV=2	1	15	15	15	35.9	35.9	35.9	57.136	501	501	0	42.473	2287700000	57192000	17				302	321;1487;1670;1825;2047;2736;2743;2785;3086;3801;3978;4065;4621;6261;6630	True;True;True;True;True;True;True;True;True;True;True;True;True;True;True	333;1540;1726;1887;2116;2821;2828;2871;3182;3918;4097;4186;4784;6478;6862	393;1970;2182;2183;2361;2653;3577;3578;3587;3645;4027;5032;5247;5365;6130;8372;8851;8852	399;1995;2209;2210;2390;2684;3620;3621;3630;3688;4078;5096;5312;5433;6208;8499;8981;8982	399;1995;2210;2390;2684;3621;3630;3688;4078;5096;5312;5433;6208;8499;8982
P14923;P35222	P14923	4;1	4;1	4;1	Junction plakoglobin	JUP	sp|P14923|PLAK_HUMAN Junction plakoglobin OS=Homo sapiens OX=9606 GN=JUP PE=1 SV=3	2	4	4	4	7.7	7.7	7.7	81.744	745	745;781	0	2.3929	110420000	2349400	4				303	2541;4256;4323;5934	True;True;True;True	2624;4381;4453;6139	3328;5611;5695;7928	3367;5679;5763;8045	3367;5679;5763;8045
P15311;P26038	P15311;P26038	4;3	4;3	1;0	Ezrin;Moesin	EZR;MSN	sp|P15311|EZRI_HUMAN Ezrin OS=Homo sapiens OX=9606 GN=EZR PE=1 SV=4;sp|P26038|MOES_HUMAN Moesin OS=Homo sapiens OX=9606 GN=MSN PE=1 SV=3	2	4	4	1	7.3	7.3	2.9	69.412	586	586;577	0	4.357	116210000	3140900	4				304	412;1909;2718;3551	True;True;True;True	428;1974;2803;3658	513;2471;3555;4688	520;2501;3598;4749	520;2501;3598;4749
P15880	P15880	14	14	14	40S ribosomal protein S2	RPS2	sp|P15880|RS2_HUMAN 40S ribosomal protein S2 OS=Homo sapiens OX=9606 GN=RPS2 PE=1 SV=2	1	14	14	14	48.8	48.8	48.8	31.324	293	293	0	29.425	15201000000	690970000	18				305	119;179;535;1482;1483;1523;1944;2305;3846;4119;4120;5432;5533;6108	True;True;True;True;True;True;True;True;True;True;True;True;True;True	124;125;185;553;1535;1536;1576;2010;2382;3963;4242;4243;5619;5724;6320	151;152;216;217;674;1962;1963;2010;2514;3002;5084;5436;5437;7247;7248;7385;7386;8173	154;155;221;222;681;1987;1988;2035;2544;3035;5149;5504;5505;7350;7351;7490;7491;8295	155;222;681;1987;1988;2035;2544;3035;5149;5504;5505;7351;7491;8295	99	61
P15924	P15924	17	17	17	Desmoplakin	DSP	sp|P15924|DESP_HUMAN Desmoplakin OS=Homo sapiens OX=9606 GN=DSP PE=1 SV=3	1	17	17	17	8.6	8.6	8.6	331.77	2871	2871	0	27.398	528910000	2605500	14				306	164;340;1724;2113;2200;2376;3769;3770;3922;4002;4066;4212;4795;5628;5823;5882;5938	True;True;True;True;True;True;True;True;True;True;True;True;True;True;True;True;True	170;352;353;1782;2186;2273;2455;3885;3886;4039;4121;4187;4336;4961;5821;6025;6086;6143	200;413;414;2248;2754;2862;3088;4990;4991;5177;5277;5366;5551;6366;7510;7783;7862;7932	204;419;420;2276;2785;2895;3122;5054;5055;5242;5342;5434;5619;6451;7618;7898;7977;8049	204;419;2276;2785;2895;3122;5054;5055;5242;5342;5434;5619;6451;7618;7898;7977;8049	100	783
Q96QV6;P16104;Q8IUE6	Q96QV6;P16104;Q8IUE6	3;3;2	1;1;1	1;1;1	Histone H2A type 1-A;Histone H2AX;Histone H2A type 2-B	HIST1H2AA;H2AFX;HIST2H2AB	sp|Q96QV6|H2A1A_HUMAN Histone H2A type 1-A OS=Homo sapiens OX=9606 GN=HIST1H2AA PE=1 SV=3;sp|P16104|H2AX_HUMAN Histone H2AX OS=Homo sapiens OX=9606 GN=H2AFX PE=1 SV=2;sp|Q8IUE6|H2A2B_HUMAN Histone H2A type 2-B OS=Homo sapiens OX=9606 GN=HIST2H2AB PE=1 SV=3	3	3	1	1	29.8	17.6	17.6	14.233	131	131;143;130	0	29.135	0	0	2				307	200;2481;3799	False;False;True	206;2563;3916	240;3239;5028;5029	245;3277;5092;5093	245;3277;5093
P16401	P16401	4	4	4	Histone H1.5	HIST1H1B	sp|P16401|H15_HUMAN Histone H1.5 OS=Homo sapiens OX=9606 GN=HIST1H1B PE=1 SV=3	1	4	4	4	22.1	22.1	22.1	22.58	226	226	0	5.7003	1057800000	96164000	5				308	3097;3106;4507;5296	True;True;True;True	3193;3202;4658;5475;5476	4039;4052;4053;5957;7041;7042	4092;4105;4106;6028;7136;7137	4092;4106;6028;7136
P16403;P10412;P16402;P22492;Q02539	P16403;P10412;P16402	6;5;5;1;1	6;5;5;1;1	6;5;5;1;1	Histone H1.2;Histone H1.4;Histone H1.3	HIST1H1C;HIST1H1E;HIST1H1D	sp|P16403|H12_HUMAN Histone H1.2 OS=Homo sapiens OX=9606 GN=HIST1H1C PE=1 SV=2;sp|P10412|H14_HUMAN Histone H1.4 OS=Homo sapiens OX=9606 GN=HIST1H1E PE=1 SV=2;sp|P16402|H13_HUMAN Histone H1.3 OS=Homo sapiens OX=9606 GN=HIST1H1D PE=1 SV=2	5	6	6	6	23.5	23.5	23.5	21.364	213	213;219;221;207;215	0	6.3882	2779600000	231640000	7				309	499;3096;3103;5295;5351;5352	True;True;True;True;True;True	517;3192;3199;5474;5536;5537	624;4038;4048;4049;7040;7129;7130;7131	631;4091;4101;4102;7135;7230;7231;7232	631;4091;4102;7135;7230;7232
P16615;O14983;Q93084	P16615	9;3;2	9;3;2	9;3;2	Sarcoplasmic/endoplasmic reticulum calcium ATPase 2	ATP2A2	sp|P16615|AT2A2_HUMAN Sarcoplasmic/endoplasmic reticulum calcium ATPase 2 OS=Homo sapiens OX=9606 GN=ATP2A2 PE=1 SV=1	3	9	9	9	11.7	11.7	11.7	114.76	1042	1042;1001;1043	0	13.802	356650000	6858700	7				310	841;1197;3132;4341;4384;5699;6188;6271;6585	True;True;True;True;True;True;True;True;True	871;1239;3228;4473;4521;5892;6403;6489;6816	1092;1568;4090;5718;5770;7602;8279;8385;8796	1106;1590;4143;5786;5838;7712;8403;8512;8926	1106;1590;4143;5786;5838;7712;8403;8512;8926
P16989;Q9Y2T7	P16989;Q9Y2T7	6;3	6;3	3;0	Y-box-binding protein 3;Y-box-binding protein 2	YBX3;YBX2	sp|P16989|YBOX3_HUMAN Y-box-binding protein 3 OS=Homo sapiens OX=9606 GN=YBX3 PE=1 SV=4;sp|Q9Y2T7|YBOX2_HUMAN Y-box-binding protein 2 OS=Homo sapiens OX=9606 GN=YBX2 PE=1 SV=2	2	6	6	3	24.7	24.7	16.1	40.089	372	372;364	0	46.622	1268800000	84585000	9				311	788;1172;1917;4458;4774;5632	True;True;True;True;True;True	818;1214;1983;4609;4940;5825	1023;1533;1534;2480;5895;5896;6339;6340;7514	1036;1555;1556;2510;5966;5967;6424;6425;7622	1036;1556;2510;5966;6424;7622
P17096	P17096	1	1	1	High mobility group protein HMG-I/HMG-Y	HMGA1	sp|P17096|HMGA1_HUMAN High mobility group protein HMG-I/HMG-Y OS=Homo sapiens OX=9606 GN=HMGA1 PE=1 SV=3	1	1	1	1	15	15	15	11.676	107	107	0	3.1827	162210000	27035000	2				312	3289	TRUE	3387	4324;4325	4377;4378	4378
P17480	P17480	4	4	4	Nucleolar transcription factor 1	UBTF	sp|P17480|UBF1_HUMAN Nucleolar transcription factor 1 OS=Homo sapiens OX=9606 GN=UBTF PE=1 SV=1	1	4	4	4	6.8	6.8	6.8	89.405	764	764	0	5.26	128450000	2733000	3				313	1730;1826;2500;5926	True;True;True;True	1788;1888;2582;6131	2254;2362;3270;7916	2282;2391;3308;8032	2282;2391;3308;8032
P17612	P17612	1	1	1	cAMP-dependent protein kinase catalytic subunit alpha	PRKACA	sp|P17612|KAPCA_HUMAN cAMP-dependent protein kinase catalytic subunit alpha OS=Homo sapiens OX=9606 GN=PRKACA PE=1 SV=2	1	1	1	1	3.4	3.4	3.4	40.589	351	351	0	1.1439	9124600	456230	1				314	2861	TRUE	2949	3739	3782	3782
P17812;Q9NRF8	P17812	7;1	7;1	7;1	CTP synthase 1	CTPS1	sp|P17812|PYRG1_HUMAN CTP synthase 1 OS=Homo sapiens OX=9606 GN=CTPS1 PE=1 SV=2	2	7	7	7	15.9	15.9	15.9	66.69	591	591;586	0	12.59	375810000	11388000	8				315	1652;2163;3448;4800;5242;6530;6868	True;True;True;True;True;True;True	1708;2236;3551;4966;5417;6761;7106	2164;2816;4544;4545;6371;6964;8726;8727;9154	2191;2848;4597;4598;6456;7057;8856;8857;9287	2191;2848;4598;6456;7057;8857;9287
P17844	P17844	24	17	17	Probable ATP-dependent RNA helicase DDX5	DDX5	sp|P17844|DDX5_HUMAN Probable ATP-dependent RNA helicase DDX5 OS=Homo sapiens OX=9606 GN=DDX5 PE=1 SV=1	1	24	17	17	43	31.9	31.9	69.147	614	614	0	64.355	7270400000	201960000	20				316	427;792;1070;1886;1953;2324;2385;3039;3192;3346;3862;3909;4371;4503;4843;4964;5011;5063;5205;5805;5855;5922;6052;6746	False;True;True;True;False;False;True;False;False;True;True;True;False;True;True;True;True;False;True;True;True;True;True;True	443;822;1109;1951;2019;2403;2464;3133;3288;3448;3979;4026;4507;4508;4654;5009;5132;5180;5232;5233;5379;6007;6058;6127;6260;6981	531;1027;1393;2443;2444;2526;3028;3099;3957;3958;4173;4174;4418;5105;5161;5756;5757;5952;5953;6426;6591;6655;6723;6724;6918;6919;7751;7826;7907;7908;7909;8090;8998	538;1040;1413;2473;2474;2556;3061;3133;4004;4005;4226;4227;4471;5170;5226;5824;5825;6023;6024;6511;6681;6746;6814;6815;7010;7011;7866;7941;8023;8024;8025;8212;9129	538;1040;1413;2474;2556;3061;3133;4005;4227;4471;5170;5226;5824;6023;6511;6681;6746;6815;7010;7866;7941;8024;8212;9129	42;101	253;277
P17980	P17980	1	1	1	26S protease regulatory subunit 6A	PSMC3	sp|P17980|PRS6A_HUMAN 26S proteasome regulatory subunit 6A OS=Homo sapiens OX=9606 GN=PSMC3 PE=1 SV=3	1	1	1	1	3.4	3.4	3.4	49.203	439	439	0	1.7745	12383000	458610	1				317	5069	TRUE	5239	6731	6822	6822
P17987	P17987	5	5	5	T-complex protein 1 subunit alpha	TCP1	sp|P17987|TCPA_HUMAN T-complex protein 1 subunit alpha OS=Homo sapiens OX=9606 GN=TCP1 PE=1 SV=1	1	5	5	5	11	11	11	60.343	556	556	0	3.3341	229540000	6558300	5				318	2569;2750;3648;6004;6870	True;True;True;True;True	2652;2835;3759;6209;7108	3369;3596;3597;4820;8017;9156	3411;3639;3640;4883;8136;9289	3411;3639;4883;8136;9289
P18085	P18085	7	7	4	ADP-ribosylation factor 4	ARF4	sp|P18085|ARF4_HUMAN ADP-ribosylation factor 4 OS=Homo sapiens OX=9606 GN=ARF4 PE=1 SV=3	1	7	7	4	46.1	46.1	23.3	20.511	180	180	0	20.094	648790000	54066000	7				319	718;2561;2562;2944;3607;4374;4520	True;True;True;True;True;True;True	745;2644;2645;3037;3717;4511;4672	918;3358;3359;3839;4770;5760;5975	929;3400;3401;3885;4833;5828;6046	929;3400;3401;3885;4833;5828;6046
P18124	P18124	10	10	10	60S ribosomal protein L7	RPL7	sp|P18124|RL7_HUMAN 60S ribosomal protein L7 OS=Homo sapiens OX=9606 GN=RPL7 PE=1 SV=1	1	10	10	10	44.4	44.4	44.4	29.225	248	248	0	29.786	2825100000	176570000	12				320	1126;1557;1713;2590;3041;3092;3330;3378;6035;6837	True;True;True;True;True;True;True;True;True;True	1166;1610;1771;2674;3135;3188;3432;3480;6243;7075	1467;2046;2237;3397;3961;3962;4033;4034;4392;4456;8067;8068;9118;9119	1489;2071;2265;3439;4008;4009;4086;4087;4445;4509;8187;8188;9251;9252	1489;2071;2265;3439;4008;4087;4445;4509;8188;9251
P18583	P18583	1	1	1	Protein SON	SON	sp|P18583|SON_HUMAN Protein SON OS=Homo sapiens OX=9606 GN=SON PE=1 SV=4	1	1	1	1	0.4	0.4	0.4	263.83	2426	2426	0	2.0483	11308000	137900	1				321	556	TRUE	575	701	709	709
P18621	P18621	9	9	9	60S ribosomal protein L17	RPL17	sp|P18621|RL17_HUMAN 60S ribosomal protein L17 OS=Homo sapiens OX=9606 GN=RPL17 PE=1 SV=3	1	9	9	9	45.7	45.7	45.7	21.397	184	184	0	14.369	8994100000	749510000	14				322	1449;1450;2152;2902;3298;4879;5088;5226;6969	True;True;True;True;True;True;True;True;True	1501;1502;2225;2993;2994;2995;3397;3398;5046;5259;5400;7210	1907;1908;1909;1910;1911;2803;3790;3791;3792;4339;4340;4341;6477;6755;6945;9276	1932;1933;1934;1935;1936;2835;3836;3837;3838;4392;4393;4394;6566;6846;7037;9410	1933;1936;2835;3837;4393;6566;6846;7037;9410	102;103;104	94;140;148
P18887	P18887	1	1	1	DNA repair protein XRCC1	XRCC1	sp|P18887|XRCC1_HUMAN DNA repair protein XRCC1 OS=Homo sapiens OX=9606 GN=XRCC1 PE=1 SV=2	1	1	1	1	1.6	1.6	1.6	69.476	633	633	0.0016878	0.89149	24878000	777450	1				323	1005	TRUE	1044	1314	1334	1334
P19338	P19338	14	14	14	Nucleolin	NCL	sp|P19338|NUCL_HUMAN Nucleolin OS=Homo sapiens OX=9606 GN=NCL PE=1 SV=3	1	14	14	14	22.7	22.7	22.7	76.613	710	710	0	127.46	5126200000	111440000	20				324	1540;2020;2100;2190;2191;2365;3141;3519;4453;4961;5397;5932;6207;6626	True;True;True;True;True;True;True;True;True;True;True;True;True;True	1593;2088;2173;2263;2264;2444;3237;3624;4603;5129;5583;6137;6423;6858	2028;2614;2736;2849;2850;2851;3076;4103;4104;4648;5886;6588;7189;7924;7925;7926;8304;8305;8846;8847	2053;2644;2767;2882;2883;2884;3109;3110;4156;4157;4708;5956;6678;7292;8040;8041;8042;8043;8429;8430;8976;8977	2053;2644;2767;2882;2883;3110;4157;4708;5956;6678;7292;8042;8429;8976
P19525	P19525	7	7	7	Interferon-induced, double-stranded RNA-activated protein kinase	EIF2AK2	sp|P19525|E2AK2_HUMAN Interferon-induced, double-stranded RNA-activated protein kinase OS=Homo sapiens OX=9606 GN=EIF2AK2 PE=1 SV=2	1	7	7	7	14.5	14.5	14.5	62.094	551	551	0	13.819	309490000	12379000	6				325	1267;1667;2714;3267;3430;3438;6945	True;True;True;True;True;True;True	1310;1723;2799;3364;3533;3541;7186	1658;2179;3551;4286;4523;4532;9249	1682;2206;3594;4339;4576;4585;9383	1682;2206;3594;4339;4576;4585;9383
P20042	P20042	14	14	14	Eukaryotic translation initiation factor 2 subunit 2	EIF2S2	sp|P20042|IF2B_HUMAN Eukaryotic translation initiation factor 2 subunit 2 OS=Homo sapiens OX=9606 GN=EIF2S2 PE=1 SV=2	1	14	14	14	41.1	41.1	41.1	38.388	333	333	0	104.84	2649500000	120430000	17				326	713;1093;1536;1537;1890;2671;2685;3182;3196;3311;4287;4937;5515;6253	True;True;True;True;True;True;True;True;True;True;True;True;True;True	740;1132;1589;1590;1955;2755;2756;2770;3278;3292;3413;4413;5105;5706;6470	911;912;1425;2023;2024;2025;2449;3499;3500;3516;4162;4178;4366;5649;5650;6553;7360;8361	922;923;1446;2048;2049;2050;2479;3541;3542;3558;4215;4231;4419;5717;5718;6642;7463;8488	922;1446;2049;2050;2479;3542;3558;4215;4231;4419;5717;6642;7463;8488	105	120
Q9NRW1;P20340;Q14964	Q9NRW1;P20340;Q14964	1;1;1	1;1;1	1;1;1	Ras-related protein Rab-6B;Ras-related protein Rab-6A;Ras-related protein Rab-39A	RAB6B;RAB6A;RAB39A	sp|Q9NRW1|RAB6B_HUMAN Ras-related protein Rab-6B OS=Homo sapiens OX=9606 GN=RAB6B PE=1 SV=1;sp|P20340|RAB6A_HUMAN Ras-related protein Rab-6A OS=Homo sapiens OX=9606 GN=RAB6A PE=1 SV=3;sp|Q14964|RB39A_HUMAN Ras-related protein Rab-39A OS=Homo sapiens OX=960	3	1	1	1	5.3	5.3	5.3	23.461	208	208;208;217	0	2.9815	168620000	9918900	1				327	4042	TRUE	4162	5331	5398	5398
P21291	P21291	3	3	3	Cysteine and glycine-rich protein 1	CSRP1	sp|P21291|CSRP1_HUMAN Cysteine and glycine-rich protein 1 OS=Homo sapiens OX=9606 GN=CSRP1 PE=1 SV=3	1	3	3	3	29	29	29	20.567	193	193	0	67.204	457450000	30496000	5				328	2157;2379;4572	True;True;True	2230;2458;4726	2809;2810;3092;3093;6053	2841;2842;3126;3127;6125	2842;3126;6125
P21333;O75369;Q14315	P21333	8;1;1	8;1;1	8;1;1	Filamin-A	FLNA	sp|P21333|FLNA_HUMAN Filamin-A OS=Homo sapiens OX=9606 GN=FLNA PE=1 SV=4	3	8	8	8	5.3	5.3	5.3	280.74	2647	2647;2602;2725	0	9.4505	211600000	1401300	6				329	161;1241;1775;3667;3988;6297;6642;6980	True;True;True;True;True;True;True;True	167;1284;1836;3779;4107;6515;6874;7221	197;1625;2307;4847;5260;8415;8866;9288	200;1648;2335;4910;5325;8543;8996;9422	200;1648;2335;4910;5325;8543;8996;9422
P21796	P21796	1	1	1	Voltage-dependent anion-selective channel protein 1	VDAC1	sp|P21796|VDAC1_HUMAN Voltage-dependent anion-selective channel protein 1 OS=Homo sapiens OX=9606 GN=VDAC1 PE=1 SV=2	1	1	1	1	3.5	3.5	3.5	30.772	283	283	0	1.4581	37269000	2070500	1				330	4183	TRUE	4307	5515	5583	5583
P21980	P21980	1	1	1	Protein-glutamine gamma-glutamyltransferase 2	TGM2	sp|P21980|TGM2_HUMAN Protein-glutamine gamma-glutamyltransferase 2 OS=Homo sapiens OX=9606 GN=TGM2 PE=1 SV=2	1	1	1	1	2.3	2.3	2.3	77.328	687	687	0	5.8967	49560000	1304200	2				331	344	TRUE	357	418;419	424;425	425
P22061	P22061	1	1	1	Protein-L-isoaspartate(D-aspartate) O-methyltransferase	PCMT1	sp|P22061|PIMT_HUMAN Protein-L-isoaspartate(D-aspartate) O-methyltransferase OS=Homo sapiens OX=9606 GN=PCMT1 PE=1 SV=4	1	1	1	1	6.2	6.2	6.2	24.636	227	227	0	4.6698	40569000	3380800	1				332	5333	TRUE	5516	7091	7186	7186
P22087;A6NHQ2	P22087	6;1	6;1	6;1	rRNA 2-O-methyltransferase fibrillarin	FBL	sp|P22087|FBRL_HUMAN rRNA 2-O-methyltransferase fibrillarin OS=Homo sapiens OX=9606 GN=FBL PE=1 SV=2	2	6	6	6	30.2	30.2	30.2	33.784	321	321;334	0	19.494	834520000	36283000	7				333	795;883;3035;3355;6479;6588	True;True;True;True;True;True	825;915;3129;3457;6706;6819	1030;1031;1159;3952;4429;4430;8661;8799	1043;1044;1175;3999;4482;4483;8790;8929	1043;1175;3999;4482;8790;8929
P22102	P22102	1	1	1	Trifunctional purine biosynthetic protein adenosine-3;Phosphoribosylamine--glycine ligase;Phosphoribosylformylglycinamidine cyclo-ligase;Phosphoribosylglycinamide formyltransferase	GART	sp|P22102|PUR2_HUMAN Trifunctional purine biosynthetic protein adenosine-3 OS=Homo sapiens OX=9606 GN=GART PE=1 SV=1	1	1	1	1	1.4	1.4	1.4	107.77	1010	1010	0	2.1825	11478000	204970	0				334	1674	TRUE	1730	2187	2214	2214
P22626	P22626	14	14	14	Heterogeneous nuclear ribonucleoproteins A2/B1	HNRNPA2B1	sp|P22626|ROA2_HUMAN Heterogeneous nuclear ribonucleoproteins A2/B1 OS=Homo sapiens OX=9606 GN=HNRNPA2B1 PE=1 SV=2	1	14	14	14	37.7	37.7	37.7	37.429	353	353	0	146.49	15430000000	771490000	31				335	1079;1080;2023;2074;2640;3228;3231;3557;3586;4158;4615;4767;5129;5886	True;True;True;True;True;True;True;True;True;True;True;True;True;True	1118;1119;2091;2147;2724;3324;3327;3664;3694;4281;4773;4774;4933;5301;6090	1406;1407;1408;2617;2618;2619;2620;2697;3456;4230;4231;4234;4235;4236;4237;4696;4732;4733;4734;4735;4736;4737;5484;6115;6116;6117;6118;6330;6811;6812;7866	1426;1427;1428;2647;2648;2649;2650;2728;3498;4283;4284;4287;4288;4289;4290;4758;4759;4795;4796;4797;4798;4799;4800;5552;6193;6194;6195;6196;6415;6902;6903;7981	1426;1428;2649;2728;3498;4284;4289;4758;4798;5552;6195;6415;6902;7981	106	327
P22694	P22694	2	2	2	cAMP-dependent protein kinase catalytic subunit beta	PRKACB	sp|P22694|KAPCB_HUMAN cAMP-dependent protein kinase catalytic subunit beta OS=Homo sapiens OX=9606 GN=PRKACB PE=1 SV=2	1	2	2	2	10.3	10.3	10.3	40.622	351	351	0	2.2269	41667000	2083300	2				336	887;2862	True;True	919;2950	1163;3740	1179;3783	1179;3783
P22695	P22695	3	3	3	Cytochrome b-c1 complex subunit 2, mitochondrial	UQCRC2	sp|P22695|QCR2_HUMAN Cytochrome b-c1 complex subunit 2, mitochondrial OS=Homo sapiens OX=9606 GN=UQCRC2 PE=1 SV=3	1	3	3	3	9.7	9.7	9.7	48.442	453	453	0	5.1619	185520000	8066000	3				337	4306;5826;6793	True;True;True	4432;6028;7030	5669;7787;9065	5737;7902;9198	5737;7902;9198
P23246	P23246	21	21	20	Splicing factor, proline- and glutamine-rich	SFPQ	sp|P23246|SFPQ_HUMAN Splicing factor, proline- and glutamine-rich OS=Homo sapiens OX=9606 GN=SFPQ PE=1 SV=2	1	21	21	20	33.7	33.7	32.5	76.149	707	707	0	142.41	49076000000	1363200000	49				338	399;618;676;677;847;1604;1610;1694;2134;2211;3528;3590;3591;4347;4352;4390;4602;4790;4841;5198;6832	True;True;True;True;True;True;True;True;True;True;True;True;True;True;True;True;True;True;True;True;True	414;641;703;704;877;878;1659;1665;1751;2207;2286;3634;3698;3699;4480;4481;4486;4528;4529;4758;4956;5007;5371;7070	497;787;866;867;868;869;1102;1103;1104;1105;1106;1107;2106;2107;2108;2114;2115;2213;2782;2881;4660;4743;4744;4745;4746;4747;5725;5726;5727;5733;5783;5784;5785;5786;5787;5788;5789;5790;5791;6095;6096;6097;6358;6359;6360;6361;6422;6423;6424;6907;9113	504;795;876;877;878;879;1116;1117;1118;1119;1120;1121;2133;2134;2135;2141;2142;2241;2814;2914;4720;4806;4807;4808;4809;4810;5793;5794;5795;5801;5851;5852;5853;5854;5855;5856;5857;5858;5859;6172;6173;6174;6443;6444;6445;6446;6507;6508;6509;6999;9246	504;795;876;879;1121;2134;2141;2241;2814;2914;4720;4807;4809;5795;5801;5859;6174;6444;6507;6999;9246	107;108;109;110	212;523;612;618
P23284	P23284	1	1	1	Peptidyl-prolyl cis-trans isomerase B	PPIB	sp|P23284|PPIB_HUMAN Peptidyl-prolyl cis-trans isomerase B OS=Homo sapiens OX=9606 GN=PPIB PE=1 SV=2	1	1	1	1	5.1	5.1	5.1	23.742	216	216	0	2.1371	48709000	3044300	1				339	2674	TRUE	2759	3503	3545	3545
P23381	P23381	2	2	2	Tryptophan--tRNA ligase, cytoplasmic;T1-TrpRS;T2-TrpRS	WARS	sp|P23381|SYWC_HUMAN Tryptophan--tRNA ligase, cytoplasmic OS=Homo sapiens OX=9606 GN=WARS PE=1 SV=2	1	2	2	2	7.9	7.9	7.9	53.165	471	471	0	6.5363	52538000	1811600	2				340	325;2979	True;True	337;3073	397;3882	403;3928	403;3928
P23396	P23396	16	16	16	40S ribosomal protein S3	RPS3	sp|P23396|RS3_HUMAN 40S ribosomal protein S3 OS=Homo sapiens OX=9606 GN=RPS3 PE=1 SV=2	1	16	16	16	69.5	69.5	69.5	26.688	243	243	0	34.559	11695000000	615540000	18				341	77;130;609;735;1304;1385;1679;1875;1878;2069;2144;2886;3272;3798;5120;5739	True;True;True;True;True;True;True;True;True;True;True;True;True;True;True;True	77;136;632;763;1349;1433;1735;1939;1942;1943;2139;2217;2976;3369;3915;5292;5935	97;164;776;942;1715;1716;1817;2192;2429;2432;2433;2434;2684;2794;3771;4293;4294;4295;5027;6797;7652	100;167;784;953;1739;1740;1841;2219;2459;2462;2463;2464;2715;2826;3815;4346;4347;4348;5091;6888;7764	100;167;784;953;1739;1841;2219;2459;2464;2715;2826;3815;4347;5091;6888;7764	111;112	157;189
P23458	P23458	5	5	5	Tyrosine-protein kinase JAK1	JAK1	sp|P23458|JAK1_HUMAN Tyrosine-protein kinase JAK1 OS=Homo sapiens OX=9606 GN=JAK1 PE=1 SV=2	1	5	5	5	7.5	7.5	7.5	133.28	1154	1154	0	9.3666	111000000	1563400	5				342	2907;3639;4094;4142;6788	True;True;True;True;True	3000;3750;4217;4265;7025	3798;4809;5407;5465;9060	3844;4872;5475;5533;9193	3844;4872;5475;5533;9193
P23526	P23526	1	1	1	Adenosylhomocysteinase	AHCY	sp|P23526|SAHH_HUMAN Adenosylhomocysteinase OS=Homo sapiens OX=9606 GN=AHCY PE=1 SV=4	1	1	1	1	2.8	2.8	2.8	47.716	432	432	0.00958	0.20826	33644000	1602100	1				343	6508	TRUE	6739	8703	8833	8833
P23528	P23528	6	5	5	Cofilin-1	CFL1	sp|P23528|COF1_HUMAN Cofilin-1 OS=Homo sapiens OX=9606 GN=CFL1 PE=1 SV=3	1	6	5	5	50.6	40.4	40.4	18.502	166	166	0	46.126	2335600000	194640000	9				344	596;2410;2411;3121;3617;4529	True;True;True;False;True;True	619;2490;2491;3217;3728;4681	762;763;3135;3136;3137;4075;4076;4784;5987;5988;5989	770;771;3171;3172;3173;4128;4129;4847;6059;6060;6061	770;3171;3173;4129;4847;6061
P23588	P23588	7	7	7	Eukaryotic translation initiation factor 4B	EIF4B	sp|P23588|IF4B_HUMAN Eukaryotic translation initiation factor 4B OS=Homo sapiens OX=9606 GN=EIF4B PE=1 SV=2	1	7	7	7	16.2	16.2	16.2	69.15	611	611	0	45.916	811530000	22542000	9				345	57;480;2178;5524;5525;5851;6143	True;True;True;True;True;True;True	57;498;2251;5715;5716;6054;6357	72;73;599;2834;7371;7372;7373;7822;8218	74;75;606;2866;7476;7477;7478;7937;8340	74;606;2866;7477;7478;7937;8340
P24534	P24534	2	2	2	Elongation factor 1-beta	EEF1B2	sp|P24534|EF1B_HUMAN Elongation factor 1-beta OS=Homo sapiens OX=9606 GN=EEF1B2 PE=1 SV=3	1	2	2	2	12.4	12.4	12.4	24.763	225	225	0	11.751	131920000	8794700	2				346	5387;5511	True;True	5573;5702	7179;7353	7282;7456	7282;7456
P24666	P24666	1	1	1	Low molecular weight phosphotyrosine protein phosphatase	ACP1	sp|P24666|PPAC_HUMAN Low molecular weight phosphotyrosine protein phosphatase OS=Homo sapiens OX=9606 GN=ACP1 PE=1 SV=3	1	1	1	1	7	7	7	18.042	158	158	0.0016764	0.82137	0	0	1				347	2667	TRUE	2751	3494	3536	3536
P24752	P24752	1	1	1	Acetyl-CoA acetyltransferase, mitochondrial	ACAT1	sp|P24752|THIL_HUMAN Acetyl-CoA acetyltransferase, mitochondrial OS=Homo sapiens OX=9606 GN=ACAT1 PE=1 SV=1	1	1	1	1	4	4	4	45.199	427	427	0	2.433	38510000	1540400	1				348	5965	TRUE	6170	7968	8087	8087
P24844	P24844	6	1	1	Myosin regulatory light polypeptide 9	MYL9	sp|P24844|MYL9_HUMAN Myosin regulatory light polypeptide 9 OS=Homo sapiens OX=9606 GN=MYL9 PE=1 SV=4	1	6	1	1	50	11.6	11.6	19.827	172	172	0	2.6187	29836000	2712400	1				349	563;766;1105;1356;3929;4433	False;False;False;False;False;True	582;583;795;796;1144;1145;1403;4046;4582	710;711;712;713;714;985;986;987;988;989;990;991;1439;1440;1441;1776;1777;5188;5857	718;719;720;721;722;998;999;1000;1001;1002;1003;1004;1460;1461;1462;1800;1801;5253;5926	721;1002;1462;1800;5253;5926	43;44;45	25;40;57
P25205	P25205	10	10	10	DNA replication licensing factor MCM3	MCM3	sp|P25205|MCM3_HUMAN DNA replication licensing factor MCM3 OS=Homo sapiens OX=9606 GN=MCM3 PE=1 SV=3	1	10	10	10	17.8	17.8	17.8	90.98	808	808	0	48.025	568340000	10525000	12				350	220;710;1083;3711;3848;5156;5407;5419;5885;6962	True;True;True;True;True;True;True;True;True;True	227;737;1122;3824;3965;5328;5593;5605;6089;7203	261;908;1411;4895;5086;5087;6851;7203;7223;7224;7865;9268	266;919;1431;4958;5151;5152;6943;7306;7326;7327;7980;9402	266;919;1431;4958;5152;6943;7306;7327;7980;9402
P25398	P25398	5	5	5	40S ribosomal protein S12	RPS12	sp|P25398|RS12_HUMAN 40S ribosomal protein S12 OS=Homo sapiens OX=9606 GN=RPS12 PE=1 SV=3	1	5	5	5	50	50	50	14.515	132	132	0	10.526	1242200000	177460000	5				351	121;1040;3338;4221;5693	True;True;True;True;True	127;1079;3440;4345;5886	154;1358;4405;5561;5562;7594	157;1378;4458;5629;5630;7703	157;1378;4458;5629;7703	113	12
P25685;Q9UDY4	P25685	5;1	5;1	5;1	DnaJ homolog subfamily B member 1	DNAJB1	sp|P25685|DNJB1_HUMAN DnaJ homolog subfamily B member 1 OS=Homo sapiens OX=9606 GN=DNAJB1 PE=1 SV=4	2	5	5	5	18.8	18.8	18.8	38.044	340	340;337	0	6.9049	121050000	5764300	5				352	1223;1714;4639;6073;6591	True;True;True;True;True	1266;1772;4802;6281;6822	1605;2238;6153;8115;8804	1627;2266;6231;8237;8934	1627;2266;6231;8237;8934
P25705;REV__Q9Y5A7;REV__O00522	P25705	15;1;1	15;1;1	15;1;1	ATP synthase subunit alpha, mitochondrial	ATP5A1	sp|P25705|ATPA_HUMAN ATP synthase subunit alpha, mitochondrial OS=Homo sapiens OX=9606 GN=ATP5F1A PE=1 SV=1	3	15	15	15	34	34	34	59.75	553	553;615;736	0	60.205	1706200000	47395000	16				353	423;584;1147;1287;1340;1521;2126;2214;2380;2395;2832;4162;5781;5804;6011	True;True;True;True;True;True;True;True;True;True;True;True;True;True;True	439;606;1188;1331;1387;1574;2199;2289;2459;2474;2920;4285;5980;6006;6216	526;744;1493;1494;1686;1759;2008;2770;2771;2884;3094;3112;3707;5489;7716;7750;8025	533;752;1515;1516;1710;1783;2033;2802;2803;2917;3128;3146;3750;5557;7831;7865;8144	533;752;1515;1710;1783;2033;2803;2917;3128;3146;3750;5557;7831;7865;8144
P26196	P26196	7	7	7	Probable ATP-dependent RNA helicase DDX6	DDX6	sp|P26196|DDX6_HUMAN Probable ATP-dependent RNA helicase DDX6 OS=Homo sapiens OX=9606 GN=DDX6 PE=1 SV=2	1	7	7	7	22.8	22.8	22.8	54.416	483	483	0	58.695	869270000	26342000	10				354	2256;3463;4943;5323;5371;5494;6314	True;True;True;True;True;True;True	2332;2333;3567;5111;5504;5556;5681;6533	2942;2943;2944;4583;6562;7074;7156;7157;7325;8436	2975;2976;2977;4643;6651;7169;7259;7260;7428;8564	2976;4643;6651;7169;7259;7428;8564	114	42
P35221;P26232	P35221;P26232	2;2	2;2	2;2	Catenin alpha-1;Catenin alpha-2	CTNNA1;CTNNA2	sp|P35221|CTNA1_HUMAN Catenin alpha-1 OS=Homo sapiens OX=9606 GN=CTNNA1 PE=1 SV=1;sp|P26232|CTNA2_HUMAN Catenin alpha-2 OS=Homo sapiens OX=9606 GN=CTNNA2 PE=1 SV=5	2	2	2	2	2.9	2.9	2.9	100.07	906	906;953	0	4.6987	27300000	496370	2				355	4884;6027	True;True	5052;6233	6485;8044	6574;8163	6574;8163
P26358	P26358	2	2	2	DNA (cytosine-5)-methyltransferase 1	DNMT1	sp|P26358|DNMT1_HUMAN DNA (cytosine-5)-methyltransferase 1 OS=Homo sapiens OX=9606 GN=DNMT1 PE=1 SV=2	1	2	2	2	1.4	1.4	1.4	183.16	1616	1616	0	2.4658	13767000	146460	1				356	1662;3973	True;True	1718;4092	2174;5242	2201;5307	2201;5307
P26368	P26368	4	4	4	Splicing factor U2AF 65 kDa subunit	U2AF2	sp|P26368|U2AF2_HUMAN Splicing factor U2AF 65 kDa subunit OS=Homo sapiens OX=9606 GN=U2AF2 PE=1 SV=4	1	4	4	4	18.5	18.5	18.5	53.5	475	475	0	21.219	460070000	24214000	5				357	3554;3615;5182;5372	True;True;True;True	3661;3726;5355;5557	4691;4781;4782;6885;7158	4752;4844;4845;6977;7261	4752;4844;6977;7261
P26373	P26373	9	9	9	60S ribosomal protein L13	RPL13	sp|P26373|RL13_HUMAN 60S ribosomal protein L13 OS=Homo sapiens OX=9606 GN=RPL13 PE=1 SV=4	1	9	9	9	38.4	38.4	38.4	24.261	211	211	0	24.177	8235700000	633510000	9				358	2040;3428;3689;4508;4777;5207;5601;6159;6366	True;True;True;True;True;True;True;True;True	2109;3531;3802;4659;4943;5381;5794;6373;6589	2646;4521;4871;5958;6344;6345;6921;7473;7474;8239;8522	2677;4574;4934;6029;6429;6430;7013;7580;7581;8363;8651	2677;4574;4934;6029;6429;7013;7580;8363;8651	115	155
P26599;O95758	P26599	14;1	14;1	14;1	Polypyrimidine tract-binding protein 1	PTBP1	sp|P26599|PTBP1_HUMAN Polypyrimidine tract-binding protein 1 OS=Homo sapiens OX=9606 GN=PTBP1 PE=1 SV=1	2	14	14	14	54.2	54.2	54.2	57.221	531	531;552	0	105.98	2250400000	107160000	20				359	1092;2270;2585;2794;3237;3966;4122;4203;4307;4314;4495;4629;4658;6635	True;True;True;True;True;True;True;True;True;True;True;True;True;True	1131;2347;2669;2882;3333;4085;4245;4327;4433;4434;4444;4646;4792;4821;6867	1423;1424;2961;3391;3392;3660;4243;5234;5235;5440;5538;5670;5671;5685;5942;6139;6140;6173;8857	1444;1445;2994;3433;3434;3703;4296;5299;5300;5508;5606;5738;5739;5753;6013;6217;6218;6251;6252;8987	1444;2994;3434;3703;4296;5299;5508;5606;5739;5753;6013;6218;6251;8987	116	493
P26639;A2RTX5	P26639;A2RTX5	2;1	2;1	2;1	Threonine--tRNA ligase, cytoplasmic;Probable threonine--tRNA ligase 2, cytoplasmic	TARS;TARSL2	sp|P26639|SYTC_HUMAN Threonine--tRNA ligase, cytoplasmic OS=Homo sapiens OX=9606 GN=TARS PE=1 SV=3;sp|A2RTX5|SYTC2_HUMAN Threonine--tRNA ligase 2, cytoplasmic OS=Homo sapiens OX=9606 GN=TARSL2 PE=1 SV=1	2	2	2	2	3.9	3.9	3.9	83.434	723	723;802	0	1.4318	21475000	438270	2				360	970;6748	True;True	1007;6983	1265;9000	1284;9131	1284;9131
P26640	P26640	9	9	9	Valine--tRNA ligase	VARS	sp|P26640|SYVC_HUMAN Valine--tRNA ligase OS=Homo sapiens OX=9606 GN=VARS PE=1 SV=4	1	9	9	9	10.4	10.4	10.4	140.47	1264	1264	0	27.607	391160000	5669100	8				361	363;597;1926;2051;3873;5563;5612;6527;6560	True;True;True;True;True;True;True;True;True	377;620;1992;2120;3990;5754;5805;6758;6791	444;764;2491;2658;5119;7423;7489;8723;8766	450;772;2521;2689;5184;7528;7596;8853;8896	450;772;2521;2689;5184;7528;7596;8853;8896
P26641	P26641	12	12	12	Elongation factor 1-gamma	EEF1G	sp|P26641|EF1G_HUMAN Elongation factor 1-gamma OS=Homo sapiens OX=9606 GN=EEF1G PE=1 SV=3	1	12	12	12	35	35	35	50.118	437	437	0	32.644	2263200000	87046000	15				362	30;278;322;1574;2261;2834;3219;3481;5602;6459;6733;6970	True;True;True;True;True;True;True;True;True;True;True;True	30;287;334;1628;2338;2922;3315;3585;5795;6685;6967;7211	34;334;335;394;2071;2950;3709;4215;4602;7475;7476;8635;8636;8977;9277	36;340;341;400;2097;2983;3752;4268;4662;7582;7583;8764;8765;9108;9411	36;341;400;2097;2983;3752;4268;4662;7583;8765;9108;9411
P27105	P27105	1	1	1	Erythrocyte band 7 integral membrane protein	STOM	sp|P27105|STOM_HUMAN Erythrocyte band 7 integral membrane protein OS=Homo sapiens OX=9606 GN=STOM PE=1 SV=3	1	1	1	1	5.6	5.6	5.6	31.73	288	288	0	1.8341	52602000	2922400	1				363	2238	TRUE	2314	2920	2953	2953
P27144	P27144	3	3	3	Adenylate kinase 4, mitochondrial	AK4	sp|P27144|KAD4_HUMAN Adenylate kinase 4, mitochondrial OS=Homo sapiens OX=9606 GN=AK4 PE=1 SV=1	1	3	3	3	26.9	26.9	26.9	25.268	223	223	0	4.8524	78856000	4928500	3				364	2340;5459;6708	True;True;True	2419;5646;6940	3048;7283;8945	3081;7386;9076	3081;7386;9076
P27448	P27448	1	1	1	MAP/microtubule affinity-regulating kinase 3	MARK3	sp|P27448|MARK3_HUMAN MAP/microtubule affinity-regulating kinase 3 OS=Homo sapiens OX=9606 GN=MARK3 PE=1 SV=5	1	1	1	1	2.3	2.3	2.3	84.428	753	753	0	18.396	49802000	1059600	2				365	5975	TRUE	6180	7980;7981	8099;8100	8099
P27635;Q96L21	P27635	11;5	11;5	11;5	60S ribosomal protein L10	RPL10	sp|P27635|RL10_HUMAN 60S ribosomal protein L10 OS=Homo sapiens OX=9606 GN=RPL10 PE=1 SV=4	2	11	11	11	47.7	47.7	47.7	24.604	214	214;214	0	32.668	3511900000	292660000	15				366	1255;1256;1715;1772;1773;1922;2686;3661;5161;6175;6319	True;True;True;True;True;True;True;True;True;True;True	1298;1299;1773;1832;1833;1834;1988;2771;3773;5333;6389;6390;6538;6539	1645;1646;1647;2239;2303;2304;2305;2487;3517;4839;6859;8260;8261;8446;8447;8448	1669;1670;1671;2267;2331;2332;2333;2517;3559;4902;6951;8384;8385;8574;8575;8576	1669;1671;2267;2332;2333;2517;3559;4902;6951;8385;8575	117;118;119	52;136;184
P27695	P27695	1	1	1	DNA-(apurinic or apyrimidinic site) lyase;DNA-(apurinic or apyrimidinic site) lyase, mitochondrial	APEX1	sp|P27695|APEX1_HUMAN DNA-(apurinic or apyrimidinic site) lyase OS=Homo sapiens OX=9606 GN=APEX1 PE=1 SV=2	1	1	1	1	5.7	5.7	5.7	35.554	318	318	0	3.0463	24211000	1345100	1				367	3488	TRUE	3592	4611	4671	4671
P27816	P27816	9	9	9	Microtubule-associated protein 4	MAP4	sp|P27816|MAP4_HUMAN Microtubule-associated protein 4 OS=Homo sapiens OX=9606 GN=MAP4 PE=1 SV=3	1	9	9	9	13.8	13.8	13.8	121	1152	1152	0	62.323	960250000	13525000	9				368	103;351;747;787;1061;4427;6049;6136;6299	True;True;True;True;True;True;True;True;True	107;365;776;817;1100;4576;6257;6349;6517	132;133;428;961;1022;1383;5850;8087;8207;8417;8418	135;136;434;974;1035;1403;5919;8207;8329;8545;8546	136;434;974;1035;1403;5919;8207;8329;8546
P27824	P27824	1	1	1	Calnexin	CANX	sp|P27824|CALX_HUMAN Calnexin OS=Homo sapiens OX=9606 GN=CANX PE=1 SV=2	1	1	1	1	2.5	2.5	2.5	67.567	592	592	0	2.2908	26725000	722300	1				369	3185	TRUE	3281	4165	4218	4218
P28066	P28066	2	2	2	Proteasome subunit alpha type-5	PSMA5	sp|P28066|PSA5_HUMAN Proteasome subunit alpha type-5 OS=Homo sapiens OX=9606 GN=PSMA5 PE=1 SV=3	1	2	2	2	10.8	10.8	10.8	26.411	241	241	0	3.8555	34991000	2915900	2				370	3576;4784	True;True	3684;4950	4721;6352	4784;6437	4784;6437
P28288	P28288	23	23	23	ATP-binding cassette sub-family D member 3	ABCD3	sp|P28288|ABCD3_HUMAN ATP-binding cassette sub-family D member 3 OS=Homo sapiens OX=9606 GN=ABCD3 PE=1 SV=1	1	23	23	23	38.7	38.7	38.7	75.475	659	659	0	100.52	5891900000	128080000	29				371	902;1228;1577;1627;1840;2446;2592;3016;3159;3243;3323;3383;3596;3597;3705;4223;4413;4697;4785;5320;5607;6283;6417	True;True;True;True;True;True;True;True;True;True;True;True;True;True;True;True;True;True;True;True;True;True;True	934;1271;1631;1682;1903;2528;2676;3110;3255;3339;3425;3485;3705;3706;3707;3818;4347;4560;4860;4951;5501;5800;6501;6643	1181;1611;2075;2135;2136;2378;3190;3191;3399;3925;4129;4250;4381;4461;4755;4756;4757;4758;4889;5564;5565;5566;5833;6223;6353;7071;7482;7483;8398;8588	1197;1633;1634;2101;2162;2163;2407;3228;3229;3441;3972;4182;4303;4434;4514;4818;4819;4820;4821;4952;5632;5633;5634;5902;6304;6438;7166;7589;7590;8526;8717	1197;1634;2101;2163;2407;3228;3441;3972;4182;4303;4434;4514;4818;4820;4952;5632;5902;6304;6438;7166;7590;8526;8717	120	514
P28290	P28290	1	1	1	Sperm-specific antigen 2	SSFA2	sp|P28290|ITPI2_HUMAN Protein ITPRID2 OS=Homo sapiens OX=9606 GN=ITPRID2 PE=1 SV=3	1	1	1	1	1.5	1.5	1.5	138.38	1259	1259	0	20.582	9162700	123820	1				372	2970	TRUE	3064	3873	3919	3919
P28799	P28799	1	1	1	Granulins;Acrogranin;Paragranulin;Granulin-1;Granulin-2;Granulin-3;Granulin-4;Granulin-5;Granulin-6;Granulin-7	GRN	sp|P28799|GRN_HUMAN Progranulin OS=Homo sapiens OX=9606 GN=GRN PE=1 SV=2	1	1	1	1	2.2	2.2	2.2	63.544	593	593	0	1.6095	42747000	1858600	1				373	1563	TRUE	1616	2053	2078	2078
P29084	P29084	1	1	1	Transcription initiation factor IIE subunit beta	GTF2E2	sp|P29084|T2EB_HUMAN Transcription initiation factor IIE subunit beta OS=Homo sapiens OX=9606 GN=GTF2E2 PE=1 SV=1	1	1	1	1	7.9	7.9	7.9	33.043	291	291	0	1.7664	13671000	621400	1				374	1969	TRUE	2036	2545	2575	2575
P29372	P29372	1	1	1	DNA-3-methyladenine glycosylase	MPG	sp|P29372|3MG_HUMAN DNA-3-methyladenine glycosylase OS=Homo sapiens OX=9606 GN=MPG PE=1 SV=3	1	1	1	1	5	5	5	32.868	298	298	0	2.9294	16856000	1053500	1				375	3623	TRUE	3734	4791	4854	4854
P29375	P29375	1	1	1	Lysine-specific demethylase 5A	KDM5A	sp|P29375|KDM5A_HUMAN Lysine-specific demethylase 5A OS=Homo sapiens OX=9606 GN=KDM5A PE=1 SV=3	1	1	1	1	0.5	0.5	0.5	192.09	1690	1690	0.0069018	0.3462	30349000	316130	1				376	5869	TRUE	6072	7845	7960	7960
P29692	P29692	4	4	4	Elongation factor 1-delta	EEF1D	sp|P29692|EF1D_HUMAN Elongation factor 1-delta OS=Homo sapiens OX=9606 GN=EEF1D PE=1 SV=5	1	4	4	4	20.6	20.6	20.6	31.121	281	281	0	28.142	341510000	16262000	5				377	555;2357;5392;5417	True;True;True;True	574;2436;5578;5603	700;3066;7184;7220;7221	708;3099;7287;7323;7324	708;3099;7287;7324
P30050	P30050	6	6	6	60S ribosomal protein L12	RPL12	sp|P30050|RL12_HUMAN 60S ribosomal protein L12 OS=Homo sapiens OX=9606 GN=RPL12 PE=1 SV=1	1	6	6	6	54.5	54.5	54.5	17.818	165	165	0	63.574	4696400000	426950000	8				378	678;1276;2503;2522;2730;4870	True;True;True;True;True;True	705;1320;2585;2605;2815;5037	870;1672;3275;3276;3301;3302;3570;6463	880;1696;3313;3314;3340;3341;3613;6552	880;1696;3313;3341;3613;6552
P30101	P30101	1	1	1	Protein disulfide-isomerase A3	PDIA3	sp|P30101|PDIA3_HUMAN Protein disulfide-isomerase A3 OS=Homo sapiens OX=9606 GN=PDIA3 PE=1 SV=4	1	1	1	1	2.2	2.2	2.2	56.782	505	505	0	1.6164	19680000	578820	1				379	1375	TRUE	1423	1804	1828	1828
P30153	P30153	1	1	1	Serine/threonine-protein phosphatase 2A 65 kDa regulatory subunit A alpha isoform	PPP2R1A	sp|P30153|2AAA_HUMAN Serine/threonine-protein phosphatase 2A 65 kDa regulatory subunit A alpha isoform OS=Homo sapiens OX=9606 GN=PPP2R1A PE=1 SV=4	1	1	1	1	3.4	3.4	3.4	65.308	589	589	0.00087951	1.0785	0	0	1				380	2729	TRUE	2814	3569	3612	3612
P30419;O60551	P30419	6;2	6;2	6;2	Glycylpeptide N-tetradecanoyltransferase 1	NMT1	sp|P30419|NMT1_HUMAN Glycylpeptide N-tetradecanoyltransferase 1 OS=Homo sapiens OX=9606 GN=NMT1 PE=1 SV=2	2	6	6	6	16.1	16.1	16.1	56.806	496	496;498	0	9.4556	346590000	12837000	7				381	245;828;1684;2009;3609;6147	True;True;True;True;True;True	254;858;1740;2076;3720;6361	296;1075;2199;2600;4773;4774;8224	302;1089;2227;2630;4836;4837;8348	302;1089;2227;2630;4836;8348
P30793	P30793	4	4	4	GTP cyclohydrolase 1	GCH1	sp|P30793|GCH1_HUMAN GTP cyclohydrolase 1 OS=Homo sapiens OX=9606 GN=GCH1 PE=1 SV=1	1	4	4	4	20	20	20	27.903	250	250	0	12.852	86367000	6169000	3				382	1181;5279;6000;6096	True;True;True;True	1223;5457;6205;6308	1543;7017;8013;8156	1565;7110;8132;8278	1565;7110;8132;8278
P31327	P31327	20	20	20	Carbamoyl-phosphate synthase [ammonia], mitochondrial	CPS1	sp|P31327|CPSM_HUMAN Carbamoyl-phosphate synthase [ammonia], mitochondrial OS=Homo sapiens OX=9606 GN=CPS1 PE=1 SV=2	1	20	20	20	20.8	20.8	20.8	164.94	1500	1500	0	45.943	1039200000	11547000	15				383	155;156;540;781;1429;1734;1885;1921;2118;2382;2480;2589;2597;2655;2656;4312;4333;4859;6425;6597	True;True;True;True;True;True;True;True;True;True;True;True;True;True;True;True;True;True;True;True	161;162;559;811;1480;1792;1950;1987;2191;2461;2562;2673;2681;2739;2740;4441;4464;5026;6651;6829	191;192;681;1011;1874;2258;2442;2486;2761;3096;3238;3396;3405;3406;3477;3478;5681;5708;6448;8597;8811	194;195;688;1024;1898;2286;2472;2516;2793;3130;3276;3438;3447;3448;3519;3520;5749;5776;6537;8726;8941	194;195;688;1024;1898;2286;2472;2516;2793;3130;3276;3438;3448;3519;3520;5749;5776;6537;8726;8941
P31689	P31689	5	5	5	DnaJ homolog subfamily A member 1	DNAJA1	sp|P31689|DNJA1_HUMAN DnaJ homolog subfamily A member 1 OS=Homo sapiens OX=9606 GN=DNAJA1 PE=1 SV=2	1	5	5	5	20.9	20.9	20.9	44.868	397	397	0	13.132	1058900000	44120000	6				384	3019;4752;4949;5856;6488	True;True;True;True;True	3113;4918;5117;6059;6717	3928;6311;6573;7827;7828;8674	3975;6396;6662;7942;7943;8803	3975;6396;6662;7943;8803
P31939	P31939	1	1	1	Bifunctional purine biosynthesis protein PURH;Phosphoribosylaminoimidazolecarboxamide formyltransferase;IMP cyclohydrolase	ATIC	sp|P31939|PUR9_HUMAN Bifunctional purine biosynthesis protein PURH OS=Homo sapiens OX=9606 GN=ATIC PE=1 SV=3	1	1	1	1	1.9	1.9	1.9	64.615	592	592	0.0068598	0.31377	35543000	935330	1				385	5928	TRUE	6133	7920	8036	8036
P31942	P31942	8	8	8	Heterogeneous nuclear ribonucleoprotein H3	HNRNPH3	sp|P31942|HNRH3_HUMAN Heterogeneous nuclear ribonucleoprotein H3 OS=Homo sapiens OX=9606 GN=HNRNPH3 PE=1 SV=2	1	8	8	8	34.7	34.7	34.7	36.926	346	346	0	76.73	2546600000	127330000	14				386	532;539;771;1259;2210;3804;5603;6317	True;True;True;True;True;True;True;True	550;557;558;801;1302;2284;2285;3921;5796;6536	669;670;678;679;680;996;1650;2877;2878;2879;2880;5036;7477;8441	676;677;685;686;687;1009;1674;2910;2911;2912;2913;5100;7584;8569	676;687;1009;1674;2913;5100;7584;8569	121;122	176;251
P31943;Q9NQA5	P31943	15;1	15;1	8;0	Heterogeneous nuclear ribonucleoprotein H;Heterogeneous nuclear ribonucleoprotein H, N-terminally processed	HNRNPH1	sp|P31943|HNRH1_HUMAN Heterogeneous nuclear ribonucleoprotein H OS=Homo sapiens OX=9606 GN=HNRNPH1 PE=1 SV=4	2	15	15	8	46.1	46.1	27.2	49.229	449	449;729	0	135.33	6405900000	246380000	28				387	534;904;1242;1941;2186;2535;4380;4830;5504;5604;6318;6830;6859;6985;6987	True;True;True;True;True;True;True;True;True;True;True;True;True;True;True	552;936;937;1285;2007;2259;2618;4517;4996;5694;5695;5797;6537;7067;7068;7097;7226;7228	673;1183;1184;1626;1627;2510;2843;3321;3322;5766;6409;7344;7345;7478;7479;8442;8443;8444;8445;9108;9109;9110;9111;9145;9296;9297;9298;9300	680;1199;1200;1649;1650;2540;2875;3360;3361;5834;6494;7447;7448;7585;7586;8570;8571;8572;8573;9241;9242;9243;9244;9278;9430;9431;9432;9434	680;1200;1650;2540;2875;3361;5834;6494;7447;7585;8573;9244;9278;9431;9434	123;124;125	93;271;293
P31946	P31946	3	2	2	14-3-3 protein beta/alpha;14-3-3 protein beta/alpha, N-terminally processed	YWHAB	sp|P31946|1433B_HUMAN 14-3-3 protein beta/alpha OS=Homo sapiens OX=9606 GN=YWHAB PE=1 SV=3	1	3	2	2	16.7	12.6	12.6	28.082	246	246	0	5.8581	79097000	4652800	3				388	1011;5686;6892	False;True;True	1050;5879;7130	1323;7585;7586;9183	1343;7694;7695;9316	1343;7695;9316
P32119	P32119	3	3	3	Peroxiredoxin-2	PRDX2	sp|P32119|PRDX2_HUMAN Peroxiredoxin-2 OS=Homo sapiens OX=9606 GN=PRDX2 PE=1 SV=5	1	3	3	3	13.1	13.1	13.1	21.892	198	198	0	2.4177	58079000	4148500	3				389	1227;2159;3133	True;True;True	1270;2232;3229	1610;2812;4091	1632;2844;4144	1632;2844;4144
P32322	P32322	2	2	2	Pyrroline-5-carboxylate reductase 1, mitochondrial	PYCR1	sp|P32322|P5CR1_HUMAN Pyrroline-5-carboxylate reductase 1, mitochondrial OS=Homo sapiens OX=9606 GN=PYCR1 PE=1 SV=2	1	2	2	2	12.9	12.9	12.9	33.36	319	319	0	8.3591	161760000	10110000	2				390	946;1221	True;True	983;1264	1241;1601;1602	1260;1623;1624	1260;1624
P32969	P32969	10	10	10	60S ribosomal protein L9	RPL9	sp|P32969|RL9_HUMAN 60S ribosomal protein L9 OS=Homo sapiens OX=9606 GN=RPL9 PE=1 SV=1	1	10	10	10	69.3	69.3	69.3	21.863	192	192	0	68.859	8192800000	744800000	19				391	739;756;1720;2354;3142;4400;5649;5830;5841;6182	True;True;True;True;True;True;True;True;True;True	768;785;1778;2433;3238;4541;5842;6032;6033;6044;6397	948;949;950;972;2244;3063;4105;4106;5807;5808;7531;7791;7792;7793;7794;7809;7810;8270	959;960;961;962;985;2272;3096;4158;4159;5875;5876;7639;7906;7907;7908;7909;7924;7925;8394	961;985;2272;3096;4158;5876;7639;7909;7924;8394	126	80
P33176	P33176	1	1	1	Kinesin-1 heavy chain	KIF5B	sp|P33176|KINH_HUMAN Kinesin-1 heavy chain OS=Homo sapiens OX=9606 GN=KIF5B PE=1 SV=1	1	1	1	1	2.3	2.3	2.3	109.68	963	963	0	6.6117	23216000	346510	1				392	5471	TRUE	5658	7299	7402	7402
P33991	P33991	3	3	3	DNA replication licensing factor MCM4	MCM4	sp|P33991|MCM4_HUMAN DNA replication licensing factor MCM4 OS=Homo sapiens OX=9606 GN=MCM4 PE=1 SV=5	1	3	3	3	4.1	4.1	4.1	96.557	863	863	0	2.3452	44353000	852930	3				393	2119;6036;6956	True;True;True	2192;6244;7197	2762;8069;9262	2794;8189;9396	2794;8189;9396
P33992	P33992	7	7	7	DNA replication licensing factor MCM5	MCM5	sp|P33992|MCM5_HUMAN DNA replication licensing factor MCM5 OS=Homo sapiens OX=9606 GN=MCM5 PE=1 SV=5	1	7	7	7	11.9	11.9	11.9	82.285	734	734	0	22.516	417230000	8515000	6				394	236;1598;2915;3361;4048;4831;6456	True;True;True;True;True;True;True	245;1653;3008;3463;4168;4997;6682	284;2100;3808;4436;5340;6410;8632	290;2127;3854;4489;5407;6495;8761	290;2127;3854;4489;5407;6495;8761
P33993	P33993	4	4	4	DNA replication licensing factor MCM7	MCM7	sp|P33993|MCM7_HUMAN DNA replication licensing factor MCM7 OS=Homo sapiens OX=9606 GN=MCM7 PE=1 SV=4	1	4	4	4	7.6	7.6	7.6	81.307	719	719	0	4.5504	146120000	3109000	4				395	2602;5086;5897;5991	True;True;True;True	2686;5257;6101;6196	3415;6753;7878;8002	3457;6844;7993;8121	3457;6844;7993;8121
P34897	P34897	4	4	4	Serine hydroxymethyltransferase, mitochondrial	SHMT2	sp|P34897|GLYM_HUMAN Serine hydroxymethyltransferase, mitochondrial OS=Homo sapiens OX=9606 GN=SHMT2 PE=1 SV=3	1	4	4	4	9.9	9.9	9.9	55.992	504	504	0	3.828	185750000	5628800	3				396	2384;3687;5339;6408	True;True;True;True	2463;3800;5522;6634	3098;4869;7097;8577	3132;4932;7192;8706	3132;4932;7192;8706
P35232	P35232	9	9	9	Prohibitin	PHB	sp|P35232|PHB_HUMAN Prohibitin OS=Homo sapiens OX=9606 GN=PHB PE=1 SV=1	1	9	9	9	47.8	47.8	47.8	29.804	272	272	0	24.116	1856900000	97730000	11				397	21;915;1685;2347;2348;2706;2831;3222;6449	True;True;True;True;True;True;True;True;True	21;948;1741;2426;2427;2791;2919;3318;6675	23;24;1195;2200;3055;3056;3057;3542;3706;4218;8622	23;24;1211;1212;2228;3088;3089;3090;3585;3749;4271;8751	24;1212;2228;3089;3090;3585;3749;4271;8751
P35241	P35241	4	1	1	Radixin	RDX	sp|P35241|RADI_HUMAN Radixin OS=Homo sapiens OX=9606 GN=RDX PE=1 SV=1	1	4	1	1	7.4	2.9	2.9	68.563	583	583	0.0047809	0.49897	9369900	253240	0				398	412;1665;2718;3551	False;True;False;False	428;1721;2803;3658	513;2177;3555;4688	520;2204;3598;4749	520;2204;3598;4749
P35249	P35249	3	3	3	Replication factor C subunit 4	RFC4	sp|P35249|RFC4_HUMAN Replication factor C subunit 4 OS=Homo sapiens OX=9606 GN=RFC4 PE=1 SV=2	1	3	3	3	11.8	11.8	11.8	39.681	363	363	0	7.9594	145810000	5607900	3				399	269;5433;6365	True;True;True	278;5620;6588	324;7249;8521	330;7352;8650	330;7352;8650
P35250	P35250	2	2	2	Replication factor C subunit 2	RFC2	sp|P35250|RFC2_HUMAN Replication factor C subunit 2 OS=Homo sapiens OX=9606 GN=RFC2 PE=1 SV=3	1	2	2	2	9.6	9.6	9.6	39.157	354	354	0	3.2982	53137000	2125500	2				400	1239;2575	True;True	1282;2658	1623;3377	1646;3419	1646;3419
P35251	P35251	4	4	4	Replication factor C subunit 1	RFC1	sp|P35251|RFC1_HUMAN Replication factor C subunit 1 OS=Homo sapiens OX=9606 GN=RFC1 PE=1 SV=4	1	4	4	4	5.1	5.1	5.1	128.25	1148	1148	0	15.717	117680000	1810500	4				401	46;1380;4197;4998	True;True;True;True	46;1428;4321;5166	61;1810;5531;6638	63;1834;5599;6729	63;1834;5599;6729
P35268	P35268	3	3	3	60S ribosomal protein L22	RPL22	sp|P35268|RL22_HUMAN 60S ribosomal protein L22 OS=Homo sapiens OX=9606 GN=RPL22 PE=1 SV=2	1	3	3	3	42.2	42.2	42.2	14.787	128	128	0	39.38	2383500000	397250000	5				402	207;1869;6826	True;True;True	213;1932;1933;7063	247;2421;2422;2423;9103	252;2451;2452;2453;9236	252;2453;9236	127	34
P35270	P35270	2	2	2	Sepiapterin reductase	SPR	sp|P35270|SPRE_HUMAN Sepiapterin reductase OS=Homo sapiens OX=9606 GN=SPR PE=1 SV=1	1	2	2	2	13	13	13	28.048	261	261	0	10.994	41102000	2568900	4				403	3834;6506	True;True	3951;6737	5070;8699;8700	5135;8828;8829;8830	5135;8828
P35527;CON__P35527	P35527;CON__P35527	27;26	26;25	26;25	Keratin, type I cytoskeletal 9	KRT9	sp|P35527|K1C9_HUMAN Keratin, type I cytoskeletal 9 OS=Homo sapiens OX=9606 GN=KRT9 PE=1 SV=3;	2	27	26	26	64.2	64.2	64.2	62.064	623	623;623	0	323.31	15190000000	506330000	51			+	404	805;975;1268;1644;2028;2065;2083;2442;2443;2801;3115;3424;3425;4415;4516;4765;4766;4894;4908;5077;5258;5259;5335;5898;5907;6552;6782	True;True;True;True;True;True;True;True;True;True;True;False;True;True;True;True;True;True;True;True;True;True;True;True;True;True;True	835;1012;1311;1700;2097;2135;2156;2524;2525;2889;3211;3527;3528;4562;4563;4667;4668;4931;4932;5062;5076;5247;5248;5433;5434;5435;5436;5437;5518;6102;6111;6112;6783;7019	1045;1046;1047;1271;1659;1660;2156;2629;2630;2679;2680;2707;2708;2709;3183;3184;3185;3667;4067;4517;4518;5835;5836;5968;5969;5970;5971;6326;6327;6328;6329;6495;6516;6742;6743;6983;6984;6985;6986;6987;6988;6989;6990;7093;7879;7890;7891;7892;8757;8758;9049;9050;9051	1058;1059;1060;1061;1290;1683;1684;2183;2659;2660;2661;2710;2711;2738;2739;2740;3221;3222;3223;3710;4120;4570;4571;5904;5905;6039;6040;6041;6042;6411;6412;6413;6414;6584;6605;6833;6834;7076;7077;7078;7079;7080;7081;7082;7083;7188;7994;8006;8007;8008;8887;8888;9182;9183;9184	1061;1290;1684;2183;2660;2711;2740;3222;3223;3710;4120;4570;4571;5905;6041;6411;6414;6584;6605;6833;7077;7081;7188;7994;8008;8888;9183	128;129;130;131;132;133;134;135	234;245;269;276;286;296;326;411
P35579;REV__Q08AF3;REV__Q9UKV3;P12883;P13535;Q9UKX3;Q9Y623;P13533;P12882;P11055;Q9UKX2;A7E2Y1	P35579	120;1;1;1;1;1;1;1;1;1;1;1	120;1;1;1;1;1;1;1;1;1;1;1	102;0;1;0;0;0;0;0;0;0;0;0	Myosin-9	MYH9	sp|P35579|MYH9_HUMAN Myosin-9 OS=Homo sapiens OX=9606 GN=MYH9 PE=1 SV=4	12	120	120	102	56.8	56.8	47.8	226.53	1960	1960;891;1341;1935;1937;1938;1939;1939;1939;1940;1941;1983	0	323.31	199090000000	1543300000	236				405	83;84;222;280;307;308;309;398;472;502;516;656;664;736;758;843;859;874;1044;1168;1184;1194;1326;1330;1396;1397;1443;1455;1630;1753;1754;1893;1925;1959;2406;2412;2527;2528;2573;2574;2599;2601;2767;2882;2956;3014;3098;3123;3137;3201;3223;3225;3249;3252;3253;3256;3282;3296;3316;3327;3482;3501;3506;3534;3716;3717;3904;4025;4040;4052;4060;4072;4164;4275;4320;4321;4398;4485;4551;4585;4611;4612;4702;4755…	True;True;True;True;True;True;True;True;True;True;True;True;True;True;True;True;True;True;True;True;True;True;True;True;True;True;True;True;True;True;True;True;True;True;True;True;True;True;True;True;True;True;True;True;True;True;True;True;True;True;True;True;True;True;True;True;True;True;True;True;True;True;True;True;True;True;True;True;True;True;True;True;True;True;True;True;True;True;True;True…	84;85;229;289;317;318;319;320;413;490;520;534;679;687;764;787;873;890;906;1083;1210;1226;1236;1371;1372;1376;1444;1445;1446;1495;1507;1685;1811;1812;1958;1991;2025;2485;2486;2492;2493;2610;2611;2656;2657;2683;2685;2852;2853;2971;3050;3108;3194;3219;3233;3297;3319;3321;3345;3348;3349;3350;3353;3379;3394;3395;3418;3429;3586;3606;3611;3640;3641;3829;3830;4021;4144;4160;4172;4180;4181;4193;4287;4288;…	106;107;263;337;373;374;375;376;377;494;495;496;589;629;648;649;829;837;943;974;975;976;1094;1095;1096;1120;1121;1144;1145;1146;1147;1362;1527;1546;1564;1565;1740;1741;1742;1746;1747;1832;1833;1834;1835;1899;1917;1918;1919;2139;2277;2278;2279;2452;2490;2532;3129;3130;3131;3138;3139;3140;3141;3142;3308;3309;3310;3311;3374;3375;3376;3408;3409;3412;3413;3414;3618;3619;3620;3621;3622;3623;3624;3625;3…	109;110;269;343;379;380;381;382;383;501;502;503;596;636;655;656;837;845;954;987;988;989;1108;1109;1110;1134;1135;1160;1161;1162;1163;1382;1549;1568;1586;1587;1764;1765;1766;1770;1771;1856;1857;1858;1859;1924;1942;1943;1944;2166;2305;2306;2307;2482;2520;2562;3165;3166;3167;3174;3175;3176;3177;3178;3179;3347;3348;3349;3350;3416;3417;3418;3450;3451;3454;3455;3456;3661;3662;3663;3664;3665;3666;3667;3…	109;110;269;343;379;382;383;502;596;636;655;837;845;954;988;1109;1134;1163;1382;1549;1568;1586;1765;1770;1857;1858;1924;1942;2166;2306;2307;2482;2520;2562;3167;3174;3347;3350;3416;3418;3450;3456;3667;3808;3903;3969;4094;4132;4150;4240;4273;4278;4313;4316;4318;4322;4365;4389;4426;4440;4664;4686;4692;4728;4965;4968;5221;5368;5392;5415;5427;5440;5561;5705;5759;5761;5870;6003;6095;6144;6186;6188;6322…	136;137;138;139;140;141;142;143;144;145;146;147;148;149;150;151	86;146;484;589;627;871;941;1028;1373;1506;1537;1565;1594;1678;1682;1910
P35580	P35580	100	86	80	Myosin-10	MYH10	sp|P35580|MYH10_HUMAN Myosin-10 OS=Homo sapiens OX=9606 GN=MYH10 PE=1 SV=3	1	100	86	80	52.3	44.9	42.7	229	1976	1976	0	323.31	34358000000	270530000	133				406	83;84;222;285;297;298;301;306;310;543;656;664;685;734;796;843;860;920;1168;1272;1320;1323;1324;1370;1440;1630;1876;1950;2390;2398;2399;2428;2571;2572;2600;2733;3011;3046;3114;3124;3137;3200;3211;3214;3248;3254;3283;3314;3315;3325;3444;3456;3467;3482;3725;3904;4024;4045;4046;4053;4060;4087;4274;4326;4394;4531;4560;4586;4614;4693;4694;4703;4773;4890;4905;4972;4973;4974;4992;5042;5074;5075;5130;5137…	False;False;False;True;True;True;True;True;True;True;False;False;True;True;True;False;True;True;False;True;True;True;True;True;True;False;True;True;True;True;True;True;True;True;True;True;True;True;True;True;False;True;True;True;True;True;True;True;True;True;True;True;True;False;True;False;True;True;True;True;False;True;True;True;True;True;True;True;True;True;True;True;True;True;True;True;True;Tr…	84;85;229;294;307;308;311;316;321;322;562;679;687;712;762;826;873;891;953;1210;1315;1316;1365;1368;1369;1417;1492;1685;1940;2016;2469;2477;2478;2509;2654;2655;2684;2818;3105;3140;3141;3210;3220;3233;3296;3307;3310;3344;3351;3380;3416;3417;3427;3547;3560;3571;3586;3838;4021;4143;4165;4166;4173;4180;4181;4208;4400;4456;4533;4534;4683;4684;4714;4741;4742;4771;4772;4856;4857;4867;4939;5058;5073;5140;…	106;107;263;345;358;359;360;364;365;366;371;372;378;379;685;686;829;837;877;878;941;1032;1033;1094;1095;1096;1122;1201;1202;1203;1527;1665;1666;1667;1733;1734;1737;1738;1794;1795;1893;2139;2430;2522;3105;3106;3107;3115;3116;3117;3163;3371;3372;3373;3410;3411;3574;3918;3967;3968;3969;3970;3971;4066;4081;4097;4098;4185;4186;4201;4202;4206;4207;4208;4257;4258;4267;4313;4314;4370;4371;4372;4384;4538;…	109;110;269;351;364;365;366;370;371;372;377;378;384;385;692;693;837;845;887;888;952;1045;1046;1108;1109;1110;1136;1218;1219;1220;1549;1689;1690;1691;1757;1758;1761;1762;1818;1819;1918;2166;2460;2552;3139;3140;3141;3149;3150;3151;3201;3413;3414;3415;3452;3453;3617;3965;4014;4015;4016;4017;4018;4119;4134;4150;4151;4238;4239;4254;4255;4259;4260;4261;4310;4311;4320;4366;4367;4423;4424;4425;4437;4591;…	109;110;269;351;364;366;371;377;385;692;837;845;888;952;1045;1109;1136;1220;1549;1691;1757;1761;1762;1819;1918;2166;2460;2552;3141;3150;3151;3201;3413;3415;3453;3617;3965;4015;4119;4134;4150;4238;4254;4260;4310;4320;4366;4423;4425;4437;4591;4635;4647;4664;4984;5221;5367;5403;5405;5417;5427;5462;5704;5766;5866;6066;6109;6146;6192;6300;6301;6323;6423;6580;6601;6691;6693;6694;6719;6785;6829;6831;690…	144;151;152;153;154;155;156;157;158	90;141;491;596;634;909;948;1544;1856
P35606	P35606	4	4	4	Coatomer subunit beta	COPB2	sp|P35606|COPB2_HUMAN Coatomer subunit beta OS=Homo sapiens OX=9606 GN=COPB2 PE=1 SV=2	1	4	4	4	6.2	6.2	6.2	102.49	906	906	0	6.9751	82570000	1557900	2				407	22;1107;6256;6704	True;True;True;True	22;1147;6473;6936	25;1444;8366;8940	25;1465;8493;9071	25;1465;8493;9071
P35610	P35610	2	2	2	Sterol O-acyltransferase 1	SOAT1	sp|P35610|SOAT1_HUMAN Sterol O-acyltransferase 1 OS=Homo sapiens OX=9606 GN=SOAT1 PE=1 SV=3	1	2	2	2	4.9	4.9	4.9	64.734	550	550	0	2.3347	53403000	2136100	2				408	1548;4652	True;True	1601;4815	2037;6167	2062;6245	2062;6245
P35611	P35611	6	6	6	Alpha-adducin	ADD1	sp|P35611|ADDA_HUMAN Alpha-adducin OS=Homo sapiens OX=9606 GN=ADD1 PE=1 SV=2	1	6	6	6	13.3	13.3	13.3	80.954	737	737	0	8.5445	457270000	13065000	4				409	2296;2957;5487;5875;6025;6818	True;True;True;True;True;True	2373;3051;5674;6078;6231;7055	2989;3858;7318;7852;8042;9091	3022;3904;7421;7967;8161;9224	3022;3904;7421;7967;8161;9224
P35637	P35637	10	10	8	RNA-binding protein FUS	FUS	sp|P35637|FUS_HUMAN RNA-binding protein FUS OS=Homo sapiens OX=9606 GN=FUS PE=1 SV=1	1	10	10	8	22.1	22.1	22.1	53.425	526	526	0	91.685	28995000000	1705600000	28				410	36;38;429;672;1214;1975;2405;3310;3734;5803	True;True;True;True;True;True;True;True;True;True	36;38;445;446;697;698;1257;2042;2484;3411;3412;3847;6004;6005	44;45;50;51;52;535;536;537;538;539;856;857;858;1592;2553;3125;3126;3127;3128;4363;4364;4365;4934;4935;4936;7748;7749	46;47;52;53;54;542;543;544;545;546;865;866;867;1614;2583;3159;3160;3161;3162;3163;3164;4416;4417;4418;4998;4999;5000;7863;7864	46;53;546;865;1614;2583;3160;4417;4999;7864	159;160;161	321;436;464
P35659	P35659	1	1	1	Protein DEK	DEK	sp|P35659|DEK_HUMAN Protein DEK OS=Homo sapiens OX=9606 GN=DEK PE=1 SV=1	1	1	1	1	3.2	3.2	3.2	42.674	375	375	0	1.6207	13987000	582800	1				411	4731	TRUE	4895	6277	6359	6359
P35908	P35908	35	1	1	Keratin, type II cytoskeletal 2 epidermal	KRT2	sp|P35908|K22E_HUMAN Keratin, type II cytoskeletal 2 epidermal OS=Homo sapiens OX=9606 GN=KRT2 PE=1 SV=2	1	35	1	1	65.9	4.7	4.7	65.432	639	639	0	39.121	367910000	8556100	2				412	27;477;1031;1090;1606;1607;1681;1682;2043;2060;2429;2665;3391;3921;4029;4403;4556;4557;4570;4744;4745;4801;4802;5395;5616;5674;5675;6020;6021;6183;6186;6478;6728;6729;6799	False;False;False;False;False;False;False;False;False;True;False;False;False;False;False;False;False;False;False;False;False;False;False;False;False;False;False;False;False;False;False;False;False;False;False	27;495;1070;1129;1661;1662;1737;1738;2112;2130;2510;2749;3493;4038;4148;4544;4545;4710;4711;4724;4908;4909;4967;4968;5581;5809;5867;5868;6225;6226;6227;6398;6401;6704;6705;6961;6962;6963;7036	31;595;1347;1420;2110;2111;2194;2195;2196;2197;2649;2672;2673;3164;3165;3489;4470;5176;5307;5811;5812;6030;6031;6032;6033;6050;6051;6292;6293;6294;6295;6372;6373;6374;6375;7187;7494;7568;7569;7570;8035;8036;8037;8038;8271;8272;8277;8659;8660;8967;8968;8969;8970;8971;9071	33;602;1367;1441;2137;2138;2221;2222;2223;2224;2225;2680;2703;2704;3202;3203;3531;4523;5241;5373;5879;5880;6102;6103;6104;6105;6122;6123;6376;6377;6378;6379;6457;6458;6459;6460;7290;7602;7677;7678;7679;8154;8155;8156;8157;8395;8396;8401;8788;8789;9098;9099;9100;9101;9102;9204	33;602;1367;1441;2137;2138;2221;2224;2680;2703;3203;3531;4523;5241;5373;5879;6102;6104;6123;6376;6378;6457;6459;7290;7602;7677;7679;8154;8157;8395;8401;8788;9098;9100;9204	35;36;37;38	216;257;337;491
P36404	P36404	1	1	1	ADP-ribosylation factor-like protein 2	ARL2	sp|P36404|ARL2_HUMAN ADP-ribosylation factor-like protein 2 OS=Homo sapiens OX=9606 GN=ARL2 PE=1 SV=4	1	1	1	1	6.5	6.5	6.5	20.878	184	184	0	2.2822	16711000	1671100	1				413	3380	TRUE	3482	4458	4511	4511
P36542	P36542	5	5	5	ATP synthase subunit gamma, mitochondrial	ATP5C1	sp|P36542|ATPG_HUMAN ATP synthase subunit gamma, mitochondrial OS=Homo sapiens OX=9606 GN=ATP5F1C PE=1 SV=1	1	5	5	5	18.1	18.1	18.1	32.996	298	298	0	9.2206	488690000	28747000	5				414	1338;2145;2475;3076;4185	True;True;True;True;True	1385;2218;2557;3172;4309	1757;2795;3232;4016;5517	1781;2827;3270;4067;5585	1781;2827;3270;4067;5585
P36578	P36578	15	15	15	60S ribosomal protein L4	RPL4	sp|P36578|RL4_HUMAN 60S ribosomal protein L4 OS=Homo sapiens OX=9606 GN=RPL4 PE=1 SV=5	1	15	15	15	39.1	39.1	39.1	47.697	427	427	0	113.87	9739700000	360730000	22				415	3;428;1137;1613;2233;2653;2654;3213;4364;4536;4751;4808;5025;5133;6768	True;True;True;True;True;True;True;True;True;True;True;True;True;True;True	3;444;1178;1668;2309;2737;2738;3309;4499;4689;4917;4974;5194;5305;7003;7004	3;532;533;534;1482;2118;2915;3475;3476;4204;4205;5747;6000;6310;6383;6671;6672;6818;6819;9028;9029;9030;9031	3;539;540;541;1504;2145;2948;3517;3518;4257;4258;5815;6072;6395;6468;6762;6763;6909;6910;9161;9162;9163;9164	3;540;1504;2145;2948;3517;3518;4258;5815;6072;6395;6468;6762;6910;9164	162	138
P36873	P36873	11	1	1	Serine/threonine-protein phosphatase PP1-gamma catalytic subunit	PPP1CC	sp|P36873|PP1G_HUMAN Serine/threonine-protein phosphatase PP1-gamma catalytic subunit OS=Homo sapiens OX=9606 GN=PPP1CC PE=1 SV=1	1	11	1	1	43	4.3	4.3	36.983	323	323	0	11.688	97275000	5404200	1				416	97;235;1271;2617;2681;2805;3074;3075;3550;5773;6931	True;False;False;False;False;False;False;False;False;False;False	99;244;1314;2701;2766;2893;3170;3171;3657;5972;7171	121;282;283;1663;1664;3433;3512;3671;3672;4014;4015;4685;4686;4687;7703;7704;9231	124;288;289;1687;1688;3475;3554;3714;3715;4065;4066;4745;4746;4747;4748;7818;7819;9364	124;288;1687;3475;3554;3714;4065;4066;4747;7819;9364
P36957	P36957	4	4	4	Dihydrolipoyllysine-residue succinyltransferase component of 2-oxoglutarate dehydrogenase complex, mitochondrial	DLST	sp|P36957|ODO2_HUMAN Dihydrolipoyllysine-residue succinyltransferase component of 2-oxoglutarate dehydrogenase complex, mitochondrial OS=Homo sapiens OX=9606 GN=DLST PE=1 SV=4	1	4	4	4	11.9	11.9	11.9	48.755	453	453	0	18.976	996880000	38342000	4				417	484;2204;5953;6206	True;True;True;True	502;2277;6158;6422	605;2868;2869;7953;8303	612;2901;2902;8071;8428	612;2902;8071;8428
P37108	P37108	4	4	4	Signal recognition particle 14 kDa protein	SRP14	sp|P37108|SRP14_HUMAN Signal recognition particle 14 kDa protein OS=Homo sapiens OX=9606 GN=SRP14 PE=1 SV=2	1	4	4	4	48.5	48.5	48.5	14.57	136	136	0	42.249	1120900000	160130000	5				418	1;3167;6010;6441	True;True;True;True	1;3263;6215;6667	1;4139;8024;8613;8614	1;4192;8143;8742;8743	1;4192;8143;8743
P38159;Q96E39;O75526;Q8N7X1	P38159;Q96E39	6;3;2;1	6;3;2;1	6;3;2;1	RNA-binding motif protein, X chromosome;RNA-binding motif protein, X chromosome, N-terminally processed;RNA binding motif protein, X-linked-like-1	RBMX;RBMXL1	sp|P38159|RBMX_HUMAN RNA-binding motif protein, X chromosome OS=Homo sapiens OX=9606 GN=RBMX PE=1 SV=3;sp|Q96E39|RMXL1_HUMAN RNA binding motif protein, X-linked-like-1 OS=Homo sapiens OX=9606 GN=RBMXL1 PE=1 SV=1	4	6	6	6	16.1	16.1	16.1	42.331	391	391;390;392;1067	0	16.995	4090600000	120310000	6				419	293;1066;1995;3043;3553;6220	True;True;True;True;True;True	303;1105;2062;3137;3660;6436	354;1389;2581;2582;3964;4690;8321;8322	360;1409;2611;2612;4011;4751;8447;8448	360;1409;2611;4011;4751;8448
P38432	P38432	3	3	3	Coilin	COIL	sp|P38432|COIL_HUMAN Coilin OS=Homo sapiens OX=9606 GN=COIL PE=1 SV=1	1	3	3	3	7.5	7.5	7.5	62.608	576	576	0	5.8141	188400000	5541100	3				420	1091;4792;6688	True;True;True	1130;4958;6920	1421;1422;6363;8922	1442;1443;6448;9052	1442;6448;9052
P38646	P38646	12	12	12	Stress-70 protein, mitochondrial	HSPA9	sp|P38646|GRP75_HUMAN Stress-70 protein, mitochondrial OS=Homo sapiens OX=9606 GN=HSPA9 PE=1 SV=2	1	12	12	12	25.9	25.9	25.9	73.68	679	679	0	33.837	951240000	22122000	14				421	450;698;1461;3803;4855;4877;5255;5550;5613;6042;6199;6351	True;True;True;True;True;True;True;True;True;True;True;True	468;725;1513;3920;5022;5044;5430;5741;5806;6250;6414;6574	562;563;894;1928;5034;5035;6444;6475;6980;7405;7490;8078;8294;8500;8501	569;570;905;1953;5098;5099;6533;6564;7073;7510;7597;7598;8198;8419;8628;8629	569;905;1953;5098;6533;6564;7073;7510;7598;8198;8419;8628
P38919	P38919	7	7	7	Eukaryotic initiation factor 4A-III;Eukaryotic initiation factor 4A-III, N-terminally processed	EIF4A3	sp|P38919|IF4A3_HUMAN Eukaryotic initiation factor 4A-III OS=Homo sapiens OX=9606 GN=EIF4A3 PE=1 SV=4	1	7	7	7	18.7	18.7	18.7	46.871	411	411	0	10.994	523720000	20143000	5				422	1315;1452;1515;3221;3489;6436;6898	True;True;True;True;True;True;True	1360;1504;1568;3317;3593;6662;7137	1728;1913;2002;4217;4612;8608;9191	1752;1938;2027;4270;4672;8737;9324	1752;1938;2027;4270;4672;8737;9324
P39019	P39019	6	6	6	40S ribosomal protein S19	RPS19	sp|P39019|RS19_HUMAN 40S ribosomal protein S19 OS=Homo sapiens OX=9606 GN=RPS19 PE=1 SV=2	1	6	6	6	35.2	35.2	35.2	16.06	145	145	0	12.442	3056000000	254670000	9				423	281;1049;1312;2458;3745;6451	True;True;True;True;True;True	290;1088;1357;2540;3860;6677	338;1369;1724;3208;3209;3210;4955;4956;8624	344;1389;1748;3246;3247;3248;5019;5020;8753	344;1389;1748;3246;5019;8753
P39023;Q92901	P39023	15;2	15;2	15;2	60S ribosomal protein L3	RPL3	sp|P39023|RL3_HUMAN 60S ribosomal protein L3 OS=Homo sapiens OX=9606 GN=RPL3 PE=1 SV=2	2	15	15	15	36.2	36.2	36.2	46.108	403	403;407	0	87.711	7190900000	342420000	29				424	234;729;1472;2439;2732;3093;3313;3526;4620;5312;5385;6060;6061;6111;6125	True;True;True;True;True;True;True;True;True;True;True;True;True;True;True	242;243;757;1524;1525;2521;2817;3189;3415;3631;3632;4783;5493;5570;5571;6268;6269;6323;6337	279;280;281;933;934;935;1947;1948;1949;3180;3573;4035;4368;4369;4655;4656;4657;4658;6129;7062;7174;7175;7176;7177;8098;8099;8100;8176;8194	285;286;287;944;945;946;1972;1973;1974;3218;3616;4088;4421;4422;4715;4716;4717;4718;6207;7157;7277;7278;7279;7280;8220;8221;8222;8298;8316	286;944;1974;3218;3616;4088;4422;4715;6207;7157;7279;8220;8222;8298;8316	163;164;165	181;216;332
P39060	P39060	1	1	1	Collagen alpha-1(XVIII) chain;Endostatin	COL18A1	sp|P39060|COIA1_HUMAN Collagen alpha-1(XVIII) chain OS=Homo sapiens OX=9606 GN=COL18A1 PE=1 SV=5	1	1	1	1	1	1	1	178.19	1754	1754	0	7.735	39480000	540830	1				425	5729	TRUE	5924	7641	7753	7753
P39656	P39656	5	5	5	Dolichyl-diphosphooligosaccharide--protein glycosyltransferase 48 kDa subunit	DDOST	sp|P39656|OST48_HUMAN Dolichyl-diphosphooligosaccharide--protein glycosyltransferase 48 kDa subunit OS=Homo sapiens OX=9606 GN=DDOST PE=1 SV=4	1	5	5	5	21.3	21.3	21.3	50.8	456	456	0	27.134	158080000	5854700	5				426	2011;2332;5581;5709;5931	True;True;True;True;True	2078;2411;5773;5902;6136	2602;3040;7447;7612;7923	2632;3073;7554;7722;8039	2632;3073;7554;7722;8039
P39748	P39748	10	10	10	Flap endonuclease 1	FEN1	sp|P39748|FEN1_HUMAN Flap endonuclease 1 OS=Homo sapiens OX=9606 GN=FEN1 PE=1 SV=1	1	10	10	10	30	30	30	42.592	380	380	0	38.09	2547100000	101880000	13				427	1110;3238;3457;3665;3969;4924;4999;5154;6755;6940	True;True;True;True;True;True;True;True;True;True	1150;3334;3561;3777;4088;5092;5167;5326;6990;7181	1447;1448;4244;4245;4576;4845;5238;6533;6639;6640;6848;6849;9009;9243	1468;1469;4297;4298;4636;4908;5303;6622;6730;6731;6940;6941;9140;9377	1469;4298;4636;4908;5303;6622;6730;6941;9140;9377
P40222	P40222	2	2	2	Alpha-taxilin	TXLNA	sp|P40222|TXLNA_HUMAN Alpha-taxilin OS=Homo sapiens OX=9606 GN=TXLNA PE=1 SV=3	1	2	2	2	3.3	3.3	3.3	61.89	546	546	0	2.3846	127700000	3755800	2				428	1638;3677	True;True	1694;3789	2150;4858	2177;4921	2177;4921
P40227;Q92526	P40227	4;1	4;1	4;1	T-complex protein 1 subunit zeta	CCT6A	sp|P40227|TCPZ_HUMAN T-complex protein 1 subunit zeta OS=Homo sapiens OX=9606 GN=CCT6A PE=1 SV=3	2	4	4	4	12.6	12.6	12.6	58.024	531	531;530	0	8.2093	92589000	3306700	3				429	461;4858;6313;6391	True;True;True;True	479;5025;6532;6616	576;6447;8435;8552	583;6536;8563;8681	583;6536;8563;8681
P40429;Q6NVV1	P40429	3;1	3;1	3;1	60S ribosomal protein L13a	RPL13A	sp|P40429|RL13A_HUMAN 60S ribosomal protein L13a OS=Homo sapiens OX=9606 GN=RPL13A PE=1 SV=2	2	3	3	3	13.8	13.8	13.8	23.577	203	203;102	0	5.6364	781350000	45962000	3				430	150;6883;6942	True;True;True	156;7121;7183	186;9173;9245	189;9306;9379	189;9306;9379
P40616	P40616	3	3	3	ADP-ribosylation factor-like protein 1	ARL1	sp|P40616|ARL1_HUMAN ADP-ribosylation factor-like protein 1 OS=Homo sapiens OX=9606 GN=ARL1 PE=1 SV=1	1	3	3	3	19.9	19.9	19.9	20.417	181	181	0	3.2123	85388000	8538800	3				431	258;2306;2842	True;True;True	267;2383;2930	312;3003;3718	318;3036;3761	318;3036;3761
P40937	P40937	3	3	3	Replication factor C subunit 5	RFC5	sp|P40937|RFC5_HUMAN Replication factor C subunit 5 OS=Homo sapiens OX=9606 GN=RFC5 PE=1 SV=1	1	3	3	3	13.8	13.8	13.8	38.496	340	340	0	4.1422	59185000	2040900	2				432	2948;3964;4232	True;True;True	3041;4083;4356	3844;5232;5581	3890;5297;5649	3890;5297;5649
P40938	P40938	3	3	3	Replication factor C subunit 3	RFC3	sp|P40938|RFC3_HUMAN Replication factor C subunit 3 OS=Homo sapiens OX=9606 GN=RFC3 PE=1 SV=2	1	3	3	3	12.1	12.1	12.1	40.556	356	356	0	10.804	128550000	4761100	2				433	277;1503;6510	True;True;True	286;1556;6741	333;1987;8705	339;2012;8835	339;2012;8835
P40939	P40939	9	9	9	Trifunctional enzyme subunit alpha, mitochondrial;Long-chain enoyl-CoA hydratase;Long chain 3-hydroxyacyl-CoA dehydrogenase	HADHA	sp|P40939|ECHA_HUMAN Trifunctional enzyme subunit alpha, mitochondrial OS=Homo sapiens OX=9606 GN=HADHA PE=1 SV=2	1	9	9	9	22	22	22	82.999	763	763	0	41.347	394210000	8760200	9				434	903;998;1025;1531;3220;4348;4396;5916;6076	True;True;True;True;True;True;True;True;True	935;1035;1064;1584;3316;4482;4536;6121;6284	1182;1301;1341;2018;4216;5728;5800;7901;8120;8121	1198;1321;1361;2043;4269;5796;5868;8017;8242;8243	1198;1321;1361;2043;4269;5796;5868;8017;8243
P41091;Q2VIR3	P41091;Q2VIR3	17;13	17;13	17;13	Eukaryotic translation initiation factor 2 subunit 3;Putative eukaryotic translation initiation factor 2 subunit 3-like protein	EIF2S3;EIF2S3L	sp|P41091|IF2G_HUMAN Eukaryotic translation initiation factor 2 subunit 3 OS=Homo sapiens OX=9606 GN=EIF2S3 PE=1 SV=3;sp|Q2VIR3|IF2GL_HUMAN Eukaryotic translation initiation factor 2 subunit 3B OS=Homo sapiens OX=9606 GN=EIF2S3B PE=2 SV=2	2	17	17	17	48.7	48.7	48.7	51.109	472	472;472	0	76.047	6398600000	255940000	25				435	1468;2353;2453;2635;3055;3062;3462;3685;3906;4196;4874;4886;5136;5243;5300;6294;6918	True;True;True;True;True;True;True;True;True;True;True;True;True;True;True;True;True	1520;2432;2535;2719;3151;3158;3566;3798;4023;4320;5041;5054;5308;5418;5480;6512;7158	1939;1940;1941;3062;3201;3451;3987;3994;3995;4581;4582;4867;5158;5530;6469;6470;6471;6487;6822;6823;6965;7048;8411;8412;9214	1964;1965;1966;3095;3239;3493;4034;4041;4042;4641;4642;4930;5223;5598;6558;6559;6560;6576;6913;6914;7058;7143;8539;8540;9347	1965;3095;3239;3493;4034;4041;4642;4930;5223;5598;6560;6576;6913;7058;7143;8540;9347
P41214	P41214	1	1	1	Eukaryotic translation initiation factor 2D	EIF2D	sp|P41214|EIF2D_HUMAN Eukaryotic translation initiation factor 2D OS=Homo sapiens OX=9606 GN=EIF2D PE=1 SV=3	1	1	1	1	1.5	1.5	1.5	64.706	584	584	0.0095308	0.18826	8365900	253510	1				436	4006	TRUE	4125	5281	5346	5346
Q14541;P41235	Q14541;P41235	1;1	1;1	1;1	Hepatocyte nuclear factor 4-gamma;Hepatocyte nuclear factor 4-alpha	HNF4G;HNF4A	sp|Q14541|HNF4G_HUMAN Hepatocyte nuclear factor 4-gamma OS=Homo sapiens OX=9606 GN=HNF4G PE=1 SV=3;sp|P41235|HNF4A_HUMAN Hepatocyte nuclear factor 4-alpha OS=Homo sapiens OX=9606 GN=HNF4A PE=1 SV=3	2	1	1	1	4.4	4.4	4.4	45.876	408	408;474	0	2.0985	31634000	1506400	2				437	6871	TRUE	7109	9157;9158	9290;9291	9290
P41250	P41250	9	9	9	Glycine--tRNA ligase	GARS	sp|P41250|GARS_HUMAN Glycine--tRNA ligase OS=Homo sapiens OX=9606 GN=GARS PE=1 SV=3	1	9	9	9	20.3	20.3	20.3	83.165	739	739	0	31.173	574020000	11255000	10				438	128;2889;3079;3604;5762;5765;5936;6085;6533	True;True;True;True;True;True;True;True;True	134;2980;3175;3714;5960;5963;6141;6294;6764	162;3775;4019;4766;7681;7686;7930;8137;8731;8732	165;3819;4070;4829;7793;7794;7795;7801;8047;8259;8861;8862	165;3819;4070;4829;7794;7801;8047;8259;8862
P41252	P41252	15	15	15	Isoleucine--tRNA ligase, cytoplasmic	IARS	sp|P41252|SYIC_HUMAN Isoleucine--tRNA ligase, cytoplasmic OS=Homo sapiens OX=9606 GN=IARS PE=1 SV=2	1	15	15	15	16.8	16.8	16.8	144.5	1262	1262	0	47.749	1075400000	16545000	19				439	430;666;1043;1198;1288;1497;1738;1866;3561;3816;4036;4735;5806;6100;6960	True;True;True;True;True;True;True;True;True;True;True;True;True;True;True	447;689;1082;1240;1332;1550;1796;1929;3668;3933;4155;4899;6008;6312;7201	540;541;839;1361;1569;1570;1687;1981;2262;2417;4700;4701;5049;5315;6281;7752;7753;8162;9266	547;548;847;1381;1591;1592;1711;2006;2290;2447;4763;4764;5113;5114;5381;6363;7867;7868;8284;9400	548;847;1381;1591;1711;2006;2290;2447;4763;5114;5381;6363;7867;8284;9400
P41743	P41743	1	1	1	Protein kinase C iota type	PRKCI	sp|P41743|KPCI_HUMAN Protein kinase C iota type OS=Homo sapiens OX=9606 GN=PRKCI PE=1 SV=2	1	1	1	1	3.2	3.2	3.2	68.262	596	596	0	2.8299	28185000	1006600	1				440	3603	TRUE	3713	4765	4828	4828
P42166	P42166	8	2	2	Lamina-associated polypeptide 2, isoform alpha;Thymopoietin;Thymopentin	TMPO	sp|P42166|LAP2A_HUMAN Lamina-associated polypeptide 2, isoform alpha OS=Homo sapiens OX=9606 GN=TMPO PE=1 SV=2	1	8	2	2	19.7	4.8	4.8	75.491	694	694	0	1.858	63274000	1622400	2				441	995;1067;2244;4782;4889;5289;6333;6851	True;False;False;False;False;False;True;False	1032;1106;2320;4948;5057;5468;6553;7089	1297;1390;2928;6350;6490;7029;8466;9135	1317;1410;2961;6435;6579;7122;8594;9268	1317;1410;2961;6435;6579;7122;8594;9268
P42167	P42167	9	9	3	Lamina-associated polypeptide 2, isoforms beta/gamma;Thymopoietin;Thymopentin	TMPO	sp|P42167|LAP2B_HUMAN Lamina-associated polypeptide 2, isoforms beta/gamma OS=Homo sapiens OX=9606 GN=TMPO PE=1 SV=2	1	9	9	3	29.3	29.3	6.4	50.67	454	454	0	21.815	1046500000	41861000	8				442	1067;1915;2244;2397;4782;4804;4889;5289;6851	True;True;True;True;True;True;True;True;True	1106;1981;2320;2476;4948;4970;5057;5468;7089	1390;2478;2928;3114;6350;6377;6490;7029;9135	1410;2508;2961;3148;6435;6462;6579;7122;9268	1410;2508;2961;3148;6435;6462;6579;7122;9268
P42285	P42285	7	7	7	Superkiller viralicidic activity 2-like 2	SKIV2L2	sp|P42285|MTREX_HUMAN Exosome RNA helicase MTR4 OS=Homo sapiens OX=9606 GN=MTREX PE=1 SV=3	1	7	7	7	9.8	9.8	9.8	117.8	1042	1042	0	31.818	387280000	6246500	7				443	80;1580;1985;2111;3992;4165;4496	True;True;True;True;True;True;True	81;1634;2052;2184;4111;4289;4647	102;103;2078;2568;2751;2752;5265;5494;5943	105;106;2104;2598;2782;2783;5330;5562;6014	106;2104;2598;2783;5330;5562;6014	166	726
P42677;Q71UM5	P42677	4;1	4;1	4;1	40S ribosomal protein S27	RPS27	sp|P42677|RS27_HUMAN 40S ribosomal protein S27 OS=Homo sapiens OX=9606 GN=RPS27 PE=1 SV=3	2	4	4	4	31	31	31	9.461	84	84;84	0	12.483	1533100000	306610000	6				444	893;894;895;4257	True;True;True;True	925;926;927;4382;4383	1169;1170;1171;1172;1173;1174;5612;5613	1185;1186;1187;1188;1189;1190;5680;5681	1185;1188;1190;5680	167	33
P42696	P42696	2	2	2	RNA-binding protein 34	RBM34	sp|P42696|RBM34_HUMAN RNA-binding protein 34 OS=Homo sapiens OX=9606 GN=RBM34 PE=1 SV=2	1	2	2	2	7.2	7.2	7.2	48.564	430	430	0	5.6151	85147000	2746700	3				445	3419;3638	True;True	3522;3749	4507;4508;4808	4560;4561;4871	4560;4871
P42704	P42704	17	17	17	Leucine-rich PPR motif-containing protein, mitochondrial	LRPPRC	sp|P42704|LPPRC_HUMAN Leucine-rich PPR motif-containing protein, mitochondrial OS=Homo sapiens OX=9606 GN=LRPPRC PE=1 SV=3	1	17	17	17	16	16	16	157.9	1394	1394	0	26.024	467620000	4496300	15				446	697;910;1182;1849;1940;2941;3460;3751;4419;4581;4847;5273;5336;5507;6068;6087;6334	True;True;True;True;True;True;True;True;True;True;True;True;True;True;True;True;True	724;943;1224;1912;2006;3034;3564;3866;4567;4736;5013;5451;5519;5698;6276;6296;6554	893;1190;1544;2389;2509;3836;4579;4964;5840;6067;6433;7009;7094;7348;8108;8140;8467	904;1206;1566;2419;2539;3882;4639;5028;5909;6139;6522;7102;7189;7451;8230;8262;8595	904;1206;1566;2419;2539;3882;4639;5028;5909;6139;6522;7102;7189;7451;8230;8262;8595
P42766	P42766	4	4	4	60S ribosomal protein L35	RPL35	sp|P42766|RL35_HUMAN 60S ribosomal protein L35 OS=Homo sapiens OX=9606 GN=RPL35 PE=1 SV=2	1	4	4	4	26	26	26	14.551	123	123	0	15.688	2069700000	413950000	4				447	4970;6216;6470;6881	True;True;True;True	5138;6432;6696;7119	6599;8316;8650;9171	6689;8442;8779;9304	6689;8442;8779;9304
P43243	P43243	13	13	13	Matrin-3	MATR3	sp|P43243|MATR3_HUMAN Matrin-3 OS=Homo sapiens OX=9606 GN=MATR3 PE=1 SV=2	1	13	13	13	24.2	24.2	24.2	94.622	847	847	0	98.745	1227200000	26678000	17				448	379;918;1932;1946;2225;2252;2381;2731;3032;5733;6340;6669;6953	True;True;True;True;True;True;True;True;True;True;True;True;True	393;951;1998;2012;2301;2328;2460;2816;3126;5928;6561;6901;7194	465;1199;2498;2517;2518;2904;2938;3095;3571;3572;3948;3949;7645;8483;8484;8900;9259	471;1216;2528;2547;2548;2937;2971;3129;3614;3615;3995;3996;7757;8611;8612;9030;9393	471;1216;2528;2547;2937;2971;3129;3614;3996;7757;8612;9030;9393
P43246	P43246	2	2	2	DNA mismatch repair protein Msh2	MSH2	sp|P43246|MSH2_HUMAN DNA mismatch repair protein Msh2 OS=Homo sapiens OX=9606 GN=MSH2 PE=1 SV=1	1	2	2	2	4.1	4.1	4.1	104.74	934	934	0	2.2086	52138000	947970	3				449	347;3936	True;True	361;4053	424;5195;5196	430;5260;5261	430;5261
P43307	P43307	2	2	2	Translocon-associated protein subunit alpha	SSR1	sp|P43307|SSRA_HUMAN Translocon-associated protein subunit alpha OS=Homo sapiens OX=9606 GN=SSR1 PE=1 SV=3	1	2	2	2	8	8	8	32.235	286	286	0	3.0591	220680000	20062000	2				450	1759;2303	True;True	1817;2380	2284;3000	2312;3033	2312;3033
P43358;P43355;P43361;A2A368;A8MXT2;Q96M61;O15480;O60732	P43358;P43355;P43361;A2A368;A8MXT2;Q96M61;O15480;O60732	2;1;1;1;1;1;1;1	1;0;0;0;0;0;0;0	1;0;0;0;0;0;0;0	Melanoma-associated antigen 4;Melanoma-associated antigen 1;Melanoma-associated antigen 8;Melanoma-associated antigen B16;Melanoma-associated antigen B17;Melanoma-associated antigen B18;Melanoma-associated antigen B3;Melanoma-associated antigen C1	MAGEA4;MAGEA1;MAGEA8;MAGEB16;MAGEB17;MAGEB18;MAGEB3;MAGEC1	sp|P43358|MAGA4_HUMAN Melanoma-associated antigen 4 OS=Homo sapiens OX=9606 GN=MAGEA4 PE=1 SV=2;sp|P43355|MAGA1_HUMAN Melanoma-associated antigen 1 OS=Homo sapiens OX=9606 GN=MAGEA1 PE=1 SV=1;sp|P43361|MAGA8_HUMAN Melanoma-associated antigen 8 OS=Homo sapi	8	2	1	1	5.7	3.2	3.2	34.899	317	317;309;318;324;336;343;346;1142	0.00087642	1.0506	45711000	2856900	1				451	6177;6800	True;False	6392;7037	8263;9072	8387;9205	8387;9205
P43363	P43363	2	2	1	Melanoma-associated antigen 10	MAGEA10	sp|P43363|MAGAA_HUMAN Melanoma-associated antigen 10 OS=Homo sapiens OX=9606 GN=MAGEA10 PE=2 SV=2	1	2	2	1	5.1	5.1	3	40.78	369	369	0	3.5179	50341000	4195100	2				452	6609;6800	True;True	6841;7037	8824;9072	8954;9205	8954;9205
P43694	P43694	1	1	1	Transcription factor GATA-4	GATA4	sp|P43694|GATA4_HUMAN Transcription factor GATA-4 OS=Homo sapiens OX=9606 GN=GATA4 PE=1 SV=2	1	1	1	1	4.5	4.5	4.5	44.565	442	442	0	2.7146	64572000	4967100	2				453	1835	TRUE	1898	2372;2373	2401;2402	2402
P45880	P45880	9	9	9	Voltage-dependent anion-selective channel protein 2	VDAC2	sp|P45880|VDAC2_HUMAN Voltage-dependent anion-selective channel protein 2 OS=Homo sapiens OX=9606 GN=VDAC2 PE=1 SV=2	1	9	9	9	42.2	42.2	42.2	31.566	294	294	0	42.67	993920000	58466000	9				454	2017;4166;4184;4624;5246;5784;6497;6723;6951	True;True;True;True;True;True;True;True;True	2084;4290;4308;4787;5421;5983;6727;6956;7192	2608;5495;5516;6133;6969;7719;8686;8687;8962;9257	2638;5563;5584;6211;7062;7834;8815;8816;9093;9391	2638;5563;5584;6211;7062;7834;8816;9093;9391
P46063	P46063	5	5	5	ATP-dependent DNA helicase Q1	RECQL	sp|P46063|RECQ1_HUMAN ATP-dependent DNA helicase Q1 OS=Homo sapiens OX=9606 GN=RECQL PE=1 SV=3	1	5	5	5	9.2	9.2	9.2	73.457	649	649	0	9.9139	307000000	8078900	5				455	1828;2752;5497;6129;6372	True;True;True;True;True	1890;1891;2837;5686;6342;6596	2364;2365;3600;7335;8200;8529	2393;2394;3643;7438;8322;8658	2393;3643;7438;8322;8658	168	104
P46087	P46087	7	7	7	Probable 28S rRNA (cytosine(4447)-C(5))-methyltransferase	NOP2	sp|P46087|NOP2_HUMAN Probable 28S rRNA (cytosine(4447)-C(5))-methyltransferase OS=Homo sapiens OX=9606 GN=NOP2 PE=1 SV=2	1	7	7	7	12.7	12.7	12.7	89.301	812	812	0	8.18	691020000	17276000	7				456	1352;1841;2248;2940;3649;5030;6439	True;True;True;True;True;True;True	1399;1904;2324;3033;3760;5199;6665	1771;2379;2934;3835;4821;6679;8611	1795;2408;2967;3881;4884;6770;8740	1795;2408;2967;3881;4884;6770;8740
P46734	P46734	1	1	1	Dual specificity mitogen-activated protein kinase kinase 3	MAP2K3	sp|P46734|MP2K3_HUMAN Dual specificity mitogen-activated protein kinase kinase 3 OS=Homo sapiens OX=9606 GN=MAP2K3 PE=1 SV=2	1	1	1	1	4	4	4	39.318	347	347	0	2.0999	23486000	903310	1				457	1844	TRUE	1907	2382	2411	2411
P46736	P46736	1	1	1	Lys-63-specific deubiquitinase BRCC36	BRCC3	sp|P46736|BRCC3_HUMAN Lys-63-specific deubiquitinase BRCC36 OS=Homo sapiens OX=9606 GN=BRCC3 PE=1 SV=2	1	1	1	1	4.7	4.7	4.7	36.072	316	316	0.00086356	0.98703	11952000	664020	1				458	2664	TRUE	2748	3488	3530	3530
P46776	P46776	3	3	3	60S ribosomal protein L27a	RPL27A	sp|P46776|RL27A_HUMAN 60S ribosomal protein L27a OS=Homo sapiens OX=9606 GN=RPL27A PE=1 SV=2	1	3	3	3	15.5	15.5	15.5	16.561	148	148	0	10.391	831370000	103920000	3				459	4671;5170;5634	True;True;True	4834;5343;5827	6188;6870;7516	6268;6962;7624	6268;6962;7624
P46777	P46777	5	5	5	60S ribosomal protein L5	RPL5	sp|P46777|RL5_HUMAN 60S ribosomal protein L5 OS=Homo sapiens OX=9606 GN=RPL5 PE=1 SV=3	1	5	5	5	22.2	22.2	22.2	34.362	297	297	0	11.098	884790000	52046000	9				460	2455;2658;4916;6290;6895	True;True;True;True;True	2537;2742;5084;6508;7133;7134	3203;3204;3480;6525;8405;8406;9186;9187;9188	3241;3242;3522;6614;8533;8534;9319;9320;9321	3242;3522;6614;8533;9321	169;170	73;212
P46778	P46778	6	6	6	60S ribosomal protein L21	RPL21	sp|P46778|RL21_HUMAN 60S ribosomal protein L21 OS=Homo sapiens OX=9606 GN=RPL21 PE=1 SV=2	1	6	6	6	33.1	33.1	33.1	18.565	160	160	0	35.678	5174900000	646860000	10				461	1295;1425;2315;2444;5941;6709	True;True;True;True;True;True	1339;1475;1476;2392;2526;6146;6941	1696;1868;1869;3014;3186;3187;7936;7937;8946;8947	1720;1892;1893;3047;3224;3225;8053;8054;9077;9078	1720;1893;3047;3224;8053;9078	171	159
P46779	P46779	2	2	2	60S ribosomal protein L28	RPL28	sp|P46779|RL28_HUMAN 60S ribosomal protein L28 OS=Homo sapiens OX=9606 GN=RPL28 PE=1 SV=3	1	2	2	2	15.3	15.3	15.3	15.747	137	137	0	5.6982	865580000	96175000	3				462	5070;5227	True;True	5240;5401;5402	6732;6946;6947	6823;7038;7039	6823;7038	172	8
P46781	P46781	10	10	10	40S ribosomal protein S9	RPS9	sp|P46781|RS9_HUMAN 40S ribosomal protein S9 OS=Homo sapiens OX=9606 GN=RPS9 PE=1 SV=3	1	10	10	10	29.9	29.9	29.9	22.591	194	194	0	13.513	9822600000	701610000	13				463	1355;2647;3292;3490;3547;4068;4368;5085;5159;5165	True;True;True;True;True;True;True;True;True;True	1402;2731;3390;3594;3654;4189;4503;4504;5256;5331;5338	1774;1775;3466;4329;4330;4613;4681;5368;5752;5753;6752;6855;6864	1798;1799;3508;4382;4383;4673;4741;5436;5820;5821;6843;6947;6956	1798;3508;4383;4673;4741;5436;5821;6843;6947;6956	173	92
P46782	P46782	7	7	7	40S ribosomal protein S5;40S ribosomal protein S5, N-terminally processed	RPS5	sp|P46782|RS5_HUMAN 40S ribosomal protein S5 OS=Homo sapiens OX=9606 GN=RPS5 PE=1 SV=4	1	7	7	7	50.5	50.5	50.5	22.876	204	204	0	42.459	3719200000	371920000	10				464	2392;4876;5215;5754;5824;6500;6758	True;True;True;True;True;True;True	2471;5043;5389;5952;6026;6731;6993	3109;6474;6931;6932;7672;7784;7785;8691;9012;9013	3143;6563;7023;7024;7784;7899;7900;8820;9143;9144	3143;6563;7023;7784;7899;8820;9143
P46783;Q9NQ39	P46783;Q9NQ39	6;4	6;4	6;4	40S ribosomal protein S10;Putative 40S ribosomal protein S10-like	RPS10;RPS10P5	sp|P46783|RS10_HUMAN 40S ribosomal protein S10 OS=Homo sapiens OX=9606 GN=RPS10 PE=1 SV=1;sp|Q9NQ39|RS10L_HUMAN Putative 40S ribosomal protein S10-like OS=Homo sapiens OX=9606 GN=RPS10P5 PE=5 SV=1	2	6	6	6	32.7	32.7	32.7	18.898	165	165;176	0	12.708	5398900000	449910000	9				465	116;1084;1444;2586;3091;4742	True;True;True;True;True;True	121;1123;1496;2670;3187;4906	148;1412;1413;1900;3393;4032;6289	151;1432;1433;1434;1925;3435;4084;4085;6371	151;1433;1925;3435;4085;6371	174	46
P46940	P46940	28	28	28	Ras GTPase-activating-like protein IQGAP1	IQGAP1	sp|P46940|IQGA1_HUMAN Ras GTPase-activating-like protein IQGAP1 OS=Homo sapiens OX=9606 GN=IQGAP1 PE=1 SV=1	1	28	28	28	25.5	25.5	25.5	189.25	1657	1657	0	77.091	1783000000	18769000	30				466	359;538;1298;1460;1469;1751;1766;1819;2189;2341;2532;2712;2768;2811;3029;3366;3510;3622;3710;4399;4643;4732;4798;5051;5145;5151;5895;6913	True;True;True;True;True;True;True;True;True;True;True;True;True;True;True;True;True;True;True;True;True;True;True;True;True;True;True;True	373;556;1342;1512;1521;1809;1824;1881;2262;2420;2615;2797;2854;2899;3123;3468;3615;3733;3823;4540;4806;4896;4964;5220;5317;5323;6099;7153	439;677;1702;1927;1942;2275;2293;2355;2848;3049;3317;3549;3626;3680;3945;4441;4442;4637;4638;4790;4894;5806;6157;6278;6369;6708;6838;6844;7876;9209	445;684;1726;1952;1967;2303;2321;2384;2881;3082;3356;3592;3669;3723;3992;4494;4495;4697;4698;4853;4957;5874;6235;6360;6454;6799;6930;6936;7991;9342	445;684;1726;1952;1967;2303;2321;2384;2881;3082;3356;3592;3669;3723;3992;4495;4697;4853;4957;5874;6235;6360;6454;6799;6930;6936;7991;9342
P46977	P46977	3	2	2	Dolichyl-diphosphooligosaccharide--protein glycosyltransferase subunit STT3A	STT3A	sp|P46977|STT3A_HUMAN Dolichyl-diphosphooligosaccharide--protein glycosyltransferase subunit STT3A OS=Homo sapiens OX=9606 GN=STT3A PE=1 SV=2	1	3	2	2	3.8	3	3	80.529	705	705	0	1.183	35491000	985870	1				467	1407;1695;1763	True;True;False	1457;1752;1821	1847;2214;2289	1871;2242;2317	1871;2242;2317
P47755	P47755	6	4	4	F-actin-capping protein subunit alpha-2	CAPZA2	sp|P47755|CAZA2_HUMAN F-actin-capping protein subunit alpha-2 OS=Homo sapiens OX=9606 GN=CAPZA2 PE=1 SV=3	1	6	4	4	33.6	24.1	24.1	32.949	286	286	0	5.8732	455260000	28453000	3				468	829;1704;1868;2952;3176;3838	True;True;True;False;True;False	859;1762;1931;3046;3272;3955	1076;2226;2420;3849;3850;3851;4151;5074	1090;2254;2450;3895;3896;3897;4204;5139	1090;2254;2450;3896;4204;5139
P47756	P47756	10	10	10	F-actin-capping protein subunit beta	CAPZB	sp|P47756|CAPZB_HUMAN F-actin-capping protein subunit beta OS=Homo sapiens OX=9606 GN=CAPZB PE=1 SV=4	1	10	10	10	43	43	43	31.35	277	277	0	49.828	2786900000	139350000	12				469	840;1087;1945;3227;3533;4205;4600;5266;5611;6789	True;True;True;True;True;True;True;True;True;True	870;1126;2011;3323;3639;4329;4756;5444;5804;7026	1091;1417;2515;2516;4228;4229;4665;5540;5541;6093;6998;7488;9061	1105;1438;2545;2546;4281;4282;4725;5608;5609;6170;7091;7595;9194	1105;1438;2545;4281;4725;5608;6170;7091;7595;9194
P47897	P47897	15	15	15	Glutamine--tRNA ligase	QARS	sp|P47897|SYQ_HUMAN Glutamine--tRNA ligase OS=Homo sapiens OX=9606 GN=QARS PE=1 SV=1	1	15	15	15	24.8	24.8	24.8	87.798	775	775	0	48.869	1416400000	28329000	17				470	42;261;1062;1099;2030;2251;2520;2536;2866;3435;3585;3934;4472;5357;6344	True;True;True;True;True;True;True;True;True;True;True;True;True;True;True	42;270;1101;1138;2099;2327;2603;2619;2954;3538;3693;4051;4623;5542;6567	56;57;315;1384;1431;2632;2633;2937;3299;3323;3744;4528;4731;5193;5914;7139;8493	58;59;321;1404;1452;2663;2664;2970;3338;3362;3788;4581;4794;5258;5985;7241;8621	58;321;1404;1452;2663;2970;3338;3362;3788;4581;4794;5258;5985;7241;8621
P47914	P47914	1	1	1	60S ribosomal protein L29	RPL29	sp|P47914|RL29_HUMAN 60S ribosomal protein L29 OS=Homo sapiens OX=9606 GN=RPL29 PE=1 SV=2	1	1	1	1	9.4	9.4	9.4	17.752	159	159	0.0017065	0.9367	741740000	148350000	1				471	443	TRUE	461	555	562	562
P48047	P48047	4	4	4	ATP synthase subunit O, mitochondrial	ATP5O	sp|P48047|ATPO_HUMAN ATP synthase subunit O, mitochondrial OS=Homo sapiens OX=9606 GN=ATP5PO PE=1 SV=1	1	4	4	4	24.9	24.9	24.9	23.277	213	213	0	7.0913	1108800000	79203000	5				472	1846;4258;5309;5725	True;True;True;True	1909;4384;5489;5920	2384;2385;5614;5615;7058;7637	2414;2415;5682;5683;7153;7749	2415;5682;7153;7749
P48444	P48444	5	5	5	Coatomer subunit delta	ARCN1	sp|P48444|COPD_HUMAN Coatomer subunit delta OS=Homo sapiens OX=9606 GN=ARCN1 PE=1 SV=1	1	5	5	5	11.2	11.2	11.2	57.21	511	511	0	5.2439	146890000	4738200	4				473	2659;3581;4695;4712;4933	True;True;True;True;True	2743;3689;4858;4876;5101	3481;4726;6221;6254;6547	3523;4789;6302;6336;6636	3523;4789;6302;6336;6636
P48634	P48634	6	6	6	Protein PRRC2A	PRRC2A	sp|P48634|PRC2A_HUMAN Protein PRRC2A OS=Homo sapiens OX=9606 GN=PRRC2A PE=1 SV=3	1	6	6	6	4.7	4.7	4.7	228.86	2157	2157	0	21.115	308370000	2466900	6				474	1244;2231;3436;3859;4813;5189	True;True;True;True;True;True	1287;2307;3539;3976;4979;5362	1630;2913;4529;5100;6388;6894	1653;2946;4582;5165;6473;6986	1653;2946;4582;5165;6473;6986
P48643	P48643	3	3	3	T-complex protein 1 subunit epsilon	CCT5	sp|P48643|TCPE_HUMAN T-complex protein 1 subunit epsilon OS=Homo sapiens OX=9606 GN=CCT5 PE=1 SV=1	1	3	3	3	7.8	7.8	7.8	59.67	541	541	0	4.2732	79243000	2031900	3				475	2460;2973;5449	True;True;True	2542;3067;5636	3212;3876;7271	3250;3922;7374	3250;3922;7374
P48651	P48651	2	2	2	Phosphatidylserine synthase 1	PTDSS1	sp|P48651|PTSS1_HUMAN Phosphatidylserine synthase 1 OS=Homo sapiens OX=9606 GN=PTDSS1 PE=1 SV=1	1	2	2	2	5.7	5.7	5.7	55.527	473	473	0	4.2394	81924000	3413500	2				476	599;2829	True;True	622;2917	766;3704	774;3747	774;3747
P48729;Q8N752	P48729;Q8N752	3;2	3;2	3;2	Casein kinase I isoform alpha;Casein kinase I isoform alpha-like	CSNK1A1;CSNK1A1L	sp|P48729|KC1A_HUMAN Casein kinase I isoform alpha OS=Homo sapiens OX=9606 GN=CSNK1A1 PE=1 SV=2;sp|Q8N752|KC1AL_HUMAN Casein kinase I isoform alpha-like OS=Homo sapiens OX=9606 GN=CSNK1A1L PE=2 SV=2	2	3	3	3	10.1	10.1	10.1	38.914	337	337;337	0	6.7909	163360000	7779200	2				477	2865;3558;6077	True;True;True	2953;3665;6285	3743;4697;8122	3787;4760;8244	3787;4760;8244
P48730;P49674	P48730;P49674	1;1	1;1	1;1	Casein kinase I isoform delta;Casein kinase I isoform epsilon	CSNK1D;CSNK1E	sp|P48730|KC1D_HUMAN Casein kinase I isoform delta OS=Homo sapiens OX=9606 GN=CSNK1D PE=1 SV=2;sp|P49674|KC1E_HUMAN Casein kinase I isoform epsilon OS=Homo sapiens OX=9606 GN=CSNK1E PE=1 SV=1	2	1	1	1	2.7	2.7	2.7	47.33	415	415;416	0.0082274	0.26094	47078000	2046900	1				478	1619	TRUE	1674	2124	2151	2151
P48735	P48735	10	10	10	Isocitrate dehydrogenase [NADP], mitochondrial	IDH2	sp|P48735|IDHP_HUMAN Isocitrate dehydrogenase [NADP], mitochondrial OS=Homo sapiens OX=9606 GN=IDH2 PE=1 SV=2	1	10	10	10	23	23	23	50.909	452	452	0	17.32	482700000	16090000	10				479	809;1710;2139;2795;3668;3926;4250;5833;6171;6817	True;True;True;True;True;True;True;True;True;True	839;1768;2212;2883;3780;4043;4375;6036;6385;7054	1052;2233;2788;3661;4848;5181;5182;5604;7800;8256;9090	1066;2261;2820;3704;4911;5246;5247;5672;7915;8380;9223	1066;2261;2820;3704;4911;5246;5672;7915;8380;9223
P49207	P49207	2	2	2	60S ribosomal protein L34	RPL34	sp|P49207|RL34_HUMAN 60S ribosomal protein L34 OS=Homo sapiens OX=9606 GN=RPL34 PE=1 SV=3	1	2	2	2	12.8	12.8	12.8	13.293	117	117	0.0008673	0.99682	352940000	58823000	2				480	171;3065	True;True	177;3161	208;3998	213;4045	213;4045
P49327	P49327	2	2	2	Fatty acid synthase;[Acyl-carrier-protein] S-acetyltransferase;[Acyl-carrier-protein] S-malonyltransferase;3-oxoacyl-[acyl-carrier-protein] synthase;3-oxoacyl-[acyl-carrier-protein] reductase;3-hydroxyacyl-[acyl-carrier-protein] dehydratase;Enoyl-[acyl-carrier-protein] reductase;Oleoyl-[acyl-carrier-protein] hydrolase	FASN	sp|P49327|FAS_HUMAN Fatty acid synthase OS=Homo sapiens OX=9606 GN=FASN PE=1 SV=3	1	2	2	2	0.8	0.8	0.8	273.42	2511	2511	0.0047096	0.42903	28053000	203280	2				481	1616;6405	True;True	1671;6631	2121;8574	2148;8703	2148;8703
P49368	P49368	2	2	2	T-complex protein 1 subunit gamma	CCT3	sp|P49368|TCPG_HUMAN T-complex protein 1 subunit gamma OS=Homo sapiens OX=9606 GN=CCT3 PE=1 SV=4	1	2	2	2	4.2	4.2	4.2	60.533	545	545	0	2.6565	82176000	2221000	1				482	5708;5896	True;True	5901;6100	7611;7877	7721;7992	7721;7992
P49406	P49406	1	1	1	39S ribosomal protein L19, mitochondrial	MRPL19	sp|P49406|RM19_HUMAN 39S ribosomal protein L19, mitochondrial OS=Homo sapiens OX=9606 GN=MRPL19 PE=1 SV=2	1	1	1	1	3.1	3.1	3.1	33.535	292	292	0.0068755	0.32034	14629000	609560	0				483	2161	TRUE	2234	2814	2846	2846
P49411	P49411	13	13	13	Elongation factor Tu, mitochondrial	TUFM	sp|P49411|EFTU_HUMAN Elongation factor Tu, mitochondrial OS=Homo sapiens OX=9606 GN=TUFM PE=1 SV=2	1	13	13	13	40.5	40.5	40.5	49.541	452	452	0	32.948	1396300000	43635000	15				484	117;850;864;1250;1783;1980;2131;2203;3761;4939;5837;6098;6198	True;True;True;True;True;True;True;True;True;True;True;True;True	122;881;896;1293;1844;2047;2204;2276;3876;5107;6040;6310;6413	149;1110;1130;1131;1638;2315;2560;2778;2779;2867;4977;4978;6555;6556;7805;8158;8293	152;1124;1145;1146;1662;2344;2590;2810;2811;2900;5041;5042;6644;6645;7920;8280;8418	152;1124;1145;1662;2344;2590;2810;2900;5041;6644;7920;8280;8418
P49458	P49458	2	2	2	Signal recognition particle 9 kDa protein	SRP9	sp|P49458|SRP09_HUMAN Signal recognition particle 9 kDa protein OS=Homo sapiens OX=9606 GN=SRP9 PE=1 SV=2	1	2	2	2	25.6	25.6	25.6	10.112	86	86	0	8.4704	261330000	37332000	2				485	4825;6607	True;True	4991;6839	6403;8822	6488;8952	6488;8952
P49589	P49589	2	2	2	Cysteine--tRNA ligase, cytoplasmic	CARS	sp|P49589|SYCC_HUMAN Cysteine--tRNA ligase, cytoplasmic OS=Homo sapiens OX=9606 GN=CARS PE=1 SV=3	1	2	2	2	2.9	2.9	2.9	85.472	748	748	0	2.1286	23639000	549730	2				486	1746;6516	True;True	1804;6747	2270;8711	2298;8841	2298;8841
P49591	P49591	9	9	9	Serine--tRNA ligase, cytoplasmic	SARS	sp|P49591|SYSC_HUMAN Serine--tRNA ligase, cytoplasmic OS=Homo sapiens OX=9606 GN=SARS PE=1 SV=3	1	9	9	9	29.2	29.2	29.2	58.777	514	514	0	58.722	793710000	25604000	12				487	1273;1389;1555;1712;3198;3216;3812;5829;6891	True;True;True;True;True;True;True;True;True	1317;1437;1608;1770;3294;3312;3929;6031;7129	1668;1669;1823;2044;2235;2236;4183;4210;4211;5044;7790;9181;9182	1692;1693;1847;2069;2263;2264;4236;4263;4264;5108;7905;9314;9315	1693;1847;2069;2263;4236;4263;5108;7905;9315
P49643	P49643	1	1	1	DNA primase large subunit	PRIM2	sp|P49643|PRI2_HUMAN DNA primase large subunit OS=Homo sapiens OX=9606 GN=PRIM2 PE=1 SV=2	1	1	1	1	2.8	2.8	2.8	58.805	509	509	0.0032389	0.61146	11302000	322930	1				488	2991	TRUE	3085	3896	3943	3943
P49750	P49750	2	2	2	YLP motif-containing protein 1	YLPM1	sp|P49750|YLPM1_HUMAN YLP motif-containing protein 1 OS=Homo sapiens OX=9606 GN=YLPM1 PE=1 SV=4	1	2	2	2	1.4	1.4	1.4	241.64	2146	2146	0	1.8156	36823000	347390	2				489	826;3030	True;True	856;3124	1073;3946	1087;3993	1087;3993
P49755	P49755	4	4	4	Transmembrane emp24 domain-containing protein 10	TMED10	sp|P49755|TMEDA_HUMAN Transmembrane emp24 domain-containing protein 10 OS=Homo sapiens OX=9606 GN=TMED10 PE=1 SV=2	1	4	4	4	24.2	24.2	24.2	24.976	219	219	0	9.2514	173380000	13337000	5				490	899;2909;3013;3742	True;True;True;True	931;3002;3107;3857	1178;3801;3920;3921;4952	1194;3847;3967;3968;5016	1194;3847;3968;5016
P49756	P49756	2	2	2	RNA-binding protein 25	RBM25	sp|P49756|RBM25_HUMAN RNA-binding protein 25 OS=Homo sapiens OX=9606 GN=RBM25 PE=1 SV=3	1	2	2	2	3.3	3.3	3.3	100.18	843	843	0	5.529	99659000	2768300	2				491	1583;3809	True;True	1638;3926	2082;5041	2108;5105	2108;5105
P49757	P49757	1	1	1	Protein numb homolog	NUMB	sp|P49757|NUMB_HUMAN Protein numb homolog OS=Homo sapiens OX=9606 GN=NUMB PE=1 SV=2	1	1	1	1	1.7	1.7	1.7	70.803	651	651	0.0083144	0.29082	21682000	722730	1				492	604	TRUE	627	771	779	779
P49770	P49770	1	1	1	Translation initiation factor eIF-2B subunit beta	EIF2B2	sp|P49770|EI2BB_HUMAN Translation initiation factor eIF-2B subunit beta OS=Homo sapiens OX=9606 GN=EIF2B2 PE=1 SV=3	1	1	1	1	5.1	5.1	5.1	38.989	351	351	0	1.9798	11660000	613680	1				493	1877	TRUE	1941	2431	2461	2461
P49848	P49848	2	2	2	Transcription initiation factor TFIID subunit 6	TAF6	sp|P49848|TAF6_HUMAN Transcription initiation factor TFIID subunit 6 OS=Homo sapiens OX=9606 GN=TAF6 PE=1 SV=1	1	2	2	2	4.6	4.6	4.6	72.668	677	677	0	2.6585	30694000	667270	1				494	1530;4727	True;True	1583;4891	2017;6273	2042;6355	2042;6355
P49902	P49902	1	1	1	Cytosolic purine 5-nucleotidase	NT5C2	sp|P49902|5NTC_HUMAN Cytosolic purine 5-nucleotidase OS=Homo sapiens OX=9606 GN=NT5C2 PE=1 SV=1	1	1	1	1	1.2	1.2	1.2	64.969	561	561	0.0046656	0.39723	12693000	373310	1				495	3976	TRUE	4095	5245	5310	5310
P49916	P49916	3	3	3	DNA ligase 3	LIG3	sp|P49916|DNLI3_HUMAN DNA ligase 3 OS=Homo sapiens OX=9606 GN=LIG3 PE=1 SV=2	1	3	3	3	3.9	3.9	3.9	112.91	1009	1009	0	2.5406	53355000	773260	2				496	70;5457;6355	True;True;True	70;5644;6578	88;7281;8506	91;7384;8634	91;7384;8634
P50402	P50402	1	1	1	Emerin	EMD	sp|P50402|EMD_HUMAN Emerin OS=Homo sapiens OX=9606 GN=EMD PE=1 SV=1	1	1	1	1	6.7	6.7	6.7	28.994	254	254	0.0046838	0.41399	40594000	3122600	2				497	991	TRUE	1028	1292;1293	1312;1313	1312
P50416	P50416	8	8	8	Carnitine O-palmitoyltransferase 1, liver isoform	CPT1A	sp|P50416|CPT1A_HUMAN Carnitine O-palmitoyltransferase 1, liver isoform OS=Homo sapiens OX=9606 GN=CPT1A PE=1 SV=2	1	8	8	8	12.8	12.8	12.8	88.367	773	773	0	18.72	431270000	10030000	8				498	389;2634;2817;2914;3805;5315;6015;6885	True;True;True;True;True;True;True;True	404;2718;2905;3007;3922;5496;6220;7123	481;3450;3688;3807;5037;7065;8030;9175	487;3492;3731;3853;5101;7160;8149;9308	487;3492;3731;3853;5101;7160;8149;9308
P50552	P50552	1	1	1	Vasodilator-stimulated phosphoprotein	VASP	sp|P50552|VASP_HUMAN Vasodilator-stimulated phosphoprotein OS=Homo sapiens OX=9606 GN=VASP PE=1 SV=3	1	1	1	1	3.7	3.7	3.7	39.829	380	380	0	2.3008	19993000	1176000	1				499	6374	TRUE	6598	8531	8660	8660
P50579	P50579	8	8	8	Methionine aminopeptidase 2	METAP2	sp|P50579|MAP2_HUMAN Methionine aminopeptidase 2 OS=Homo sapiens OX=9606 GN=METAP2 PE=1 SV=1	1	8	8	8	31.6	31.6	31.6	52.891	478	478	0	35.807	495140000	16505000	10				500	221;290;2249;2476;2757;4474;4564;6568	True;True;True;True;True;True;True;True	228;299;2325;2558;2842;4625;4718;6799	262;350;2935;3233;3605;5916;5917;6042;8775	267;268;356;2968;3271;3648;5987;5988;6114;8905	267;356;2968;3271;3648;5987;6114;8905
P50897	P50897	1	1	1	Palmitoyl-protein thioesterase 1	PPT1	sp|P50897|PPT1_HUMAN Palmitoyl-protein thioesterase 1 OS=Homo sapiens OX=9606 GN=PPT1 PE=1 SV=1	1	1	1	1	4.9	4.9	4.9	34.193	306	306	0	3.5721	53693000	4130200	1				501	1510	TRUE	1563	1994	2019	2019
P50914	P50914	4	4	4	60S ribosomal protein L14	RPL14	sp|P50914|RL14_HUMAN 60S ribosomal protein L14 OS=Homo sapiens OX=9606 GN=RPL14 PE=1 SV=4	1	4	4	4	18.6	18.6	18.6	23.432	215	215	0	9.2937	3018300000	251530000	6				502	662;1883;4218;6164	True;True;True;True	685;1948;4342;6378	835;2440;5557;5558;8246;8247	843;2470;5625;5626;8370;8371	843;2470;5625;8370	175	55
P50991	P50991	4	4	4	T-complex protein 1 subunit delta	CCT4	sp|P50991|TCPD_HUMAN T-complex protein 1 subunit delta OS=Homo sapiens OX=9606 GN=CCT4 PE=1 SV=4	1	4	4	4	13.2	13.2	13.2	57.924	539	539	0	11.084	289720000	7624200	4				503	153;323;706;6329	True;True;True;True	159;335;733;6549	189;395;904;8460	192;401;915;8588	192;401;915;8588
P51114	P51114	15	15	14	Fragile X mental retardation syndrome-related protein 1	FXR1	sp|P51114|FXR1_HUMAN Fragile X mental retardation syndrome-related protein 1 OS=Homo sapiens OX=9606 GN=FXR1 PE=1 SV=3	1	15	15	14	36.4	36.4	35.1	69.72	621	621	0	68.98	1173200000	31709000	17				504	262;391;679;1039;1159;1162;1281;1486;2033;3111;3331;4962;5134;6356;6495	True;True;True;True;True;True;True;True;True;True;True;True;True;True;True	271;406;706;1078;1201;1204;1325;1539;2102;3207;3433;5130;5306;6579;6725	316;483;871;1357;1514;1519;1679;1969;2636;2637;4060;4061;4393;4394;6589;6820;8507;8684	322;489;881;1377;1536;1541;1703;1994;2667;2668;4113;4114;4446;4447;6679;6911;8635;8813	322;489;881;1377;1536;1541;1703;1994;2667;4114;4446;6679;6911;8635;8813
P51116	P51116	10	9	8	Fragile X mental retardation syndrome-related protein 2	FXR2	sp|P51116|FXR2_HUMAN Fragile X mental retardation syndrome-related protein 2 OS=Homo sapiens OX=9606 GN=FXR2 PE=1 SV=2	1	10	9	8	20.8	19.6	16.8	74.222	673	673	0	74.191	1065500000	25368000	13				505	230;510;1161;1284;1412;4085;4963;5203;5789;6356	True;True;True;True;True;True;True;True;True;False	238;528;1203;1328;1462;4206;5131;5376;5988;6579	274;275;641;1517;1518;1682;1852;5391;5392;6590;6915;7724;7725;8507	280;281;648;1539;1540;1706;1876;5459;5460;6680;7007;7839;7840;8635	280;648;1540;1706;1876;5460;6680;7007;7839;8635
P51149	P51149	1	1	1	Ras-related protein Rab-7a	RAB7A	sp|P51149|RAB7A_HUMAN Ras-related protein Rab-7a OS=Homo sapiens OX=9606 GN=RAB7A PE=1 SV=1	1	1	1	1	6.3	6.3	6.3	23.489	207	207	0.0017109	0.94934	16435000	966780	1				506	955	TRUE	992	1250	1269	1269
P51398	P51398	4	4	4	28S ribosomal protein S29, mitochondrial	DAP3	sp|P51398|RT29_HUMAN 28S ribosomal protein S29, mitochondrial OS=Homo sapiens OX=9606 GN=DAP3 PE=1 SV=1	1	4	4	4	17.1	17.1	17.1	45.566	398	398	0	16.1	190560000	7939900	5				507	1225;3264;4459;5516	True;True;True;True	1268;3361;4610;5707	1607;1608;4282;5897;7361	1629;1630;4335;5968;7464	1629;4335;5968;7464
P51512	P51512	1	1	1	Matrix metalloproteinase-16	MMP16	sp|P51512|MMP16_HUMAN Matrix metalloproteinase-16 OS=Homo sapiens OX=9606 GN=MMP16 PE=1 SV=2	1	1	1	1	1.5	1.5	1.5	69.521	607	607	0.0096083	0.21301	200950000	6089500	1				508	2851	TRUE	2939	3727	3770	3770
P51571	P51571	1	1	1	Translocon-associated protein subunit delta	SSR4	sp|P51571|SSRD_HUMAN Translocon-associated protein subunit delta OS=Homo sapiens OX=9606 GN=SSR4 PE=1 SV=1	1	1	1	1	11	11	11	18.998	173	173	0	1.536	45515000	5057200	1				509	4623	TRUE	4786	6132	6210	6210
P51610	P51610	1	1	1	Host cell factor 1;HCF N-terminal chain 1;HCF N-terminal chain 2;HCF N-terminal chain 3;HCF N-terminal chain 4;HCF N-terminal chain 5;HCF N-terminal chain 6;HCF C-terminal chain 1;HCF C-terminal chain 2;HCF C-terminal chain 3;HCF C-terminal chain 4;HCF C-terminal chain 5;HCF C-terminal chain 6	HCFC1	sp|P51610|HCFC1_HUMAN Host cell factor 1 OS=Homo sapiens OX=9606 GN=HCFC1 PE=1 SV=2	1	1	1	1	0.8	0.8	0.8	208.73	2035	2035	0.0032653	0.66674	4766600	57429	0				510	488	TRUE	506	609	616	616
P51659	P51659	2	2	2	Peroxisomal multifunctional enzyme type 2;(3R)-hydroxyacyl-CoA dehydrogenase;Enoyl-CoA hydratase 2	HSD17B4	sp|P51659|DHB4_HUMAN Peroxisomal multifunctional enzyme type 2 OS=Homo sapiens OX=9606 GN=HSD17B4 PE=1 SV=3	1	2	2	2	3.7	3.7	3.7	79.685	736	736	0	3.8647	42265000	880510	1				511	2641;3628	True;True	2725;3739	3457;4796	3499;4859	3499;4859
P51812	P51812	1	1	1	Ribosomal protein S6 kinase alpha-3	RPS6KA3	sp|P51812|KS6A3_HUMAN Ribosomal protein S6 kinase alpha-3 OS=Homo sapiens OX=9606 GN=RPS6KA3 PE=1 SV=1	1	1	1	1	1.8	1.8	1.8	83.735	740	740	0	1.8552	42036000	894390	1				512	3598	TRUE	3708	4759	4822	4822
P51991	P51991	9	9	9	Heterogeneous nuclear ribonucleoprotein A3	HNRNPA3	sp|P51991|ROA3_HUMAN Heterogeneous nuclear ribonucleoprotein A3 OS=Homo sapiens OX=9606 GN=HNRNPA3 PE=1 SV=2	1	9	9	9	33.1	33.1	33.1	39.594	378	378	0	77.764	4180800000	209040000	14				513	1170;1994;2673;2707;3555;4330;5127;5576;6737	True;True;True;True;True;True;True;True;True	1212;2061;2758;2792;3662;4460;4461;5299;5768;6972	1529;1530;2580;3502;3543;3544;4692;4693;5702;5703;5704;5705;6807;7442;8985	1551;1552;2610;3544;3586;3587;4753;4754;5770;5771;5772;5773;6898;7549;9116	1552;2610;3544;3586;4753;5772;6898;7549;9116	176	1
P52272	P52272	13	13	13	Heterogeneous nuclear ribonucleoprotein M	HNRNPM	sp|P52272|HNRPM_HUMAN Heterogeneous nuclear ribonucleoprotein M OS=Homo sapiens OX=9606 GN=HNRNPM PE=1 SV=3	1	13	13	13	25.9	25.9	25.9	77.515	730	730	0	88.021	3736000000	67927000	16				514	31;167;845;1544;1648;1774;1951;2219;3643;3731;4322;4349;6273	True;True;True;True;True;True;True;True;True;True;True;True;True	31;173;875;1597;1704;1835;2017;2295;3754;3844;4452;4483;6491	35;203;1098;1099;1100;2033;2160;2306;2523;2893;2894;4815;4930;5694;5729;5730;8387	37;207;208;1112;1113;1114;2058;2187;2334;2553;2926;2927;4878;4994;5762;5797;5798;8514	37;208;1113;2058;2187;2334;2553;2927;4878;4994;5762;5798;8514
P52292	P52292	7	7	7	Importin subunit alpha-1	KPNA2	sp|P52292|IMA1_HUMAN Importin subunit alpha-1 OS=Homo sapiens OX=9606 GN=KPNA2 PE=1 SV=1	1	7	7	7	17.2	17.2	17.2	57.861	529	529	0	44.494	307960000	12318000	9				515	1303;2122;2644;4558;4607;4632;4747	True;True;True;True;True;True;True	1348;2195;2728;4712;4763;4795;4911	1713;1714;2765;3462;6034;6035;6102;6144;6297	1737;1738;2797;3504;6106;6107;6180;6222;6381	1738;2797;3504;6106;6180;6222;6381
P52434	P52434	1	1	1	DNA-directed RNA polymerases I, II, and III subunit RPABC3	POLR2H	sp|P52434|RPAB3_HUMAN DNA-directed RNA polymerases I, II, and III subunit RPABC3 OS=Homo sapiens OX=9606 GN=POLR2H PE=1 SV=4	1	1	1	1	8	8	8	17.143	150	150	0.0016835	0.87134	14134000	1413400	1				516	195	TRUE	201	235	240	240
P52597	P52597	9	7	7	Heterogeneous nuclear ribonucleoprotein F;Heterogeneous nuclear ribonucleoprotein F, N-terminally processed	HNRNPF	sp|P52597|HNRPF_HUMAN Heterogeneous nuclear ribonucleoprotein F OS=Homo sapiens OX=9606 GN=HNRNPF PE=1 SV=3	1	9	7	7	41.2	34.7	34.7	45.671	415	415	0	58.988	778550000	33850000	10				517	534;1185;1771;2187;2523;3022;5045;6318;6831	False;True;True;True;True;True;True;False;True	552;1227;1831;2260;2606;3116;5214;6537;7069	673;1547;2301;2302;2844;3303;3304;3932;3933;6698;8442;8443;8444;8445;9112	680;1569;2329;2330;2876;3342;3343;3979;3980;6789;8570;8571;8572;8573;9245	680;1569;2329;2876;3343;3979;6789;8573;9245
P52701	P52701	4	4	4	DNA mismatch repair protein Msh6	MSH6	sp|P52701|MSH6_HUMAN DNA mismatch repair protein Msh6 OS=Homo sapiens OX=9606 GN=MSH6 PE=1 SV=2	1	4	4	4	3.6	3.6	3.6	152.78	1360	1360	0	5.3784	195240000	2410400	3				518	2758;4839;5857;6952	True;True;True;True	2843;5005;6060;7193	3606;6419;7829;9258	3649;6504;7944;9392	3649;6504;7944;9392
P52907	P52907	9	9	7	F-actin-capping protein subunit alpha-1	CAPZA1	sp|P52907|CAZA1_HUMAN F-actin-capping protein subunit alpha-1 OS=Homo sapiens OX=9606 GN=CAPZA1 PE=1 SV=3	1	9	9	7	54.9	54.9	45.5	32.922	286	286	0	110.91	5263100000	328940000	14				519	1055;1132;1707;1867;2660;2762;2952;3838;5832	True;True;True;True;True;True;True;True;True	1094;1173;1765;1930;2744;2847;3046;3955;6035	1376;1477;2229;2230;2418;2419;3482;3483;3612;3613;3849;3850;3851;5074;7798;7799	1396;1499;2257;2258;2448;2449;3524;3525;3655;3656;3895;3896;3897;5139;7913;7914	1396;1499;2257;2449;3525;3656;3896;5139;7914
P52926	P52926	1	1	1	High mobility group protein HMGI-C	HMGA2	sp|P52926|HMGA2_HUMAN High mobility group protein HMGI-C OS=Homo sapiens OX=9606 GN=HMGA2 PE=1 SV=1	1	1	1	1	20.2	20.2	20.2	11.832	109	109	0	6.0669	11747000	2349400	1				520	1983	TRUE	2050	2565	2595	2595
P53007	P53007	5	5	5	Tricarboxylate transport protein, mitochondrial	SLC25A1	sp|P53007|TXTP_HUMAN Tricarboxylate transport protein, mitochondrial OS=Homo sapiens OX=9606 GN=SLC25A1 PE=1 SV=2	1	5	5	5	25.1	25.1	25.1	34.012	311	311	0	12.592	369860000	19466000	6				521	1690;1960;2195;4721;5988	True;True;True;True;True	1746;2026;2027;2268;4885;6193	2206;2533;2534;2856;6266;7998	2234;2563;2564;2889;6348;8117	2234;2563;2889;6348;8117	177	218
P53350	P53350	2	2	2	Serine/threonine-protein kinase PLK1	PLK1	sp|P53350|PLK1_HUMAN Serine/threonine-protein kinase PLK1 OS=Homo sapiens OX=9606 GN=PLK1 PE=1 SV=1	1	2	2	2	5.6	5.6	5.6	68.254	603	603	0	2.894	28756000	756730	2				522	226;3691	True;True	234;3804	270;4873	276;4936	276;4936
P53618	P53618	3	3	3	Coatomer subunit beta	COPB1	sp|P53618|COPB_HUMAN Coatomer subunit beta OS=Homo sapiens OX=9606 GN=COPB1 PE=1 SV=3	1	3	3	3	4.4	4.4	4.4	107.14	953	953	0	2.4537	72288000	1268200	3				523	913;1889;4476	True;True;True	946;1954;4627	1193;2448;5919	1209;2478;5990	1209;2478;5990
P53621	P53621	18	18	18	Coatomer subunit alpha;Xenin;Proxenin	COPA	sp|P53621|COPA_HUMAN Coatomer subunit alpha OS=Homo sapiens OX=9606 GN=COPA PE=1 SV=2	1	18	18	18	21.5	21.5	21.5	138.34	1224	1224	0	27.814	773660000	10180000	14				524	513;688;1026;2015;2992;3863;4107;4228;4893;5381;5420;5696;5879;6031;6468;6570;6640;6777	True;True;True;True;True;True;True;True;True;True;True;True;True;True;True;True;True;True	531;715;1065;2082;3086;3980;4230;4352;5061;5566;5606;5889;6083;6238;6694;6801;6872;7014	644;881;1342;2606;3897;5106;5421;5575;6494;7169;7225;7599;7859;8049;8647;8778;8864;9044	651;891;1362;2636;3944;5171;5489;5643;6583;7272;7328;7709;7974;8168;8776;8908;8994;9177	651;891;1362;2636;3944;5171;5489;5643;6583;7272;7328;7709;7974;8168;8776;8908;8994;9177
Q9Y2T2;P53677	Q9Y2T2;P53677	1;1	1;1	1;1	AP-3 complex subunit mu-1;AP-3 complex subunit mu-2	AP3M1;AP3M2	sp|Q9Y2T2|AP3M1_HUMAN AP-3 complex subunit mu-1 OS=Homo sapiens OX=9606 GN=AP3M1 PE=1 SV=1;sp|P53677|AP3M2_HUMAN AP-3 complex subunit mu-2 OS=Homo sapiens OX=9606 GN=AP3M2 PE=2 SV=1	2	1	1	1	2.4	2.4	2.4	46.939	418	418;418	0.0083019	0.28574	16388000	682840	1				525	1341	TRUE	1388	1760	1784	1784
P53680	P53680	1	1	1	AP-2 complex subunit sigma	AP2S1	sp|P53680|AP2S1_HUMAN AP-2 complex subunit sigma OS=Homo sapiens OX=9606 GN=AP2S1 PE=1 SV=2	1	1	1	1	8.5	8.5	8.5	17.018	142	142	0	2.1659	18762000	2680300	1				526	3675	TRUE	3787	4856	4919	4919
P53814	P53814	2	2	2	Smoothelin	SMTN	sp|P53814|SMTN_HUMAN Smoothelin OS=Homo sapiens OX=9606 GN=SMTN PE=1 SV=7	1	2	2	2	4.1	4.1	4.1	99.058	917	917	0	8.075	71727000	1304100	2				527	3802;4016	True;True	3919;4135	5033;5292	5097;5357	5097;5357
P53985	P53985	2	2	2	Monocarboxylate transporter 1	SLC16A1	sp|P53985|MOT1_HUMAN Monocarboxylate transporter 1 OS=Homo sapiens OX=9606 GN=SLC16A1 PE=1 SV=3	1	2	2	2	6.4	6.4	6.4	53.944	500	500	0	6.1826	214900000	13431000	2				528	879;1488	True;True	911;1541	1154;1155;1971	1170;1171;1996	1170;1996
P53999	P53999	1	1	1	Activated RNA polymerase II transcriptional coactivator p15	SUB1	sp|P53999|TCP4_HUMAN Activated RNA polymerase II transcriptional coactivator p15 OS=Homo sapiens OX=9606 GN=SUB1 PE=1 SV=3	1	1	1	1	10.2	10.2	10.2	14.395	127	127	0	2.9629	180300000	18030000	1				529	2129	TRUE	2202	2776	2808	2808
P54136	P54136	20	20	20	Arginine--tRNA ligase, cytoplasmic	RARS	sp|P54136|SYRC_HUMAN Arginine--tRNA ligase, cytoplasmic OS=Homo sapiens OX=9606 GN=RARS PE=1 SV=2	1	20	20	20	37	37	37	75.378	660	660	0	50.326	2005500000	48914000	24				530	73;635;763;764;2008;2052;2227;3044;3546;3907;3908;3923;4028;4373;5252;5474;6210;6241;6368;6467	True;True;True;True;True;True;True;True;True;True;True;True;True;True;True;True;True;True;True;True	73;658;792;793;2075;2121;2303;3138;3653;4024;4025;4040;4147;4510;5427;5661;6426;6458;6592;6693	92;93;806;982;983;2599;2659;2906;2907;3965;4680;5159;5160;5178;5305;5306;5759;6977;7303;8309;8310;8349;8525;8645;8646	95;96;814;995;996;2629;2690;2939;2940;4012;4740;5224;5225;5243;5371;5372;5827;7070;7406;8434;8435;8476;8654;8774;8775	96;814;995;996;2629;2690;2939;4012;4740;5224;5225;5243;5371;5827;7070;7406;8434;8476;8654;8774
P55060	P55060	4	4	4	Exportin-2	CSE1L	sp|P55060|XPO2_HUMAN Exportin-2 OS=Homo sapiens OX=9606 GN=CSE1L PE=1 SV=3	1	4	4	4	5.6	5.6	5.6	110.42	971	971	0	6.1182	83667000	1494100	3				531	2287;2916;3867;4237	True;True;True;True	2364;3009;3984;4361	2979;3809;5111;5587	3012;3855;5176;5655	3012;3855;5176;5655
P55072	P55072	3	3	3	Transitional endoplasmic reticulum ATPase	VCP	sp|P55072|TERA_HUMAN Transitional endoplasmic reticulum ATPase OS=Homo sapiens OX=9606 GN=VCP PE=1 SV=4	1	3	3	3	3.8	3.8	3.8	89.321	806	806	0	2.7948	63458000	1322000	3				532	1030;3484;3515	True;True;True	1069;3588;3620	1346;4607;4644	1366;4667;4704	1366;4667;4704
P55084	P55084	3	3	3	Trifunctional enzyme subunit beta, mitochondrial;3-ketoacyl-CoA thiolase	HADHB	sp|P55084|ECHB_HUMAN Trifunctional enzyme subunit beta, mitochondrial OS=Homo sapiens OX=9606 GN=HADHB PE=1 SV=3	1	3	3	3	10.1	10.1	10.1	51.294	474	474	0	3.7615	128060000	4416000	3				533	976;1781;3354	True;True;True	1013;1842;3456	1272;2313;4428	1291;2342;4481	1291;2342;4481
P55196	P55196	4	4	4	Afadin	MLLT4	sp|P55196|AFAD_HUMAN Afadin OS=Homo sapiens OX=9606 GN=AFDN PE=1 SV=3	1	4	4	4	4.5	4.5	4.5	206.8	1824	1824	0	9.5793	119270000	1104300	4				534	1493;2461;2621;6990	True;True;True;True	1546;2543;2705;7231	1976;3213;3437;9304	2001;3251;3479;9438	2001;3251;3479;9438
P55209	P55209	4	4	3	Nucleosome assembly protein 1-like 1	NAP1L1	sp|P55209|NP1L1_HUMAN Nucleosome assembly protein 1-like 1 OS=Homo sapiens OX=9606 GN=NAP1L1 PE=1 SV=1	1	4	4	3	12.8	12.8	10.2	45.374	391	391	0	8.0996	364190000	26014000	5				535	1906;2123;3469;6776	True;True;True;True	1971;2196;3573;7013	2466;2467;2766;4589;9043	2496;2497;2798;4649;9176	2497;2798;4649;9176
P55265	P55265	6	6	6	Double-stranded RNA-specific adenosine deaminase	ADAR	sp|P55265|DSRAD_HUMAN Double-stranded RNA-specific adenosine deaminase OS=Homo sapiens OX=9606 GN=ADAR PE=1 SV=4	1	6	6	6	6.9	6.9	6.9	136.06	1226	1226	0	9.1116	132770000	1724300	6				536	780;2563;2614;4713;5532;5911	True;True;True;True;True;True	810;2646;2698;4877;5723;6116	1010;3360;3429;3430;6255;7384;7896	1023;3402;3471;3472;6337;7489;8012	1023;3402;3471;6337;7489;8012
P55769	P55769	2	2	2	NHP2-like protein 1;NHP2-like protein 1, N-terminally processed	NHP2L1	sp|P55769|NH2L1_HUMAN NHP2-like protein 1 OS=Homo sapiens OX=9606 GN=SNU13 PE=1 SV=3	1	2	2	2	18.8	18.8	18.8	14.173	128	128	0	3.8337	95966000	9596600	2				537	3764;5028	True;True	3880;5197	4984;6677	5048;6768	5048;6768
P55786	P55786	2	2	2	Puromycin-sensitive aminopeptidase	NPEPPS	sp|P55786|PSA_HUMAN Puromycin-sensitive aminopeptidase OS=Homo sapiens OX=9606 GN=NPEPPS PE=1 SV=2	1	2	2	2	2.7	2.7	2.7	103.28	919	919	0	4.9601	13327000	233820	2				538	3631;6416	True;True	3742;6642	4799;8587	4862;8716	4862;8716
P55795	P55795	10	4	4	Heterogeneous nuclear ribonucleoprotein H2	HNRNPH2	sp|P55795|HNRH2_HUMAN Heterogeneous nuclear ribonucleoprotein H2 OS=Homo sapiens OX=9606 GN=HNRNPH2 PE=1 SV=1	1	10	4	4	30.3	15.1	15.1	49.263	449	449	0	30.852	368470000	14172000	7				539	533;904;1243;2185;2535;5604;6318;6829;6859;6987	True;False;True;True;False;False;False;True;False;False	551;936;937;1286;2258;2618;5797;6537;7066;7097;7228	671;672;1183;1184;1628;1629;2842;3321;3322;7478;7479;8442;8443;8444;8445;9106;9107;9145;9300	678;679;1199;1200;1651;1652;2874;3360;3361;7585;7586;8570;8571;8572;8573;9239;9240;9278;9434	678;1200;1652;2874;3361;7585;8573;9239;9278;9434	123	271
P55884	P55884	2	2	2	Eukaryotic translation initiation factor 3 subunit B	EIF3B	sp|P55884|EIF3B_HUMAN Eukaryotic translation initiation factor 3 subunit B OS=Homo sapiens OX=9606 GN=EIF3B PE=1 SV=3	1	2	2	2	2.7	2.7	2.7	92.48	814	814	0.0033058	0.73518	96924000	2485200	2				540	3005;4826	True;True	3099;4992	3911;6404	3958;6489	3958;6489
P56134	P56134	2	2	2	ATP synthase subunit f, mitochondrial	ATP5J2	sp|P56134|ATPK_HUMAN ATP synthase subunit f, mitochondrial OS=Homo sapiens OX=9606 GN=ATP5MF PE=1 SV=3	1	2	2	2	25.5	25.5	25.5	10.918	94	94	0	3.8284	310870000	77717000	4				541	759;3608	True;True	788;3718;3719	977;978;4771;4772	990;991;4834;4835	990;4835	178	32
P56182	P56182	1	1	1	Ribosomal RNA processing protein 1 homolog A	RRP1	sp|P56182|RRP1_HUMAN Ribosomal RNA processing protein 1 homolog A OS=Homo sapiens OX=9606 GN=RRP1 PE=1 SV=1	1	1	1	1	2.6	2.6	2.6	52.839	461	461	0.0082769	0.28181	20935000	775390	1				542	5861	TRUE	6064	7833	7948	7948
P56192	P56192	17	17	17	Methionine--tRNA ligase, cytoplasmic	MARS	sp|P56192|SYMC_HUMAN Methionine--tRNA ligase, cytoplasmic OS=Homo sapiens OX=9606 GN=MARS PE=1 SV=2	1	17	17	17	30.6	30.6	30.6	101.11	900	900	0	96.301	1568300000	34094000	23				543	302;614;1881;2156;2333;2436;3505;3594;4631;4637;4969;5027;5157;5244;5909;6016;6549	True;True;True;True;True;True;True;True;True;True;True;True;True;True;True;True;True	312;637;1946;2229;2412;2518;3610;3703;4794;4800;5137;5196;5329;5419;6114;6221;6780	367;783;2438;2807;2808;3041;3174;3175;4630;4752;4753;6142;6143;6150;6598;6675;6676;6852;6966;6967;7894;8031;8754	373;791;2468;2839;2840;3074;3212;3213;4690;4815;4816;6220;6221;6228;6688;6766;6767;6944;7059;7060;8010;8150;8884	373;791;2468;2839;3074;3213;4690;4815;6220;6228;6688;6767;6944;7060;8010;8150;8884
P56537	P56537	6	6	6	Eukaryotic translation initiation factor 6	EIF6	sp|P56537|IF6_HUMAN Eukaryotic translation initiation factor 6 OS=Homo sapiens OX=9606 GN=EIF6 PE=1 SV=1	1	6	6	6	34.7	34.7	34.7	26.599	245	245	0	27.916	570070000	57007000	7				544	1002;1504;2434;3924;4692;6013	True;True;True;True;True;True	1041;1557;2516;4041;4855;6218	1311;1988;3171;3172;5179;6218;8027;8028	1331;2013;3209;3210;5244;6299;8146;8147	1331;2013;3209;5244;6299;8146
P56556	P56556	1	1	1	NADH dehydrogenase [ubiquinone] 1 alpha subcomplex subunit 6	NDUFA6	sp|P56556|NDUA6_HUMAN NADH dehydrogenase [ubiquinone] 1 alpha subcomplex subunit 6 OS=Homo sapiens OX=9606 GN=NDUFA6 PE=1 SV=4	1	1	1	1	6.2	6.2	6.2	15.136	128	128	0.003231	0.59196	68519000	7613200	1				545	6654	TRUE	6886	8880	9010	9010
P57088	P57088	1	1	1	Transmembrane protein 33	TMEM33	sp|P57088|TMM33_HUMAN Transmembrane protein 33 OS=Homo sapiens OX=9606 GN=TMEM33 PE=1 SV=2	1	1	1	1	4.9	4.9	4.9	27.978	247	247	0	6.6718	62250000	5187500	1				546	333	TRUE	345	406	412	412
P57678	P57678	1	1	1	Gem-associated protein 4	GEMIN4	sp|P57678|GEMI4_HUMAN Gem-associated protein 4 OS=Homo sapiens OX=9606 GN=GEMIN4 PE=1 SV=2	1	1	1	1	1.4	1.4	1.4	120.04	1058	1058	0.0082707	0.27689	33252000	536330	1				547	6457	TRUE	6683	8633	8762	8762
P57772	P57772	2	2	2	Selenocysteine-specific elongation factor	EEFSEC	sp|P57772|SELB_HUMAN Selenocysteine-specific elongation factor OS=Homo sapiens OX=9606 GN=EEFSEC PE=1 SV=4	1	2	2	2	3.7	3.7	3.7	65.304	596	596	0.0032841	0.69523	19879000	584670	1				548	3374;3447	True;True	3476;3550	4451;4543	4504;4596	4504;4596
P59998	P59998	6	6	6	Actin-related protein 2/3 complex subunit 4	ARPC4	sp|P59998|ARPC4_HUMAN Actin-related protein 2/3 complex subunit 4 OS=Homo sapiens OX=9606 GN=ARPC4 PE=1 SV=3	1	6	6	6	41.1	41.1	41.1	19.667	168	168	0	51.813	4035400000	288240000	7				549	132;549;1351;3034;5704;6430	True;True;True;True;True;True	138;568;1398;3128;5897;6656	166;692;693;1770;3951;7607;8602	169;699;700;1794;3998;7717;8731	169;699;1794;3998;7717;8731
P60228	P60228	2	2	2	Eukaryotic translation initiation factor 3 subunit E	EIF3E	sp|P60228|EIF3E_HUMAN Eukaryotic translation initiation factor 3 subunit E OS=Homo sapiens OX=9606 GN=EIF3E PE=1 SV=1	1	2	2	2	3.8	3.8	3.8	52.22	445	445	0.0032733	0.67573	53808000	1681500	2				550	6738;6905	True;True	6973;7144	8986;9199	9117;9332	9117;9332
P60660	P60660	6	6	5	Myosin light polypeptide 6	MYL6	sp|P60660|MYL6_HUMAN Myosin light polypeptide 6 OS=Homo sapiens OX=9606 GN=MYL6 PE=1 SV=2	1	6	6	5	41.7	41.7	34.4	16.93	151	151	0	73.755	7201000000	654640000	12				551	643;974;2548;2877;4548;6399	True;True;True;True;True;True	666;1011;2631;2965;2966;4701;6624;6625	816;1269;1270;3343;3758;3759;6015;6016;8562;8563;8564;8565;8566	824;1288;1289;3385;3802;3803;6087;6088;8691;8692;8693;8694;8695	824;1288;3385;3803;6088;8695	98;179	36;73
P60709;Q562R1;Q9BYX7	P60709	23;5;3	23;5;3	1;0;0	Actin, cytoplasmic 1;Actin, cytoplasmic 1, N-terminally processed	ACTB	sp|P60709|ACTB_HUMAN Actin, cytoplasmic 1 OS=Homo sapiens OX=9606 GN=ACTB PE=1 SV=1	3	23	23	1	75.7	75.7	4.5	41.736	375	375;376;375	0	323.31	176480000000	7672900000	97				552	190;588;589;645;669;723;921;928;1013;1283;1297;2383;2512;2753;3069;3118;3451;4907;5659;6034;6144;6145;6933	True;True;True;True;True;True;True;True;True;True;True;True;True;True;True;True;True;True;True;True;True;True;True	196;610;611;668;692;693;694;750;751;954;955;962;963;1052;1327;1341;2462;2594;2595;2838;3165;3214;3554;3555;5075;5852;6241;6242;6358;6359;7174	230;748;749;750;818;843;844;845;846;847;848;849;850;851;852;924;925;1204;1205;1214;1215;1216;1325;1681;1700;1701;3097;3289;3290;3291;3601;4002;4003;4004;4005;4006;4071;4072;4548;4549;4550;4551;4552;4553;4554;4555;4556;4557;4558;4559;4560;4561;4562;4563;4564;4565;4566;4567;4568;4569;6514;6515;7543;7544;7545;7546;7547;7548;8052;8053;8054;8055;8056;8057;8058;8059;8060;8061;8062;8063;8064;8065;8066;8…	235;756;757;758;826;851;852;853;854;855;856;857;858;859;860;935;936;1221;1222;1231;1232;1233;1234;1345;1705;1724;1725;3131;3327;3328;3329;3330;3644;4049;4050;4051;4052;4053;4054;4055;4056;4057;4124;4125;4601;4602;4603;4604;4605;4606;4607;4608;4609;4610;4611;4612;4613;4614;4615;4616;4617;4618;4619;4620;4621;4622;4623;4624;4625;4626;4627;4628;4629;6603;6604;7652;7653;7654;7655;7656;7657;8171;8172;8…	235;756;757;826;859;936;1222;1231;1345;1705;1725;3131;3327;3644;4055;4125;4617;6603;7654;8180;8341;8346;9369	180;181;182;183;184;185;186;187	16;44;153;190;227;269;283;305
P60842	P60842	14	14	9	Eukaryotic initiation factor 4A-I	EIF4A1	sp|P60842|IF4A1_HUMAN Eukaryotic initiation factor 4A-I OS=Homo sapiens OX=9606 GN=EIF4A1 PE=1 SV=1	1	14	14	9	46.1	46.1	30.3	46.153	406	406	0	45.022	1887000000	78626000	15				553	560;806;2032;2105;2316;2371;3127;3168;3948;4043;4345;4919;5703;6437	True;True;True;True;True;True;True;True;True;True;True;True;True;True	579;836;2101;2178;2393;2450;3223;3264;4065;4163;4477;4478;5087;5896;6663	705;1048;2635;2742;2743;3015;3082;4084;4140;5211;5332;5722;5723;6528;7606;8609	713;1062;2666;2773;2774;3048;3116;4137;4193;5276;5399;5790;5791;6617;7716;8738	713;1062;2666;2773;3048;3116;4137;4193;5276;5399;5790;6617;7716;8738	188	178
P60866	P60866	5	5	5	40S ribosomal protein S20	RPS20	sp|P60866|RS20_HUMAN 40S ribosomal protein S20 OS=Homo sapiens OX=9606 GN=RPS20 PE=1 SV=1	1	5	5	5	29.4	29.4	29.4	13.373	119	119	0	15.711	7695100000	1282500000	10				554	1016;3672;5160;5976;6165	True;True;True;True;True	1055;3784;5332;6181;6379	1330;1331;4852;4853;6856;6857;6858;7982;7983;8248	1350;1351;4915;4916;6948;6949;6950;8101;8102;8372	1350;4916;6949;8102;8372
P60891;P21108;P11908	P60891;P21108;P11908	3;2;2	3;2;2	3;2;2	Ribose-phosphate pyrophosphokinase 1;Ribose-phosphate pyrophosphokinase 3;Ribose-phosphate pyrophosphokinase 2	PRPS1;PRPS1L1;PRPS2	sp|P60891|PRPS1_HUMAN Ribose-phosphate pyrophosphokinase 1 OS=Homo sapiens OX=9606 GN=PRPS1 PE=1 SV=2;sp|P21108|PRPS3_HUMAN Ribose-phosphate pyrophosphokinase 3 OS=Homo sapiens OX=9606 GN=PRPS1L1 PE=1 SV=2;sp|P11908|PRPS2_HUMAN Ribose-phosphate pyrophospho	3	3	3	3	12.3	12.3	12.3	34.834	318	318;318;318	0	4.1058	102110000	5374000	3				555	3952;6606;6706	True;True;True	4069;6838;6938	5215;8821;8942	5280;8951;9073	5280;8951;9073
P60953	P60953	1	1	1	Cell division control protein 42 homolog	CDC42	sp|P60953|CDC42_HUMAN Cell division control protein 42 homolog OS=Homo sapiens OX=9606 GN=CDC42 PE=1 SV=2	1	1	1	1	8.9	8.9	8.9	21.258	191	191	0	2.7204	37369000	4152100	1				556	4728	TRUE	4892	6274	6356	6356
P61011	P61011	1	1	1	Signal recognition particle 54 kDa protein	SRP54	sp|P61011|SRP54_HUMAN Signal recognition particle 54 kDa protein OS=Homo sapiens OX=9606 GN=SRP54 PE=1 SV=1	1	1	1	1	3.8	3.8	3.8	55.704	504	504	0	2.7507	18702000	519490	1				557	5517	TRUE	5708	7362	7465	7465
P61158;Q9P1U1;Q9C0K3	P61158	18;3;2	18;3;2	18;3;2	Actin-related protein 3	ACTR3	sp|P61158|ARP3_HUMAN Actin-related protein 3 OS=Homo sapiens OX=9606 GN=ACTR3 PE=1 SV=3	3	18	18	18	56.5	56.5	56.5	47.371	418	418;418;210	0	87.528	6045900000	274810000	25				558	135;838;988;1215;1546;1767;2319;2432;2494;3130;3651;3741;3956;4545;4799;5927;6778;6975	True;True;True;True;True;True;True;True;True;True;True;True;True;True;True;True;True;True	141;868;1025;1258;1599;1825;2396;2513;2514;2576;3226;3762;3855;3856;4075;4698;4965;6132;7015;7216	169;170;1087;1088;1288;1593;2035;2294;3019;3020;3168;3169;3256;4087;4823;4824;4949;4950;4951;5223;6011;6370;7917;7918;7919;9045;9283	172;173;1101;1102;1308;1615;2060;2322;3052;3053;3206;3207;3294;4140;4886;4887;5013;5014;5015;5288;6083;6455;8033;8034;8035;9178;9417	173;1101;1308;1615;2060;2322;3053;3207;3294;4140;4886;5015;5288;6083;6455;8033;9178;9417	189;190;191	89;327;372
P61160	P61160	12	12	12	Actin-related protein 2	ACTR2	sp|P61160|ARP2_HUMAN Actin-related protein 2 OS=Homo sapiens OX=9606 GN=ACTR2 PE=1 SV=1	1	12	12	12	35.5	35.5	35.5	44.76	394	394	0	38.873	2702000000	128670000	14				559	653;654;901;2367;2457;2488;2850;3340;3392;3452;6291;6690	True;True;True;True;True;True;True;True;True;True;True;True	676;677;933;2446;2539;2570;2938;3442;3494;3556;6509;6922	826;827;1180;3078;3206;3207;3248;3249;3726;4408;4471;4472;4570;4571;8407;8924	834;835;1196;3112;3244;3245;3286;3287;3769;4461;4524;4525;4630;4631;8535;9055	834;835;1196;3112;3244;3286;3769;4461;4524;4630;8535;9055	192;193;194	56;114;309
P61163	P61163	1	1	1	Alpha-centractin	ACTR1A	sp|P61163|ACTZ_HUMAN Alpha-centractin OS=Homo sapiens OX=9606 GN=ACTR1A PE=1 SV=1	1	1	1	1	4.3	4.3	4.3	42.613	376	376	0	1.8571	17447000	726970	1				560	5889	TRUE	6093	7869	7984	7984
P84077;P61204;P84085	P84077;P61204;P84085	6;6;4	3;3;1	3;3;1	ADP-ribosylation factor 1;ADP-ribosylation factor 3;ADP-ribosylation factor 5	ARF1;ARF3;ARF5	sp|P84077|ARF1_HUMAN ADP-ribosylation factor 1 OS=Homo sapiens OX=9606 GN=ARF1 PE=1 SV=2;sp|P61204|ARF3_HUMAN ADP-ribosylation factor 3 OS=Homo sapiens OX=9606 GN=ARF3 PE=1 SV=2;sp|P84085|ARF5_HUMAN ADP-ribosylation factor 5 OS=Homo sapiens OX=9606 GN=ARF5	3	6	3	3	44.2	21.5	21.5	20.697	181	181;181;180	0	7.2136	172710000	15701000	3				561	719;2561;2562;3607;4541;4885	True;False;False;False;True;True	746;2644;2645;3717;4694;5053	919;3358;3359;4770;6006;6486	930;3400;3401;4833;6078;6575	930;3400;3401;4833;6078;6575
P61221	P61221	4	4	4	ATP-binding cassette sub-family E member 1	ABCE1	sp|P61221|ABCE1_HUMAN ATP-binding cassette sub-family E member 1 OS=Homo sapiens OX=9606 GN=ABCE1 PE=1 SV=1	1	4	4	4	10.4	10.4	10.4	67.314	599	599	0	7.7074	284830000	7912000	4				562	255;1230;3738;4725	True;True;True;True	264;1273;3852;4889	308;309;1613;4943;6271	314;315;1636;5007;6353	314;1636;5007;6353
P62834;P61224;A6NIZ1	P62834;P61224;A6NIZ1	2;2;1	2;2;1	2;2;1	Ras-related protein Rap-1A;Ras-related protein Rap-1b;Ras-related protein Rap-1b-like protein	RAP1A;RAP1B	sp|P62834|RAP1A_HUMAN Ras-related protein Rap-1A OS=Homo sapiens OX=9606 GN=RAP1A PE=1 SV=1;sp|P61224|RAP1B_HUMAN Ras-related protein Rap-1b OS=Homo sapiens OX=9606 GN=RAP1B PE=1 SV=1;sp|A6NIZ1|RP1BL_HUMAN Ras-related protein Rap-1b-like protein OS=Homo sa	3	2	2	2	12.5	12.5	12.5	20.987	184	184;184;184	0	1.9687	106570000	10657000	2				563	2905;4269	True;True	2998;4395	3796;5630	3842;5698	3842;5698
P61247	P61247	12	12	12	40S ribosomal protein S3a	RPS3A	sp|P61247|RS3A_HUMAN 40S ribosomal protein S3a OS=Homo sapiens OX=9606 GN=RPS3A PE=1 SV=2	1	12	12	12	48.5	48.5	48.5	29.945	264	264	0	51.218	10713000000	563830000	17				564	75;86;408;3541;3693;3704;3910;4379;4448;6030;6237;6658	True;True;True;True;True;True;True;True;True;True;True;True	75;87;423;424;3648;3806;3817;4027;4516;4597;4598;6237;6454;6890	95;109;508;509;4675;4875;4888;5162;5163;5765;5878;5879;5880;5881;8048;8344;8345;8886	98;112;515;516;4735;4938;4951;5227;5228;5833;5948;5949;5950;5951;8167;8470;8471;8472;9016	98;112;515;4735;4938;4951;5228;5833;5950;8167;8470;9016	195;196	38;103
Q9UNX3;P61254;Q2PPJ7	Q9UNX3;P61254	4;4;1	4;4;1	4;4;1	60S ribosomal protein L26-like 1;60S ribosomal protein L26	RPL26L1;RPL26	sp|Q9UNX3|RL26L_HUMAN 60S ribosomal protein L26-like 1 OS=Homo sapiens OX=9606 GN=RPL26L1 PE=1 SV=1;sp|P61254|RL26_HUMAN 60S ribosomal protein L26 OS=Homo sapiens OX=9606 GN=RPL26 PE=1 SV=1	3	4	4	4	25.5	25.5	25.5	17.256	145	145;145;1873	0	7.0849	1797100000	199670000	7				565	395;1786;3353;6682	True;True;True;True	410;1847;3455;6914	488;489;490;2318;4426;4427;8914	495;496;497;2347;4479;4480;9044	496;2347;4479;9044
P61313	P61313	4	4	4	60S ribosomal protein L15	RPL15	sp|P61313|RL15_HUMAN 60S ribosomal protein L15 OS=Homo sapiens OX=9606 GN=RPL15 PE=1 SV=2	1	4	4	4	17.2	17.2	17.2	24.146	204	204	0	5.8816	152660000	10904000	5				566	1657;4635;5169;5470	True;True;True;True	1713;4798;5342;5657	2169;6147;6148;6869;7298	2196;6225;6226;6961;7401	2196;6226;6961;7401
P61353	P61353	6	6	6	60S ribosomal protein L27	RPL27	sp|P61353|RL27_HUMAN 60S ribosomal protein L27 OS=Homo sapiens OX=9606 GN=RPL27 PE=1 SV=2	1	6	6	6	43.4	43.4	43.4	15.798	136	136	0	12.487	5726000000	954340000	10				567	1037;1038;4521;6678;6710;6974	True;True;True;True;True;True	1076;1077;4673;6910;6942;6943;7215	1354;1355;1356;5976;5977;5978;8909;8948;8949;9282	1374;1375;1376;6047;6048;6049;9039;9079;9080;9416	1375;1376;6048;9039;9080;9416	197	81
P61513;A6NKH3	P61513	3;1	3;1	3;1	60S ribosomal protein L37a	RPL37A	sp|P61513|RL37A_HUMAN 60S ribosomal protein L37a OS=Homo sapiens OX=9606 GN=RPL37A PE=1 SV=2	2	3	3	3	41.3	41.3	41.3	10.275	92	92;93	0	4.887	319610000	53269000	6				568	592;6053;6977	True;True;True	614;615;6261;7218	754;755;756;757;8091;9285	762;763;764;765;8213;9419	764;8213;9419	198	61
P61619	P61619	1	1	1	Protein transport protein Sec61 subunit alpha isoform 1	SEC61A1	sp|P61619|S61A1_HUMAN Protein transport protein Sec61 subunit alpha isoform 1 OS=Homo sapiens OX=9606 GN=SEC61A1 PE=1 SV=2	1	1	1	1	4.2	4.2	4.2	52.264	476	476	0	1.4185	25688000	1427100	1				569	1732	TRUE	1790	2256	2284	2284
P61964	P61964	2	2	2	WD repeat-containing protein 5	WDR5	sp|P61964|WDR5_HUMAN WD repeat-containing protein 5 OS=Homo sapiens OX=9606 GN=WDR5 PE=1 SV=1	1	2	2	2	10.8	10.8	10.8	36.588	334	334	0	5.4281	64229000	2792600	1				570	470;6867	True;True	488;7105	587;9153	594;9286	594;9286
P61978	P61978	13	13	13	Heterogeneous nuclear ribonucleoprotein K	HNRNPK	sp|P61978|HNRPK_HUMAN Heterogeneous nuclear ribonucleoprotein K OS=Homo sapiens OX=9606 GN=HNRNPK PE=1 SV=1	1	13	13	13	42.1	42.1	42.1	50.976	463	463	0	75.514	7950600000	305790000	20				571	2280;2297;2771;2782;2791;2869;2870;3573;3814;4588;5173;5727;6672	True;True;True;True;True;True;True;True;True;True;True;True;True	2357;2374;2857;2868;2879;2957;2958;3681;3931;4744;5346;5922;6904	2971;2990;3629;3641;3642;3655;3656;3747;3748;3749;3750;4718;5046;5047;6076;6077;6874;6875;7639;8903	3004;3023;3672;3684;3685;3698;3699;3791;3792;3793;3794;4781;5110;5111;6148;6149;6150;6966;6967;7751;9033	3004;3023;3672;3685;3699;3791;3793;4781;5110;6148;6966;7751;9033
P62070	P62070	1	1	1	Ras-related protein R-Ras2	RRAS2	sp|P62070|RRAS2_HUMAN Ras-related protein R-Ras2 OS=Homo sapiens OX=9606 GN=RRAS2 PE=1 SV=1	1	1	1	1	5.9	5.9	5.9	23.399	204	204	0	1.1607	14922000	994810	1				572	4383	TRUE	4520	5769	5837	5837
P62081	P62081	9	9	9	40S ribosomal protein S7	RPS7	sp|P62081|RS7_HUMAN 40S ribosomal protein S7 OS=Homo sapiens OX=9606 GN=RPS7 PE=1 SV=1	1	9	9	9	52.6	52.6	52.6	22.127	194	194	0	32.78	5922700000	592270000	14				573	254;1048;1359;2551;3049;3095;5924;6225;6226	True;True;True;True;True;True;True;True;True	263;1087;1406;2634;3144;3145;3191;6129;6441;6442	307;1367;1368;1780;3346;3976;3977;3978;3979;4037;7912;7913;7914;8328;8329	313;1387;1388;1804;3388;4023;4024;4025;4026;4090;8028;8029;8030;8454;8455	313;1388;1804;3388;4023;4090;8029;8454;8455	199	32
P62136;P62140	P62136;P62140	12;8	12;8	2;0	Serine/threonine-protein phosphatase PP1-alpha catalytic subunit;Serine/threonine-protein phosphatase PP1-beta catalytic subunit	PPP1CA;PPP1CB	sp|P62136|PP1A_HUMAN Serine/threonine-protein phosphatase PP1-alpha catalytic subunit OS=Homo sapiens OX=9606 GN=PPP1CA PE=1 SV=1;sp|P62140|PP1B_HUMAN Serine/threonine-protein phosphatase PP1-beta catalytic subunit OS=Homo sapiens OX=9606 GN=PPP1CB PE=1 SV	2	12	12	2	43.9	43.9	6.1	37.512	330	330;327	0	36.164	1612500000	80624000	17				574	235;1271;2617;2681;2805;3074;3075;3550;3790;3932;5773;6931	True;True;True;True;True;True;True;True;True;True;True;True	244;1314;2701;2766;2893;3170;3171;3657;3907;4049;5972;7171	282;283;1663;1664;3433;3512;3671;3672;4014;4015;4685;4686;4687;5017;5191;7703;7704;9231	288;289;1687;1688;3475;3554;3714;3715;4065;4066;4745;4746;4747;4748;5081;5256;7818;7819;9364	288;1687;3475;3554;3714;4065;4066;4747;5081;5256;7819;9364
P62191	P62191	2	2	2	26S protease regulatory subunit 4	PSMC1	sp|P62191|PRS4_HUMAN 26S proteasome regulatory subunit 4 OS=Homo sapiens OX=9606 GN=PSMC1 PE=1 SV=1	1	2	2	2	7.5	7.5	7.5	49.184	440	440	0	3.1494	54689000	2025500	2				575	575;6119	True;True	595;6331	727;8186	735;8308	735;8308
P62195	P62195	1	1	1	26S protease regulatory subunit 8	PSMC5	sp|P62195|PRS8_HUMAN 26S proteasome regulatory subunit 8 OS=Homo sapiens OX=9606 GN=PSMC5 PE=1 SV=1	1	1	1	1	3.2	3.2	3.2	45.626	406	406	0	3.5458	11503000	410840	1				576	2625	TRUE	2709	3441	3483	3483
P62241	P62241	11	11	11	40S ribosomal protein S8	RPS8	sp|P62241|RS8_HUMAN 40S ribosomal protein S8 OS=Homo sapiens OX=9606 GN=RPS8 PE=1 SV=2	1	11	11	11	55.3	55.3	55.3	24.205	208	208	0	33.776	13109000000	1191700000	16				577	87;1329;2759;2996;3486;3749;4189;4190;4447;5092;6809	True;True;True;True;True;True;True;True;True;True;True	88;1375;2844;3090;3590;3864;4313;4314;4596;5263;7046	110;1745;3607;3608;3902;4609;4962;5521;5522;5523;5524;5875;5876;5877;6759;9081	113;1769;3650;3651;3949;4669;5026;5589;5590;5591;5592;5945;5946;5947;6850;9214	113;1769;3650;3949;4669;5026;5590;5592;5945;6850;9214
P62244	P62244	4	4	4	40S ribosomal protein S15a	RPS15A	sp|P62244|RS15A_HUMAN 40S ribosomal protein S15a OS=Homo sapiens OX=9606 GN=RPS15A PE=1 SV=2	1	4	4	4	38.5	38.5	38.5	14.839	130	130	0	5.6071	1625600000	162560000	4				578	1757;2445;4385;4911	True;True;True;True	1815;2527;4522;5079	2282;3188;3189;5771;5772;6519	2310;3226;3227;5839;5840;6608	2310;3226;5839;6608	200;201	4;111
P62249	P62249	9	9	9	40S ribosomal protein S16	RPS16	sp|P62249|RS16_HUMAN 40S ribosomal protein S16 OS=Homo sapiens OX=9606 GN=RPS16 PE=1 SV=2	1	9	9	9	47.9	47.9	47.9	16.445	146	146	0	22.771	8579600000	714960000	14				579	374;820;1596;2066;2243;3784;4805;6375;6489	True;True;True;True;True;True;True;True;True	388;850;1651;2136;2319;3901;4971;6599;6718;6719	460;1065;2098;2681;2926;2927;5009;5010;6378;8532;8533;8675;8676;8677	466;1079;2125;2712;2959;2960;5073;5074;6463;8661;8662;8804;8805;8806	466;1079;2125;2712;2959;5073;6463;8661;8805	202	41
P62258	P62258	2	1	1	14-3-3 protein epsilon	YWHAE	sp|P62258|1433E_HUMAN 14-3-3 protein epsilon OS=Homo sapiens OX=9606 GN=YWHAE PE=1 SV=1	1	2	1	1	11.4	7.5	7.5	29.174	255	255	0	4.9431	38817000	2156500	3				580	26;1011	True;False	26;1050	29;30;1323	30;31;32;1343	31;1343
P62263	P62263	9	9	9	40S ribosomal protein S14	RPS14	sp|P62263|RS14_HUMAN 40S ribosomal protein S14 OS=Homo sapiens OX=9606 GN=RPS14 PE=1 SV=3	1	9	9	9	66.9	66.9	66.9	16.273	151	151	0	56.309	5290300000	881720000	16				581	105;742;1296;1336;2649;2650;3129;5962;6370	True;True;True;True;True;True;True;True;True	109;110;771;1340;1383;2733;2734;3225;6167;6594	135;136;137;953;1697;1698;1699;1754;1755;3468;3469;3470;3471;4086;7965;8527	138;139;140;965;1721;1722;1723;1778;1779;3510;3511;3512;3513;4139;8084;8656	140;965;1723;1779;3510;3513;4139;8084;8656	203	75
P62266	P62266	5	5	5	40S ribosomal protein S23	RPS23	sp|P62266|RS23_HUMAN 40S ribosomal protein S23 OS=Homo sapiens OX=9606 GN=RPS23 PE=1 SV=3	1	5	5	5	35.7	35.7	35.7	15.807	143	143	0	20.274	3502400000	437800000	8				582	2088;3009;3157;3191;6139	True;True;True;True;True	2161;3103;3253;3287;6352	2716;2717;3915;3916;4125;4126;4172;8210;8211	2747;2748;3962;3963;4178;4179;4225;8332;8333	2747;3962;4179;4225;8333
P62269	P62269	10	10	10	40S ribosomal protein S18	RPS18	sp|P62269|RS18_HUMAN 40S ribosomal protein S18 OS=Homo sapiens OX=9606 GN=RPS18 PE=1 SV=3	1	10	10	10	50.7	50.7	50.7	17.718	152	152	0	19.483	14358000000	1196500000	14				583	90;1816;2425;2579;2910;3175;5104;5483;6367;6972	True;True;True;True;True;True;True;True;True;True	91;1878;2506;2662;3003;3271;5276;5670;6590;6591;7213	113;2352;3160;3382;3802;4149;4150;6776;6777;7313;8523;8524;9279;9280	116;2381;3197;3198;3424;3848;4202;4203;6867;6868;7416;8652;8653;9413;9414	116;2381;3197;3424;3848;4203;6868;7416;8653;9413	204	71
P62273	P62273	2	2	2	40S ribosomal protein S29	RPS29	sp|P62273|RS29_HUMAN 40S ribosomal protein S29 OS=Homo sapiens OX=9606 GN=RPS29 PE=1 SV=2	1	2	2	2	33.9	33.9	33.9	6.6767	56	56	0	18.336	723270000	180820000	4				584	811;2094	True;True	841;2167	1054;2725;2726;2727	1068;2756;2757;2758	1068;2758
P62277	P62277	6	6	6	40S ribosomal protein S13	RPS13	sp|P62277|RS13_HUMAN 40S ribosomal protein S13 OS=Homo sapiens OX=9606 GN=RPS13 PE=1 SV=2	1	6	6	6	37.7	37.7	37.7	17.222	151	151	0	21.471	11042000000	1003800000	7				585	2143;2193;2196;3160;3690;4201	True;True;True;True;True;True	2216;2266;2269;3256;3803;4325	2792;2793;2853;2857;4130;4131;4872;5536	2824;2825;2886;2890;4183;4184;4935;5604	2825;2886;2890;4184;4935;5604
P62280	P62280	10	10	10	40S ribosomal protein S11	RPS11	sp|P62280|RS11_HUMAN 40S ribosomal protein S11 OS=Homo sapiens OX=9606 GN=RPS11 PE=1 SV=3	1	10	10	10	46.2	46.2	46.2	18.431	158	158	0	19.466	4019800000	401980000	11				586	671;1056;1057;1086;1113;1114;4528;4618;5111;6442	True;True;True;True;True;True;True;True;True;True	696;1095;1096;1125;1153;1154;4680;4780;4781;5283;6668	855;1377;1378;1416;1452;1453;5986;6125;6126;6127;6785;8615	864;1397;1398;1437;1473;1474;6058;6203;6204;6205;6876;8744	864;1397;1398;1437;1473;1474;6058;6205;6876;8744	205	109
P62304	P62304	1	1	1	Small nuclear ribonucleoprotein E	SNRPE	sp|P62304|RUXE_HUMAN Small nuclear ribonucleoprotein E OS=Homo sapiens OX=9606 GN=SNRPE PE=1 SV=1	1	1	1	1	12	12	12	10.803	92	92	0	2.1425	23520000	5879900	1				587	6486	TRUE	6715	8672	8801	8801	206	14
P62314	P62314	2	2	2	Small nuclear ribonucleoprotein Sm D1	SNRPD1	sp|P62314|SMD1_HUMAN Small nuclear ribonucleoprotein Sm D1 OS=Homo sapiens OX=9606 GN=SNRPD1 PE=1 SV=1	1	2	2	2	26.1	26.1	26.1	13.281	119	119	0	9.6398	349380000	69876000	4				588	4116;6822	True;True	4239;7059	5432;5433;9096;9097	5500;5501;9229;9230	5500;9230
P62316	P62316	2	2	2	Small nuclear ribonucleoprotein Sm D2	SNRPD2	sp|P62316|SMD2_HUMAN Small nuclear ribonucleoprotein Sm D2 OS=Homo sapiens OX=9606 GN=SNRPD2 PE=1 SV=1	1	2	2	2	16.1	16.1	16.1	13.527	118	118	0	9.9356	146370000	18296000	3				589	1177;5113	True;True	1219;5285	1539;6787;6788	1561;6878;6879	1561;6878
P62318	P62318	2	2	2	Small nuclear ribonucleoprotein Sm D3	SNRPD3	sp|P62318|SMD3_HUMAN Small nuclear ribonucleoprotein Sm D3 OS=Homo sapiens OX=9606 GN=SNRPD3 PE=1 SV=1	1	2	2	2	23.8	23.8	23.8	13.916	126	126	0	3.5563	253420000	28158000	2				590	1737;6428	True;True	1795;6654	2261;8600	2289;8729	2289;8729
P62330	P62330	1	1	1	ADP-ribosylation factor 6	ARF6	sp|P62330|ARF6_HUMAN ADP-ribosylation factor 6 OS=Homo sapiens OX=9606 GN=ARF6 PE=1 SV=2	1	1	1	1	6.3	6.3	6.3	20.082	175	175	0	1.0992	23721000	2635700	1				591	1791	TRUE	1852	2323	2352	2352
P62333	P62333	2	2	2	26S protease regulatory subunit 10B	PSMC6	sp|P62333|PRS10_HUMAN 26S proteasome regulatory subunit 10B OS=Homo sapiens OX=9606 GN=PSMC6 PE=1 SV=1	1	2	2	2	7.5	7.5	7.5	44.172	389	389	0.0016681	0.79737	23970000	921920	1				592	360;1550	True;True	374;1603	440;2039	446;2064	446;2064
P62424	P62424	18	18	18	60S ribosomal protein L7a	RPL7A	sp|P62424|RL7A_HUMAN 60S ribosomal protein L7a OS=Homo sapiens OX=9606 GN=RPL7A PE=1 SV=2	1	18	18	18	54.1	54.1	54.1	29.995	266	266	0	86.013	8418000000	647540000	25				593	224;225;464;2553;3255;3307;3308;3339;3746;4351;4480;5060;5715;5951;5952;6142;6534;6679	True;True;True;True;True;True;True;True;True;True;True;True;True;True;True;True;True;True	232;233;482;2636;3352;3408;3409;3441;3861;4485;4631;5229;5908;6156;6157;6356;6765;6911	267;268;269;580;3348;3349;4268;4358;4359;4360;4406;4407;4957;4958;5732;5924;6720;7620;7950;7951;7952;8217;8733;8734;8910;8911	273;274;275;587;3390;3391;4321;4411;4412;4413;4459;4460;5021;5022;5800;5995;6811;7730;8068;8069;8070;8339;8863;8864;9040;9041	273;275;587;3390;4321;4411;4413;4460;5021;5800;5995;6811;7730;8068;8069;8339;8864;9041
P62495	P62495	1	1	1	Eukaryotic peptide chain release factor subunit 1	ETF1	sp|P62495|ERF1_HUMAN Eukaryotic peptide chain release factor subunit 1 OS=Homo sapiens OX=9606 GN=ETF1 PE=1 SV=3	1	1	1	1	2.3	2.3	2.3	49.03	437	437	0.0016964	0.91214	0	0	1				594	2029	TRUE	2098	2631	2662	2662
P62701;Q8TD47;P22090	P62701	16;6;6	16;6;6	16;6;6	40S ribosomal protein S4, X isoform	RPS4X	sp|P62701|RS4X_HUMAN 40S ribosomal protein S4, X isoform OS=Homo sapiens OX=9606 GN=RPS4X PE=1 SV=2	3	16	16	16	54.4	54.4	54.4	29.597	263	263;263;263	0	37.301	17168000000	817500000	31				595	1154;1471;1633;2124;2222;2502;2554;2740;3712;4079;4130;4171;4174;5720;5849;6770	True;True;True;True;True;True;True;True;True;True;True;True;True;True;True;True	1195;1523;1688;1689;2197;2298;2584;2637;2825;3825;4200;4253;4295;4298;5913;5914;6052;7007	1505;1506;1944;1945;1946;2143;2144;2145;2767;2768;2900;2901;3273;3274;3350;3582;4896;4897;5382;5383;5451;5500;5504;7627;7628;7629;7630;7820;9036;9037	1527;1528;1969;1970;1971;2170;2171;2172;2799;2800;2933;2934;3311;3312;3392;3625;4959;4960;5450;5451;5519;5568;5572;7738;7739;7740;7741;7742;7935;9169;9170	1527;1971;2171;2799;2933;3311;3392;3625;4960;5451;5519;5568;5572;7741;7935;9170	207;208	87;182
P62750	P62750	8	8	8	60S ribosomal protein L23a	RPL23A	sp|P62750|RL23A_HUMAN 60S ribosomal protein L23a OS=Homo sapiens OX=9606 GN=RPL23A PE=1 SV=1	1	8	8	8	35.9	35.9	35.9	17.695	156	156	0	21.574	2394800000	266090000	11				596	1803;2648;3177;3250;3471;4552;6503;6504	True;True;True;True;True;True;True;True	1864;1865;2732;3273;3346;3575;4706;6734;6735	2336;2337;3467;4152;4153;4261;4591;6024;8695;8696;8697	2365;2366;3509;4205;4206;4314;4651;6096;8824;8825;8826	2366;3509;4206;4314;4651;6096;8824;8826	209	87
P62753	P62753	8	8	8	40S ribosomal protein S6	RPS6	sp|P62753|RS6_HUMAN 40S ribosomal protein S6 OS=Homo sapiens OX=9606 GN=RPS6 PE=1 SV=1	1	8	8	8	28.9	28.9	28.9	28.68	249	249	0	28.858	7302700000	561750000	11				597	824;1943;3230;3566;3678;3679;3931;4309	True;True;True;True;True;True;True;True	854;2009;3326;3673;3790;3791;4048;4436;4437	1070;1071;2512;2513;4233;4706;4859;4860;5190;5674;5675;5676;5677	1084;1085;2542;2543;4286;4769;4922;4923;5255;5742;5743;5744;5745	1084;2543;4286;4769;4922;4923;5255;5742	210	32
P62805	P62805	7	7	7	Histone H4	HIST1H4A	sp|P62805|H4_HUMAN Histone H4 OS=Homo sapiens OX=9606 GN=HIST1H4A PE=1 SV=2	1	7	7	7	49.5	49.5	49.5	11.367	103	103	0	14.592	3248100000	541350000	10				598	937;2981;3312;5935;6092;6093;6246	True;True;True;True;True;True;True	974;3075;3414;6140;6303;6304;6305;6463	1231;3884;4367;7929;8148;8149;8150;8151;8152;8354	1250;3930;4420;8046;8270;8271;8272;8273;8274;8481	1250;3930;4420;8046;8273;8274;8481	211	85
Q9H0U4;Q92928;P62820;P61026;P51153;Q92930;P61006;P59190	Q9H0U4;Q92928;P62820;P61026;P51153;Q92930;P61006;P59190	2;2;2;1;1;1;1;1	2;2;2;1;1;1;1;1	2;2;2;1;1;1;1;1	Ras-related protein Rab-1B;Putative Ras-related protein Rab-1C;Ras-related protein Rab-1A;Ras-related protein Rab-10;Ras-related protein Rab-13;Ras-related protein Rab-8B;Ras-related protein Rab-8A;Ras-related protein Rab-15	RAB1B;RAB1C;RAB1A;RAB10;RAB13;RAB8B;RAB8A;RAB15	sp|Q9H0U4|RAB1B_HUMAN Ras-related protein Rab-1B OS=Homo sapiens OX=9606 GN=RAB1B PE=1 SV=1;sp|Q92928|RAB1C_HUMAN Putative Ras-related protein Rab-1C OS=Homo sapiens OX=9606 GN=RAB1C PE=5 SV=2;sp|P62820|RAB1A_HUMAN Ras-related protein Rab-1A OS=Homo sapien	8	2	2	2	13.4	13.4	13.4	22.171	201	201;201;205;200;203;207;207;212	0	3.6593	413290000	22961000	2				599	1196;3833	True;True	1238;3950	1567;5069	1589;5134	1589;5134
P62826	P62826	5	5	5	GTP-binding nuclear protein Ran	RAN	sp|P62826|RAN_HUMAN GTP-binding nuclear protein Ran OS=Homo sapiens OX=9606 GN=RAN PE=1 SV=3	1	5	5	5	29.6	29.6	29.6	24.423	216	216	0	9.0474	499340000	41612000	6				600	56;1790;4599;5510;6984	True;True;True;True;True	56;1851;4755;5701;7225	71;2322;6092;7352;9294;9295	73;2351;6169;7455;9428;9429	73;2351;6169;7455;9428
P62829	P62829	7	7	7	60S ribosomal protein L23	RPL23	sp|P62829|RL23_HUMAN 60S ribosomal protein L23 OS=Homo sapiens OX=9606 GN=RPL23 PE=1 SV=1	1	7	7	7	61.4	61.4	61.4	14.865	140	140	0	12.84	5285300000	587250000	13				601	786;1149;2605;2988;3955;4610;6324	True;True;True;True;True;True;True	816;1190;2689;3082;4072;4073;4074;4766;6544	1018;1019;1020;1021;1496;3419;3891;3892;5218;5219;5220;5221;5222;6106;8454	1031;1032;1033;1034;1518;3461;3938;3939;5283;5284;5285;5286;5287;6184;8582	1034;1518;3461;3939;5286;6184;8582	212;213	60;62
P62841	P62841	5	5	5	40S ribosomal protein S15	RPS15	sp|P62841|RS15_HUMAN 40S ribosomal protein S15 OS=Homo sapiens OX=9606 GN=RPS15 PE=1 SV=2	1	5	5	5	55.9	55.9	55.9	17.04	145	145	0	28.216	1542500000	192810000	13				602	930;1128;2321;3119;5770	True;True;True;True;True	965;966;1168;1169;2398;2399;2400;3215;5968;5969	1218;1219;1470;1471;1472;3023;3024;3025;4073;7695;7696;7697;7698;7699	1236;1237;1492;1493;1494;3056;3057;3058;4126;7810;7811;7812;7813;7814	1236;1494;3056;4126;7813	214;215;216;217;218	28;34;70;83;111
P62847	P62847	5	5	5	40S ribosomal protein S24	RPS24	sp|P62847|RS24_HUMAN 40S ribosomal protein S24 OS=Homo sapiens OX=9606 GN=RPS24 PE=1 SV=1	1	5	5	5	35.3	35.3	35.3	15.423	133	133	0	14.481	1683300000	240480000	8				603	3287;4382;5008;6033;6041	True;True;True;True;True	3384;3385;4519;5176;5177;6240;6249	4319;4320;4321;5768;6651;6652;8051;8077	4372;4373;4374;5836;6742;6743;8170;8197	4374;5836;6743;8170;8197	219;220	23;74
P62851	P62851	4	4	4	40S ribosomal protein S25	RPS25	sp|P62851|RS25_HUMAN 40S ribosomal protein S25 OS=Homo sapiens OX=9606 GN=RPS25 PE=1 SV=1	1	4	4	4	24	24	24	13.742	125	125	0	12.256	7080500000	1180100000	4				604	48;848;3706;3938	True;True;True;True	48;879;3819;4055	63;1108;4890;5198	65;1122;4953;5263	65;1122;4953;5263
P62854;Q5JNZ5	P62854;Q5JNZ5	3;2	3;2	3;2	40S ribosomal protein S26;Putative 40S ribosomal protein S26-like 1	RPS26;RPS26P11	sp|P62854|RS26_HUMAN 40S ribosomal protein S26 OS=Homo sapiens OX=9606 GN=RPS26 PE=1 SV=3;sp|Q5JNZ5|RS26L_HUMAN Putative 40S ribosomal protein S26-like 1 OS=Homo sapiens OX=9606 GN=RPS26P11 PE=5 SV=1	2	3	3	3	31.3	31.3	31.3	13.015	115	115;115	0	8.2561	3134700000	522460000	5				605	832;3664;4544	True;True;True	862;3776;4697	1080;4842;4843;4844;6010	1094;4905;4906;4907;6082	1094;4907;6082
P62861	P62861	2	2	2	40S ribosomal protein S30	FAU	sp|P62861|RS30_HUMAN 40S ribosomal protein S30 OS=Homo sapiens OX=9606 GN=FAU PE=1 SV=1	1	2	2	2	18.6	18.6	18.6	6.6478	59	59	0	3.5319	472140000	157380000	3				606	1892;5121	True;True	1957;5293	2451;6798;6799	2481;6889;6890	2481;6889
Q9HAV0;P62879;P62873;P16520	Q9HAV0;P62879;P62873;P16520	2;2;1;1	2;2;1;1	2;2;1;1	Guanine nucleotide-binding protein subunit beta-4;Guanine nucleotide-binding protein G(I)/G(S)/G(T) subunit beta-2;Guanine nucleotide-binding protein G(I)/G(S)/G(T) subunit beta-1;Guanine nucleotide-binding protein G(I)/G(S)/G(T) subunit beta-3	GNB4;GNB2;GNB1;GNB3	sp|Q9HAV0|GBB4_HUMAN Guanine nucleotide-binding protein subunit beta-4 OS=Homo sapiens OX=9606 GN=GNB4 PE=1 SV=3;sp|P62879|GBB2_HUMAN Guanine nucleotide-binding protein G(I)/G(S)/G(T) subunit beta-2 OS=Homo sapiens OX=9606 GN=GNB2 PE=1 SV=3;sp|P62873|GBB1_	4	2	2	2	6.8	6.8	6.8	37.567	340	340;340;340;340	0.0047356	0.4535	36851000	2632200	0				607	1362;3895	True;True	1409;4012	1783;5147	1807;5212	1807;5212
P62888	P62888	4	4	4	60S ribosomal protein L30	RPL30	sp|P62888|RL30_HUMAN 60S ribosomal protein L30 OS=Homo sapiens OX=9606 GN=RPL30 PE=1 SV=2	1	4	4	4	51.3	51.3	51.3	12.784	115	115	0	33.566	5373100000	671640000	9				608	3302;4231;5808;6170	True;True;True;True	3402;3403;4355;6010;6384	4347;4348;5579;5580;7755;7756;7757;8254;8255	4400;4401;5647;5648;7870;7871;7872;8378;8379	4400;5647;7871;8379	221	65
Q59GN2;P62891	Q59GN2;P62891	1;1	1;1	1;1	Putative 60S ribosomal protein L39-like 5;60S ribosomal protein L39	RPL39P5;RPL39	sp|Q59GN2|R39L5_HUMAN Putative 60S ribosomal protein L39-like 5 OS=Homo sapiens OX=9606 GN=RPL39P5 PE=5 SV=2;sp|P62891|RL39_HUMAN 60S ribosomal protein L39 OS=Homo sapiens OX=9606 GN=RPL39 PE=1 SV=2	2	1	1	1	19.6	19.6	19.6	6.3225	51	51;51	0	2.469	451770000	451770000	1				609	5017	TRUE	5186	6663	6754	6754
P62899	P62899	6	6	6	60S ribosomal protein L31	RPL31	sp|P62899|RL31_HUMAN 60S ribosomal protein L31 OS=Homo sapiens OX=9606 GN=RPL31 PE=1 SV=1	1	6	6	6	44	44	44	14.463	125	125	0	5.4037	2028700000	289810000	6				610	1399;1585;2746;4301;4462;5230	True;True;True;True;True;True	1448;1640;2831;4427;4613;5405	1837;2084;3592;5664;5902;6950	1861;2110;3635;5732;5973;7042	1861;2110;3635;5732;5973;7042
P62906	P62906	10	10	10	60S ribosomal protein L10a	RPL10A	sp|P62906|RL10A_HUMAN 60S ribosomal protein L10a OS=Homo sapiens OX=9606 GN=RPL10A PE=1 SV=2	1	10	10	10	45.2	45.2	45.2	24.831	217	217	0	59.004	7053800000	542600000	21				611	581;582;1023;1731;1809;1854;2835;3329;3347;6397	True;True;True;True;True;True;True;True;True;True	601;602;603;604;1062;1789;1871;1917;2923;3431;3449;6622	734;735;736;737;738;739;740;741;742;1338;2255;2344;2345;2394;2395;3710;4390;4391;4419;4420;8559;8560	742;743;744;745;746;747;748;749;750;1358;2283;2373;2374;2424;2425;3753;4443;4444;4472;4473;8688;8689	743;749;1358;2283;2374;2424;3753;4444;4473;8688	222	85
P62910	P62910	5	5	5	60S ribosomal protein L32	RPL32	sp|P62910|RL32_HUMAN 60S ribosomal protein L32 OS=Homo sapiens OX=9606 GN=RPL32 PE=1 SV=2	1	5	5	5	35.6	35.6	35.6	15.86	135	135	0	9.2496	1115100000	159300000	6				612	49;1331;1760;2491;5657	True;True;True;True;True	49;1377;1378;1818;2573;5850	64;1748;1749;2285;3253;7540;7541	66;1772;1773;2313;3291;7649;7650	66;1772;2313;3291;7649	223	90
P62913	P62913	8	8	8	60S ribosomal protein L11	RPL11	sp|P62913|RL11_HUMAN 60S ribosomal protein L11 OS=Homo sapiens OX=9606 GN=RPL11 PE=1 SV=2	1	8	8	8	44.9	44.9	44.9	20.252	178	178	0	27.904	4343300000	434330000	10				613	447;3210;3258;3446;4625;4789;6411;6787	True;True;True;True;True;True;True;True	465;3306;3355;3549;4788;4955;6637;7024	559;4199;4200;4273;4274;4542;6134;6357;8580;8581;9059	566;4252;4253;4326;4327;4595;6212;6442;8709;8710;9192	566;4253;4327;4595;6212;6442;8709;9192
P62917	P62917	13	13	13	60S ribosomal protein L8	RPL8	sp|P62917|RL8_HUMAN 60S ribosomal protein L8 OS=Homo sapiens OX=9606 GN=RPL8 PE=1 SV=2	1	13	13	13	52.9	52.9	52.9	28.024	257	257	0	90.554	5175600000	398120000	20				614	462;497;498;616;617;814;2317;2630;3101;5202;5745;6287;6667	True;True;True;True;True;True;True;True;True;True;True;True;True	480;515;516;639;640;844;2394;2714;3197;5375;5941;6505;6899	577;578;620;621;622;623;785;786;1058;3016;3017;3446;4045;6913;6914;7659;7660;8402;8897;8898	584;585;627;628;629;630;793;794;1072;3049;3050;3488;4098;7005;7006;7771;7772;8530;9027;9028	584;628;630;793;794;1072;3049;3488;4098;7005;7771;8530;9027	224	204
P62937;P0DN26;A0A0B4J2A2;A0A075B767;A0A075B759;Q9Y536;F5H284	P62937	4;1;1;1;1;1;1	4;1;1;1;1;1;1	4;1;1;1;1;1;1	Peptidyl-prolyl cis-trans isomerase A;Peptidyl-prolyl cis-trans isomerase A, N-terminally processed	PPIA	sp|P62937|PPIA_HUMAN Peptidyl-prolyl cis-trans isomerase A OS=Homo sapiens OX=9606 GN=PPIA PE=1 SV=2	7	4	4	4	33.9	33.9	33.9	18.012	165	165;164;164;164;164;164;164	0	5.9579	207800000	14843000	5				615	2780;5401;6499;6582	True;True;True;True	2866;5587;6729;6730;6813	3638;7195;8689;8690;8793	3681;7298;8818;8819;8923	3681;7298;8819;8923
P62979;P62987;P0CG47;P0CG48	P62979;P62987;P0CG47;P0CG48	5;3;3;3	5;3;3;3	5;3;3;3	Ubiquitin-40S ribosomal protein S27a;Ubiquitin;40S ribosomal protein S27a;Ubiquitin-60S ribosomal protein L40;Ubiquitin;60S ribosomal protein L40;Polyubiquitin-B;Ubiquitin;Polyubiquitin-C;Ubiquitin	RPS27A;UBA52;UBB;UBC	sp|P62979|RS27A_HUMAN Ubiquitin-40S ribosomal protein S27a OS=Homo sapiens OX=9606 GN=RPS27A PE=1 SV=2;sp|P62987|RL40_HUMAN Ubiquitin-60S ribosomal protein L40 OS=Homo sapiens OX=9606 GN=UBA52 PE=1 SV=2;sp|P0CG47|UBB_HUMAN Polyubiquitin-B OS=Homo sapiens O	4	5	5	5	42.3	42.3	42.3	17.965	156	156;128;229;685	0	79.785	2365500000	215050000	9				616	639;1155;1496;5852;5920	True;True;True;True;True	662;1196;1197;1549;6055;6125	811;812;1507;1508;1509;1510;1979;1980;7823;7905	819;820;1529;1530;1531;1532;2004;2005;7938;8021	820;1532;2005;7938;8021	225	132
P62995	P62995	2	2	2	Transformer-2 protein homolog beta	TRA2B	sp|P62995|TRA2B_HUMAN Transformer-2 protein homolog beta OS=Homo sapiens OX=9606 GN=TRA2B PE=1 SV=1	1	2	2	2	12.2	12.2	12.2	33.665	288	288	0	6.9512	163270000	13605000	3				617	402;1996	True;True	417;2063	500;501;2583	507;508;2613	507;2613
P63010	P63010	20	20	14	AP-2 complex subunit beta	AP2B1	sp|P63010|AP2B1_HUMAN AP-2 complex subunit beta OS=Homo sapiens OX=9606 GN=AP2B1 PE=1 SV=1	1	20	20	14	27	27	19.2	104.55	937	937	0	34.017	1307600000	27241000	20				618	356;417;418;621;681;825;1059;1727;2155;3018;3155;3207;3404;3421;3652;4115;4726;5073;6505;6936	True;True;True;True;True;True;True;True;True;True;True;True;True;True;True;True;True;True;True;True	370;433;434;644;708;855;1098;1785;2228;3112;3251;3303;3506;3524;3763;4238;4890;5243;6736;7177	435;518;519;520;790;873;1072;1381;2251;2806;3927;4123;4196;4485;4486;4511;4825;5430;5431;6272;6737;8698;9239	441;525;526;527;798;883;1086;1401;2279;2838;3974;4176;4249;4538;4539;4564;4888;5498;5499;6354;6828;8827;9372	441;525;527;798;883;1086;1401;2279;2838;3974;4176;4249;4538;4564;4888;5499;6354;6828;8827;9372
P63092;Q5JWF2;P11488;P63096;P19087;P09471;A8MTJ3;P04899;P38405	P63092;Q5JWF2	3;3;1;1;1;1;1;1;1	3;3;1;1;1;1;1;1;1	2;2;0;0;0;0;0;0;0	Guanine nucleotide-binding protein G(s) subunit alpha isoforms short;Guanine nucleotide-binding protein G(s) subunit alpha isoforms XLas	GNAS	sp|P63092|GNAS2_HUMAN Guanine nucleotide-binding protein G(s) subunit alpha isoforms short OS=Homo sapiens OX=9606 GN=GNAS PE=1 SV=1;sp|Q5JWF2|GNAS1_HUMAN Guanine nucleotide-binding protein G(s) subunit alpha isoforms XLas OS=Homo sapiens OX=9606 GN=GNAS P	9	3	3	2	13.7	13.7	10.9	45.664	394	394;1037;350;354;354;354;354;355;381	0	4.6486	121030000	5501400	4				619	1115;3836;6981	True;True;True	1155;3953;7222	1454;5072;9289	1475;1476;5137;9423	1475;5137;9423
P63104;P27348;Q04917;P61981;P31947	P63104	5;1;1;1;1	5;1;1;1;1	4;0;0;0;0	14-3-3 protein zeta/delta	YWHAZ	sp|P63104|1433Z_HUMAN 14-3-3 protein zeta/delta OS=Homo sapiens OX=9606 GN=YWHAZ PE=1 SV=1	5	5	5	4	29.8	29.8	25.7	27.745	245	245;245;246;247;248	0	32.606	176510000	9290300	6				620	801;1011;2132;5644;5687	True;True;True;True;True	831;1050;2205;5837;5880	1041;1323;2780;7526;7587;7588	1054;1343;2812;7634;7696;7697	1054;1343;2812;7634;7696
Q96FJ2;P63167	Q96FJ2;P63167	1;1	1;1	1;1	Dynein light chain 2, cytoplasmic;Dynein light chain 1, cytoplasmic	DYNLL2;DYNLL1	sp|Q96FJ2|DYL2_HUMAN Dynein light chain 2, cytoplasmic OS=Homo sapiens OX=9606 GN=DYNLL2 PE=1 SV=1;sp|P63167|DYL1_HUMAN Dynein light chain 1, cytoplasmic OS=Homo sapiens OX=9606 GN=DYNLL1 PE=1 SV=1	2	1	1	1	12.4	12.4	12.4	10.35	89	89;89	0.0040128	0.54863	112820000	22565000	1				621	6921	TRUE	7161	9218;9219	9351;9352	9351
P63173	P63173	4	4	4	60S ribosomal protein L38	RPL38	sp|P63173|RL38_HUMAN 60S ribosomal protein L38 OS=Homo sapiens OX=9606 GN=RPL38 PE=1 SV=2	1	4	4	4	50	50	50	8.2178	70	70	0	9.1542	2084300000	694760000	7				622	2652;3178;5049;6909	True;True;True;True	2736;3274;5218;7148	3473;3474;4154;4155;4156;6705;9203;9204	3515;3516;4207;4208;4209;6796;9336;9337	3516;4207;6796;9337
P63208	P63208	1	1	1	S-phase kinase-associated protein 1	SKP1	sp|P63208|SKP1_HUMAN S-phase kinase-associated protein 1 OS=Homo sapiens OX=9606 GN=SKP1 PE=1 SV=2	1	1	1	1	8	8	8	18.658	163	163	0.0096943	0.24876	17840000	1486700	1				623	5718	TRUE	5911	7625	7736	7736
Q9GZV4;Q6IS14;P63241	Q9GZV4;Q6IS14;P63241	1;1;1	1;1;1	1;1;1	Eukaryotic translation initiation factor 5A-2;Eukaryotic translation initiation factor 5A-1-like;Eukaryotic translation initiation factor 5A-1	EIF5A2;EIF5AL1;EIF5A	sp|Q9GZV4|IF5A2_HUMAN Eukaryotic translation initiation factor 5A-2 OS=Homo sapiens OX=9606 GN=EIF5A2 PE=1 SV=3;sp|Q6IS14|IF5AL_HUMAN Eukaryotic translation initiation factor 5A-1-like OS=Homo sapiens OX=9606 GN=EIF5AL1 PE=2 SV=2;sp|P63241|IF5A1_HUMAN Euka	3	1	1	1	7.8	7.8	7.8	16.793	153	153;154;154	0	1.2486	43926000	5490700	1				624	6321	TRUE	6541	8450	8578	8578
P63244	P63244	12	12	12	Guanine nucleotide-binding protein subunit beta-2-like 1;Guanine nucleotide-binding protein subunit beta-2-like 1, N-terminally processed	GNB2L1	sp|P63244|RACK1_HUMAN Receptor of activated protein C kinase 1 OS=Homo sapiens OX=9606 GN=RACK1 PE=1 SV=3	1	12	12	12	65	65	65	35.076	317	317	0	184.23	2650900000	120490000	17				625	137;743;777;1045;1847;2092;2490;2793;4279;5942;6982;6992	True;True;True;True;True;True;True;True;True;True;True;True	143;772;807;1084;1910;2165;2572;2881;4405;6147;7223;7233	172;954;1006;1363;1364;2386;2723;3251;3252;3658;3659;5641;7938;7939;7940;9290;9291;9306	175;966;1019;1383;1384;2416;2754;3289;3290;3701;3702;5709;8055;8056;8057;9424;9425;9440	175;966;1019;1383;2416;2754;3290;3702;5709;8057;9424;9440
P63261	P63261	23	1	1	Actin, cytoplasmic 2;Actin, cytoplasmic 2, N-terminally processed	ACTG1	sp|P63261|ACTG_HUMAN Actin, cytoplasmic 2 OS=Homo sapiens OX=9606 GN=ACTG1 PE=1 SV=1	1	23	1	1	75.7	4.5	4.5	41.792	375	375	0	19.175	188840000	8210400	1				626	190;588;589;645;669;921;928;1013;1178;1283;1297;2383;2512;2753;3069;3118;3451;4907;5659;6034;6144;6145;6933	False;False;False;False;False;False;False;False;True;False;False;False;False;False;False;False;False;False;False;False;False;False;False	196;610;611;668;692;693;694;954;955;962;963;1052;1220;1327;1341;2462;2594;2595;2838;3165;3214;3554;3555;5075;5852;6241;6242;6358;6359;7174	230;748;749;750;818;843;844;845;846;847;848;849;850;851;852;1204;1205;1214;1215;1216;1325;1540;1681;1700;1701;3097;3289;3290;3291;3601;4002;4003;4004;4005;4006;4071;4072;4548;4549;4550;4551;4552;4553;4554;4555;4556;4557;4558;4559;4560;4561;4562;4563;4564;4565;4566;4567;4568;4569;6514;6515;7543;7544;7545;7546;7547;7548;8052;8053;8054;8055;8056;8057;8058;8059;8060;8061;8062;8063;8064;8065;8066;8219…	235;756;757;758;826;851;852;853;854;855;856;857;858;859;860;1221;1222;1231;1232;1233;1234;1345;1562;1705;1724;1725;3131;3327;3328;3329;3330;3644;4049;4050;4051;4052;4053;4054;4055;4056;4057;4124;4125;4601;4602;4603;4604;4605;4606;4607;4608;4609;4610;4611;4612;4613;4614;4615;4616;4617;4618;4619;4620;4621;4622;4623;4624;4625;4626;4627;4628;4629;6603;6604;7652;7653;7654;7655;7656;7657;8171;8172;8173…	235;756;757;826;859;1222;1231;1345;1562;1705;1725;3131;3327;3644;4055;4125;4617;6603;7654;8180;8341;8346;9369	180;181;183;184;185;186;187	44;153;190;227;269;283;305
P67809	P67809	5	2	2	Nuclease-sensitive element-binding protein 1	YBX1	sp|P67809|YBOX1_HUMAN Nuclease-sensitive element-binding protein 1 OS=Homo sapiens OX=9606 GN=YBX1 PE=1 SV=3	1	5	2	2	31.8	21.9	21.9	35.924	324	324	0	27.648	497120000	35509000	4				627	1172;1918;4458;5566;5632	False;True;False;True;False	1214;1984;4609;5757;5825	1533;1534;2481;2482;5895;5896;7426;7514	1555;1556;2511;2512;5966;5967;7532;7533;7622	1556;2511;5966;7533;7622
P67936	P67936	6	4	4	Tropomyosin alpha-4 chain	TPM4	sp|P67936|TPM4_HUMAN Tropomyosin alpha-4 chain OS=Homo sapiens OX=9606 GN=TPM4 PE=1 SV=3	1	6	4	4	27.4	23	23	28.521	248	248	0	21.187	466570000	22218000	4				628	197;1191;2939;3247;4233;6963	True;True;True;False;False;True	203;1233;3032;3343;4357;7204	237;1559;3834;4255;4256;5582;9269	242;1581;3880;4308;4309;5650;9403	242;1581;3880;4309;5650;9403
P68133;P68032;P63267;P62736	P68133;P68032;P63267;P62736	11;11;10;10	1;1;1;1	1;1;1;1	Actin, alpha skeletal muscle;Actin, alpha cardiac muscle 1;Actin, gamma-enteric smooth muscle;Actin, aortic smooth muscle	ACTA1;ACTC1;ACTG2;ACTA2	sp|P68133|ACTS_HUMAN Actin, alpha skeletal muscle OS=Homo sapiens OX=9606 GN=ACTA1 PE=1 SV=1;sp|P68032|ACTC_HUMAN Actin, alpha cardiac muscle 1 OS=Homo sapiens OX=9606 GN=ACTC1 PE=1 SV=1;sp|P63267|ACTH_HUMAN Actin, gamma-enteric smooth muscle OS=Homo sapie	4	11	1	1	29.7	4.2	4.2	42.051	377	377;377;376;377	0	7.1928	7189900000	312600000	4				629	190;588;589;921;1013;1283;2512;2753;3069;5659;6932	False;False;False;False;False;False;False;False;False;False;True	196;610;611;954;955;1052;1327;2594;2595;2838;3165;5852;7172;7173	230;748;749;750;1204;1205;1325;1681;3289;3290;3291;3601;4002;4003;4004;4005;4006;7543;7544;7545;7546;7547;7548;9232;9233;9234;9235	235;756;757;758;1221;1222;1345;1705;3327;3328;3329;3330;3644;4049;4050;4051;4052;4053;4054;4055;4056;4057;7652;7653;7654;7655;7656;7657;9365;9366;9367;9368	235;756;757;1222;1345;1705;3327;3644;4055;7654;9367	183;185;226	46;84;192
P68104;Q5VTE0	P68104;Q5VTE0	21;19	21;19	13;12	Elongation factor 1-alpha 1;Putative elongation factor 1-alpha-like 3	EEF1A1;EEF1A1P5	sp|P68104|EF1A1_HUMAN Elongation factor 1-alpha 1 OS=Homo sapiens OX=9606 GN=EEF1A1 PE=1 SV=1;sp|Q5VTE0|EF1A3_HUMAN Putative elongation factor 1-alpha-like 3 OS=Homo sapiens OX=9606 GN=EEF1A1P5 PE=5 SV=1	2	21	21	13	62.6	62.6	37.4	50.14	462	462;462	0	132.75	42383000000	1695300000	47				630	772;773;774;1246;2721;2741;3112;3113;3183;3977;4455;4616;4816;4987;5324;5619;5629;5816;6227;6795;6999	True;True;True;True;True;True;True;True;True;True;True;True;True;True;True;True;True;True;True;True;True	802;803;804;1289;2806;2826;3208;3209;3279;4096;4605;4606;4775;4776;4982;5155;5505;5506;5812;5822;6018;6443;6444;7032;7240	997;998;999;1000;1001;1002;1633;3559;3583;3584;3585;4062;4063;4064;4065;4163;5246;5888;5889;5890;5891;6119;6120;6392;6620;7075;7076;7077;7078;7497;7498;7511;7766;7767;7768;7769;7770;7771;7772;8330;8331;8332;8333;8334;9067;9321;9322	1010;1011;1012;1013;1014;1015;1656;1657;3602;3626;3627;3628;4115;4116;4117;4118;4216;5311;5958;5959;5960;5961;5962;6197;6198;6477;6711;7170;7171;7172;7173;7605;7606;7619;7881;7882;7883;7884;7885;7886;7887;8456;8457;8458;8459;8460;9200;9459;9460	1010;1011;1013;1657;3602;3627;4115;4117;4216;5311;5960;6198;6477;6711;7171;7605;7619;7882;8458;9200;9459	227;228;229;230	102;276;335;410
P68363;Q71U36;P0DPH8;P0DPH7;Q6PEY2;Q9NY65;Q9H853	P68363;Q71U36;P0DPH8;P0DPH7;Q6PEY2	13;11;9;9;7;6;1	13;11;9;9;7;6;1	0;0;0;0;0;0;0	Tubulin alpha-1B chain;Tubulin alpha-1A chain;Tubulin alpha-3E chain	TUBA1B;TUBA1A;TUBA3E	sp|P68363|TBA1B_HUMAN Tubulin alpha-1B chain OS=Homo sapiens OX=9606 GN=TUBA1B PE=1 SV=1;sp|Q71U36|TBA1A_HUMAN Tubulin alpha-1A chain OS=Homo sapiens OX=9606 GN=TUBA1A PE=1 SV=1;sp|P0DPH8|TBA3D_HUMAN Tubulin alpha-3D chain OS=Homo sapiens OX=9606 GN=TUBA3D	7	13	13	0	41.9	41.9	0	50.151	451	451;451;450;450;450;449;241	0	68.326	8581500000	373110000	18				631	181;591;1047;1274;1625;2745;3701;4151;4569;4979;5391;5836;6280	True;True;True;True;True;True;True;True;True;True;True;True;True	187;613;1086;1318;1680;2830;3814;4274;4723;5147;5577;6039;6498	219;752;753;1366;1670;2133;3590;3591;4884;4885;5475;6048;6049;6611;6612;7183;7804;8395	224;760;761;1386;1694;2160;3633;3634;4947;4948;5543;6120;6121;6702;6703;7286;7919;8523	224;761;1386;1694;2160;3634;4948;5543;6121;6703;7286;7919;8523
P68371;P04350;A6NNZ2	P68371;P04350	19;16;6	19;16;6	2;2;0	Tubulin beta-4B chain;Tubulin beta-4A chain	TUBB4B;TUBB4A	sp|P68371|TBB4B_HUMAN Tubulin beta-4B chain OS=Homo sapiens OX=9606 GN=TUBB4B PE=1 SV=1;sp|P04350|TBB4A_HUMAN Tubulin beta-4A chain OS=Homo sapiens OX=9606 GN=TUBB4A PE=1 SV=2	3	19	19	2	58.7	58.7	9.9	49.83	445	445;444;444	0	266.62	4763600000	216530000	28				632	372;603;1286;1529;1797;1798;1900;2099;2887;2976;3209;3433;3655;4210;4401;4698;5342;5706;6907	True;True;True;True;True;True;True;True;True;True;True;True;True;True;True;True;True;True;True	386;626;1330;1582;1858;1859;1965;2172;2977;2978;3070;3305;3536;3766;3767;4334;4542;4861;5525;5899;7146	456;457;770;1684;1685;2016;2330;2331;2459;2460;2734;2735;3772;3773;3879;4198;4526;4829;4830;4831;5548;5549;5809;6224;6225;7100;7609;9201	462;463;778;1708;1709;2041;2359;2360;2489;2490;2765;2766;3816;3817;3925;4251;4579;4892;4893;4894;5616;5617;5877;6305;6306;7195;7719;9334	463;778;1709;2041;2359;2360;2490;2766;3817;3925;4251;4579;4894;5616;5877;6305;7195;7719;9334	76;77;78	164;267;330
P78316	P78316	1	1	1	Nucleolar protein 14	NOP14	sp|P78316|NOP14_HUMAN Nucleolar protein 14 OS=Homo sapiens OX=9606 GN=NOP14 PE=1 SV=3	1	1	1	1	1.1	1.1	1.1	97.667	857	857	0	1.2177	12045000	261850	1				633	1337	TRUE	1384	1756	1780	1780
P78332	P78332	1	1	1	RNA-binding protein 6	RBM6	sp|P78332|RBM6_HUMAN RNA-binding protein 6 OS=Homo sapiens OX=9606 GN=RBM6 PE=1 SV=5	1	1	1	1	1.2	1.2	1.2	128.64	1123	1123	0.0047771	0.49837	16583000	204720	0				634	2867	TRUE	2955	3745	3789	3789
P78344	P78344	6	6	6	Eukaryotic translation initiation factor 4 gamma 2	EIF4G2	sp|P78344|IF4G2_HUMAN Eukaryotic translation initiation factor 4 gamma 2 OS=Homo sapiens OX=9606 GN=EIF4G2 PE=1 SV=1	1	6	6	6	8.2	8.2	8.2	102.36	907	907	0	11.899	233470000	4169200	6				635	520;1415;2192;3476;3532;4892	True;True;True;True;True;True	538;1465;2265;3580;3638;5060	654;1855;2852;4597;4664;6493	661;1879;2885;4657;4724;6582	661;1879;2885;4657;4724;6582
P78346	P78346	6	6	6	Ribonuclease P protein subunit p30	RPP30	sp|P78346|RPP30_HUMAN Ribonuclease P protein subunit p30 OS=Homo sapiens OX=9606 GN=RPP30 PE=1 SV=1	1	6	6	6	39.6	39.6	39.6	29.321	268	268	0	7.9944	111080000	6534200	7				636	2199;2259;3281;4177;4285;4734	True;True;True;True;True;True	2272;2336;3378;4301;4411;4898	2861;2947;2948;4309;5508;5647;6280	2894;2980;2981;4362;5576;5715;6362	2894;2980;4362;5576;5715;6362
P78347	P78347	3	3	3	General transcription factor II-I	GTF2I	sp|P78347|GTF2I_HUMAN General transcription factor II-I OS=Homo sapiens OX=9606 GN=GTF2I PE=1 SV=2	1	3	3	3	6.1	6.1	6.1	112.42	998	998	0	2.7273	54942000	900680	2				637	1636;5177;6550	True;True;True	1692;5350;6781	2148;6879;8755	2175;6971;8885	2175;6971;8885
P78362	P78362	2	2	2	SRSF protein kinase 2;SRSF protein kinase 2 N-terminal;SRSF protein kinase 2 C-terminal	SRPK2	sp|P78362|SRPK2_HUMAN SRSF protein kinase 2 OS=Homo sapiens OX=9606 GN=SRPK2 PE=1 SV=3	1	2	2	2	3.2	3.2	3.2	77.526	688	688	0.00087873	1.0665	37594000	1174800	2				638	3743;4022	True;True	3858;4141	4953;5298	5017;5364	5017;5364
P78371	P78371	4	4	4	T-complex protein 1 subunit beta	CCT2	sp|P78371|TCPB_HUMAN T-complex protein 1 subunit beta OS=Homo sapiens OX=9606 GN=CCT2 PE=1 SV=4	1	4	4	4	9.5	9.5	9.5	57.488	535	535	0	6.097	166810000	4633500	5				639	512;1125;3429;4202	True;True;True;True	530;1165;3532;4326	643;1465;1466;4522;5537	650;1487;1488;4575;5605	650;1488;4575;5605
P78527	P78527	3	3	3	DNA-dependent protein kinase catalytic subunit	PRKDC	sp|P78527|PRKDC_HUMAN DNA-dependent protein kinase catalytic subunit OS=Homo sapiens OX=9606 GN=PRKDC PE=1 SV=3	1	3	3	3	0.7	0.7	0.7	469.08	4128	4128	0.0032706	0.67107	26869000	109670	2				640	50;3774;4004	True;True;True	50;3891;4123	65;4999;5279	67;5063;5344	67;5063;5344
P79522	P79522	1	1	1	Proline-rich protein 3	PRR3	sp|P79522|PRR3_HUMAN Proline-rich protein 3 OS=Homo sapiens OX=9606 GN=PRR3 PE=1 SV=2	1	1	1	1	9	9	9	20.64	188	188	0	2.6229	55701000	5570100	2				641	2240	TRUE	2316	2922;2923	2955;2956	2956
P81605	P81605	2	2	2	Dermcidin;Survival-promoting peptide;DCD-1	DCD	sp|P81605|DCD_HUMAN Dermcidin OS=Homo sapiens OX=9606 GN=DCD PE=1 SV=2	1	2	2	2	22.7	22.7	22.7	11.284	110	110	0.0032868	0.70829	146300000	20900000	2				642	717;1937	True;True	744;2003	917;2506	928;2536	928;2536
P82650	P82650	2	2	2	28S ribosomal protein S22, mitochondrial	MRPS22	sp|P82650|RT22_HUMAN 28S ribosomal protein S22, mitochondrial OS=Homo sapiens OX=9606 GN=MRPS22 PE=1 SV=1	1	2	2	2	11.1	11.1	11.1	41.28	360	360	0	3.3585	45706000	1828200	2				643	881;6988	True;True	913;7229	1157;9301	1173;9435	1173;9435
P82663	P82663	1	1	1	28S ribosomal protein S25, mitochondrial	MRPS25	sp|P82663|RT25_HUMAN 28S ribosomal protein S25, mitochondrial OS=Homo sapiens OX=9606 GN=MRPS25 PE=1 SV=1	1	1	1	1	7.5	7.5	7.5	20.116	173	173	0	1.6499	26573000	2415800	1				644	5918	TRUE	6123	7903	8019	8019
P82664	P82664	1	1	1	28S ribosomal protein S10, mitochondrial	MRPS10	sp|P82664|RT10_HUMAN 28S ribosomal protein S10, mitochondrial OS=Homo sapiens OX=9606 GN=MRPS10 PE=1 SV=2	1	1	1	1	9	9	9	22.999	201	201	0.001705	0.93622	9319200	621280	1				645	923	TRUE	957	1207	1224	1224
P82673	P82673	3	3	3	28S ribosomal protein S35, mitochondrial	MRPS35	sp|P82673|RT35_HUMAN 28S ribosomal protein S35, mitochondrial OS=Homo sapiens OX=9606 GN=MRPS35 PE=1 SV=1	1	3	3	3	15.5	15.5	15.5	36.844	323	323	0	1.1708	72641000	3301900	2				646	2923;4310;4534	True;True;True	3016;4438;4687	3817;5678;5998	3863;5746;6070	3863;5746;6070
P82675	P82675	1	1	1	28S ribosomal protein S5, mitochondrial	MRPS5	sp|P82675|RT05_HUMAN 28S ribosomal protein S5, mitochondrial OS=Homo sapiens OX=9606 GN=MRPS5 PE=1 SV=2	1	1	1	1	3	3	3	48.006	430	430	0	1.2478	25253000	901890	1				647	6794	TRUE	7031	9066	9199	9199
P82912	P82912	1	1	1	28S ribosomal protein S11, mitochondrial	MRPS11	sp|P82912|RT11_HUMAN 28S ribosomal protein S11, mitochondrial OS=Homo sapiens OX=9606 GN=MRPS11 PE=1 SV=2	1	1	1	1	7.7	7.7	7.7	20.616	194	194	0.0069071	0.35275	24507000	2227900	1				648	1839	TRUE	1902	2377	2406	2406
P82930	P82930	4	4	4	28S ribosomal protein S34, mitochondrial	MRPS34	sp|P82930|RT34_HUMAN 28S ribosomal protein S34, mitochondrial OS=Homo sapiens OX=9606 GN=MRPS34 PE=1 SV=2	1	4	4	4	26.1	26.1	26.1	25.65	218	218	0	2.9049	175170000	12512000	4				649	624;2407;3972;6575	True;True;True;True	647;2487;4091;6806	793;3132;5241;8784;8785	801;3168;5306;8914;8915	801;3168;5306;8915
P82933	P82933	2	2	2	28S ribosomal protein S9, mitochondrial	MRPS9	sp|P82933|RT09_HUMAN 28S ribosomal protein S9, mitochondrial OS=Homo sapiens OX=9606 GN=MRPS9 PE=1 SV=2	1	2	2	2	6.3	6.3	6.3	45.834	396	396	0.0017021	0.92721	69833000	2408000	2				650	239;1459	True;True	248;1511	287;1925;1926	293;1950;1951	293;1950
P83111	P83111	15	15	15	Serine beta-lactamase-like protein LACTB, mitochondrial	LACTB	sp|P83111|LACTB_HUMAN Serine beta-lactamase-like protein LACTB, mitochondrial OS=Homo sapiens OX=9606 GN=LACTB PE=1 SV=2	1	15	15	15	35.5	35.5	35.5	60.693	547	547	0	98.773	2666200000	80794000	21				651	1293;1565;1646;1691;2559;2588;2688;2798;3257;3473;3474;3817;4248;4450;6719	True;True;True;True;True;True;True;True;True;True;True;True;True;True;True	1337;1618;1702;1747;2642;2672;2773;2886;3354;3577;3578;3934;4373;4600;6952	1693;1694;2055;2158;2207;3356;3395;3519;3520;3521;3664;4271;4272;4593;4594;4595;5050;5051;5602;5883;8958	1717;1718;2080;2185;2235;3398;3437;3561;3562;3563;3707;4324;4325;4653;4654;4655;5115;5116;5670;5953;9089	1717;2080;2185;2235;3398;3437;3563;3707;4324;4653;4654;5116;5670;5953;9089
P83731	P83731	5	5	5	60S ribosomal protein L24	RPL24	sp|P83731|RL24_HUMAN 60S ribosomal protein L24 OS=Homo sapiens OX=9606 GN=RPL24 PE=1 SV=1	1	5	5	5	26.8	26.8	26.8	17.779	157	157	0	5.4652	2888100000	361020000	5				652	270;4369;4945;6211;6258	True;True;True;True;True	279;4505;5113;6427;6475	325;5754;6564;8311;8368	331;5822;6653;8436;8495	331;5822;6653;8436;8495
Q969Q0;P83881	Q969Q0;P83881	2;2	2;2	2;2	60S ribosomal protein L36a-like;60S ribosomal protein L36a	RPL36AL;RPL36A	sp|Q969Q0|RL36L_HUMAN 60S ribosomal protein L36a-like OS=Homo sapiens OX=9606 GN=RPL36AL PE=1 SV=3;sp|P83881|RL36A_HUMAN 60S ribosomal protein L36a OS=Homo sapiens OX=9606 GN=RPL36A PE=1 SV=2	2	2	2	2	15.1	15.1	15.1	12.469	106	106;106	0	4.415	1858000000	309660000	2				653	3165;3494	True;True	3261;3599	4137;4619	4190;4679	4190;4679
P84022;Q15796;O15198	P84022;Q15796;O15198	2;1;1	2;1;1	2;1;1	Mothers against decapentaplegic homolog 3;Mothers against decapentaplegic homolog 2;Mothers against decapentaplegic homolog 9	SMAD3;SMAD2;SMAD9	sp|P84022|SMAD3_HUMAN Mothers against decapentaplegic homolog 3 OS=Homo sapiens OX=9606 GN=SMAD3 PE=1 SV=1;sp|Q15796|SMAD2_HUMAN Mothers against decapentaplegic homolog 2 OS=Homo sapiens OX=9606 GN=SMAD2 PE=1 SV=1;sp|O15198|SMAD9_HUMAN Mothers against deca	3	2	2	2	5.9	5.9	5.9	48.08	425	425;467;467	0.00087719	1.0523	50268000	2393700	2				654	5579;6228	True;True	5771;6445	7445;8335	7552;8461	7552;8461
P84090	P84090	2	2	2	Enhancer of rudimentary homolog	ERH	sp|P84090|ERH_HUMAN Enhancer of rudimentary homolog OS=Homo sapiens OX=9606 GN=ERH PE=1 SV=1	1	2	2	2	16.3	16.3	16.3	12.259	104	104	0	18.512	414960000	69160000	3				655	3087;5360	True;True	3183;5545	4028;7143	4079;4080;7245	4079;7245
P84098	P84098	4	4	4	60S ribosomal protein L19	RPL19	sp|P84098|RL19_HUMAN 60S ribosomal protein L19 OS=Homo sapiens OX=9606 GN=RPL19 PE=1 SV=1	1	4	4	4	17.9	17.9	17.9	23.466	196	196	0	15.735	928360000	103150000	6				656	2853;3342;3750;6702	True;True;True;True	2941;3444;3865;6934	3729;4412;4413;4963;8937;8938	3772;4465;4466;5027;9068;9069	3772;4466;5027;9068
P84103	P84103	3	2	2	Serine/arginine-rich splicing factor 3	SRSF3	sp|P84103|SRSF3_HUMAN Serine/arginine-rich splicing factor 3 OS=Homo sapiens OX=9606 GN=SRSF3 PE=1 SV=1	1	3	2	2	18.3	18.3	18.3	19.329	164	164	0	3.6497	531840000	59093000	2				657	163;4644;4645	True;False;True	169;4807;4808	199;6158;6159;6160	203;6236;6237;6238	203;6236;6238
P84243;P0DPK2;P0DPK5;Q6NXT2;Q71DI3;Q16695;P68431	P84243;P0DPK2;P0DPK5;Q6NXT2;Q71DI3;Q16695;P68431	2;1;1;1;1;1;1	2;1;1;1;1;1;1	2;1;1;1;1;1;1	Histone H3.3;Histone H3.3C;Histone H3.2;Histone H3.1t;Histone H3.1	H3F3A;H3F3C;HIST2H3A;HIST3H3;HIST1H3A	sp|P84243|H33_HUMAN Histone H3.3 OS=Homo sapiens OX=9606 GN=H3F3A PE=1 SV=2;sp|P0DPK2|H3Y_HUMAN Histone H3.Y OS=Homo sapiens OX=9606 PE=1 SV=1;sp|P0DPK5|H3X_HUMAN Putative histone H3.X OS=Homo sapiens OX=9606 PE=5 SV=1;sp|Q6NXT2|H3C_HUMAN Histone H3.3C OS=	7	2	2	2	27.9	27.9	27.9	15.328	136	136;136;147;135;136;136;136	0	9.2104	16737000	2789600	2				658	1822;3236	True;True	1884;3332	2358;4242	2387;4295	2387;4295
P98179	P98179	3	3	3	RNA-binding protein 3	RBM3	sp|P98179|RBM3_HUMAN RNA-binding protein 3 OS=Homo sapiens OX=9606 GN=RBM3 PE=1 SV=1	1	3	3	3	41.4	41.4	41.4	17.17	157	157	0	47.877	1406700000	156300000	7				659	2018;3588;6995	True;True;True	2085;2086;3696;7236	2609;2610;2611;2612;4739;4740;9317	2639;2640;2641;2642;4802;4803;9455	2641;4802;9455	231	64
Q00325	Q00325	7	7	7	Phosphate carrier protein, mitochondrial	SLC25A3	sp|Q00325|MPCP_HUMAN Phosphate carrier protein, mitochondrial OS=Homo sapiens OX=9606 GN=SLC25A3 PE=1 SV=2	1	7	7	7	19.1	19.1	19.1	40.094	362	362	0	6.7468	2249200000	118380000	7				660	1591;1680;2108;2291;2318;2951;3993	True;True;True;True;True;True;True	1646;1736;2181;2368;2395;3045;4112	2092;2193;2747;2983;3018;3848;5266	2119;2220;2778;3016;3051;3894;5331	2119;2220;2778;3016;3051;3894;5331
Q00341	Q00341	15	15	15	Vigilin	HDLBP	sp|Q00341|VIGLN_HUMAN Vigilin OS=Homo sapiens OX=9606 GN=HDLBP PE=1 SV=2	1	15	15	15	18.5	18.5	18.5	141.45	1268	1268	0	54.469	1166400000	14580000	15				661	415;524;760;855;2632;2945;3045;3637;4417;5596;5741;5780;5809;6156;6335	True;True;True;True;True;True;True;True;True;True;True;True;True;True;True	431;542;789;886;2716;3038;3139;3748;4565;5789;5937;5979;6011;6370;6555	516;660;979;1116;3448;3840;3966;4807;5838;7468;7654;7714;7715;7758;8236;8468	523;667;992;1130;3490;3886;4013;4870;5907;7575;7766;7829;7830;7873;8360;8596	523;667;992;1130;3490;3886;4013;4870;5907;7575;7766;7829;7873;8360;8596
Q00403	Q00403	1	1	1	Transcription initiation factor IIB	GTF2B	sp|Q00403|TF2B_HUMAN Transcription initiation factor IIB OS=Homo sapiens OX=9606 GN=GTF2B PE=1 SV=1	1	1	1	1	3.2	3.2	3.2	34.833	316	316	0.0082831	0.28224	18659000	777440	1				662	414	TRUE	430	515	522	522
Q00577	Q00577	2	2	2	Transcriptional activator protein Pur-alpha	PURA	sp|Q00577|PURA_HUMAN Transcriptional activator protein Pur-alpha OS=Homo sapiens OX=9606 GN=PURA PE=1 SV=2	1	2	2	2	10.9	10.9	10.9	34.91	322	322	0	14.368	53225000	3801800	2				663	1658;3669	True;True	1714;3781	2170;4849	2197;4912	2197;4912
Q00610;P53675	Q00610	25;4	25;4	25;4	Clathrin heavy chain 1	CLTC	sp|Q00610|CLH1_HUMAN Clathrin heavy chain 1 OS=Homo sapiens OX=9606 GN=CLTC PE=1 SV=5	2	25	25	25	22.1	22.1	22.1	191.61	1675	1675;1640	0	101.88	1361000000	13888000	25				664	173;304;455;1112;1501;1824;2263;2568;3051;3138;3144;3422;3841;3902;4005;4597;4997;5183;5185;5638;6012;6181;6354;6742;6853	True;True;True;True;True;True;True;True;True;True;True;True;True;True;True;True;True;True;True;True;True;True;True;True;True	179;314;473;1152;1554;1886;2340;2651;3147;3234;3240;3525;3958;4019;4124;4753;5165;5356;5358;5831;6217;6396;6577;6977;7091	210;369;570;1451;1985;2360;2952;2953;3368;3981;3982;4099;4108;4512;4513;5077;5154;5280;6090;6637;6886;6887;6889;7520;8026;8269;8505;8994;9137	215;375;577;1472;2010;2389;2985;2986;3410;4028;4029;4152;4161;4565;4566;5142;5219;5345;6167;6728;6978;6979;6981;7628;8145;8393;8633;9125;9270	215;375;577;1472;2010;2389;2985;3410;4029;4152;4161;4566;5142;5219;5345;6167;6728;6978;6981;7628;8145;8393;8633;9125;9270
Q00839	Q00839	28	28	28	Heterogeneous nuclear ribonucleoprotein U	HNRNPU	sp|Q00839|HNRPU_HUMAN Heterogeneous nuclear ribonucleoprotein U OS=Homo sapiens OX=9606 GN=HNRNPU PE=1 SV=6	1	28	28	28	37.8	37.8	37.8	90.583	825	825	0	197.92	27764000000	566600000	46				665	434;803;906;1302;2220;2221;2374;2375;2489;3108;3251;3785;3950;4007;4008;4089;4313;4381;4484;4509;4673;4674;4806;4851;4852;5573;6580;6919	True;True;True;True;True;True;True;True;True;True;True;True;True;True;True;True;True;True;True;True;True;True;True;True;True;True;True;True	452;833;939;1347;2296;2297;2453;2454;2571;3204;3347;3902;4067;4126;4127;4210;4211;4442;4443;4518;4635;4660;4836;4837;4972;5018;5019;5765;6811;7159	546;1043;1186;1710;1711;1712;2895;2896;2897;2898;2899;3085;3086;3087;3250;4055;4262;5011;5012;5213;5282;5283;5396;5397;5398;5399;5682;5683;5684;5767;5928;5929;5930;5959;6190;6191;6192;6379;6380;6381;6440;6441;7437;7438;8790;8791;9215;9216	553;1056;1202;1734;1735;1736;2928;2929;2930;2931;2932;3119;3120;3121;3288;4108;4315;5075;5076;5278;5347;5348;5464;5465;5466;5467;5750;5751;5752;5835;5999;6000;6001;6030;6270;6271;6272;6464;6465;6466;6529;6530;7544;7545;8920;8921;9348;9349	553;1056;1202;1735;2928;2931;3119;3120;3288;4108;4315;5076;5278;5347;5348;5467;5752;5835;6000;6030;6270;6271;6466;6529;6530;7545;8920;9349	232;233;234	313;534;593
Q01082;P11277	Q01082	26;1	26;1	25;1	Spectrin beta chain, non-erythrocytic 1	SPTBN1	sp|Q01082|SPTB2_HUMAN Spectrin beta chain, non-erythrocytic 1 OS=Homo sapiens OX=9606 GN=SPTBN1 PE=1 SV=2	2	26	26	25	15.9	15.9	15.4	274.61	2364	2364;2137	0	95.262	1126300000	6910100	27				666	715;857;925;1265;1325;1409;1602;1651;2474;2513;2517;3012;3063;3171;3765;3789;3918;4013;4207;4263;5003;5015;5680;5982;5996;6191	True;True;True;True;True;True;True;True;True;True;True;True;True;True;True;True;True;True;True;True;True;True;True;True;True;True	742;888;959;1308;1370;1459;1657;1707;2556;2596;2600;3106;3159;3267;3881;3906;4035;4132;4331;4389;5171;5184;5873;6187;6201;6406	914;915;1118;1209;1656;1739;1849;2104;2163;3230;3231;3292;3296;3919;3996;4144;4985;5016;5171;5288;5544;5621;5622;6645;6661;7578;7579;7989;8009;8282	925;926;1132;1226;1680;1763;1873;2131;2190;3268;3269;3331;3335;3966;4043;4197;5049;5080;5236;5353;5612;5689;5690;6736;6752;7687;7688;8108;8128;8406	926;1132;1226;1680;1763;1873;2131;2190;3268;3331;3335;3966;4043;4197;5049;5080;5236;5353;5612;5689;6736;6752;7687;8108;8128;8406
Q01780	Q01780	7	7	7	Exosome component 10	EXOSC10	sp|Q01780|EXOSX_HUMAN Exosome component 10 OS=Homo sapiens OX=9606 GN=EXOSC10 PE=1 SV=2	1	7	7	7	12	12	12	100.83	885	885	0	14.08	494480000	7726300	7				667	496;1475;2691;2961;4342;5311;5730	True;True;True;True;True;True;True	514;1528;2776;3055;4474;5492;5925	619;1952;1953;3524;3863;5719;7061;7642	626;1977;1978;3566;3909;5787;7156;7754	626;1977;3566;3909;5787;7156;7754
Q01804	Q01804	13	13	13	OTU domain-containing protein 4	OTUD4	sp|Q01804|OTUD4_HUMAN OTU domain-containing protein 4 OS=Homo sapiens OX=9606 GN=OTUD4 PE=1 SV=4	1	13	13	13	18	18	18	124.04	1114	1114	0	47.621	739670000	12753000	13				668	433;570;1433;1470;1659;1743;1984;3088;3900;4303;5012;5178;5671	True;True;True;True;True;True;True;True;True;True;True;True;True	451;590;1485;1522;1715;1801;2051;3184;4017;4429;5181;5351;5864	545;722;1880;1943;2171;2267;2566;2567;4029;5152;5666;6656;6880;7563	552;730;1904;1968;2198;2295;2596;2597;4081;5217;5734;6747;6972;7672	552;730;1904;1968;2198;2295;2597;4081;5217;5734;6747;6972;7672
Q01813	Q01813	4	4	4	ATP-dependent 6-phosphofructokinase, platelet type	PFKP	sp|Q01813|PFKAP_HUMAN ATP-dependent 6-phosphofructokinase, platelet type OS=Homo sapiens OX=9606 GN=PFKP PE=1 SV=2	1	4	4	4	6.8	6.8	6.8	85.595	784	784	0	14.692	297000000	8027000	5				669	527;916;1390;1726	True;True;True;True	545;949;1438;1784	663;1196;1197;1824;2250	670;1213;1214;1848;2278	670;1213;1848;2278
Q01844	Q01844	10	10	10	RNA-binding protein EWS	EWSR1	sp|Q01844|EWS_HUMAN RNA-binding protein EWS OS=Homo sapiens OX=9606 GN=EWSR1 PE=1 SV=1	1	10	10	10	24.1	24.1	24.1	68.477	656	656	0	92.705	8435100000	366750000	23				670	62;63;187;1947;2058;2076;4883;5204;5801;5802	True;True;True;True;True;True;True;True;True;True	62;63;193;2013;2127;2128;2149;5050;5051;5377;5378;6001;6002;6003	79;80;81;226;227;2519;2668;2669;2700;6481;6482;6483;6484;6916;6917;7740;7741;7742;7743;7744;7745;7746;7747	81;82;83;231;232;2549;2699;2700;2731;6570;6571;6572;6573;7008;7009;7855;7856;7857;7858;7859;7860;7861;7862	81;83;232;2549;2700;2731;6571;7009;7855;7862	235;236;237	275;340;397
Q02241	Q02241	1	1	1	Kinesin-like protein KIF23	KIF23	sp|Q02241|KIF23_HUMAN Kinesin-like protein KIF23 OS=Homo sapiens OX=9606 GN=KIF23 PE=1 SV=3	1	1	1	1	1.8	1.8	1.8	110.06	960	960	0	3.9821	29032000	527850	1				671	4253	TRUE	4378	5607	5675	5675
Q02413	Q02413	3	3	3	Desmoglein-1	DSG1	sp|Q02413|DSG1_HUMAN Desmoglein-1 OS=Homo sapiens OX=9606 GN=DSG1 PE=1 SV=2	1	3	3	3	4.4	4.4	4.4	113.75	1049	1049	0	4.2071	91805000	2086500	2				672	348;1561;2983	True;True;True	362;1614;3077	425;2051;3886	431;2076;3932	431;2076;3932	238	133
Q02543	Q02543	6	6	6	60S ribosomal protein L18a	RPL18A	sp|Q02543|RL18A_HUMAN 60S ribosomal protein L18a OS=Homo sapiens OX=9606 GN=RPL18A PE=1 SV=2	1	6	6	6	23.9	23.9	23.9	20.762	176	176	0	23.326	3586400000	275880000	8				673	926;1903;1904;2680;4481;6377	True;True;True;True;True;True	960;1968;1969;2765;4632;6601	1210;1211;2463;2464;3510;3511;5925;8536	1227;1228;2493;2494;3552;3553;5996;8665	1227;2493;2494;3553;5996;8665
Q02878	Q02878	10	10	10	60S ribosomal protein L6	RPL6	sp|Q02878|RL6_HUMAN 60S ribosomal protein L6 OS=Homo sapiens OX=9606 GN=RPL6 PE=1 SV=3	1	10	10	10	34.7	34.7	34.7	32.728	288	288	0	30.119	3599700000	199980000	14				674	265;503;2486;2507;2508;2509;2627;4968;6395;6997	True;True;True;True;True;True;True;True;True;True	274;521;2568;2589;2590;2591;2711;5136;6620;7238	319;630;3246;3280;3281;3282;3283;3284;3443;6595;6596;6597;8556;8557;9319	325;637;3284;3318;3319;3320;3321;3322;3485;6685;6686;6687;8685;8686;9457	325;637;3284;3318;3321;3322;3485;6685;8685;9457
Q02978	Q02978	8	8	8	Mitochondrial 2-oxoglutarate/malate carrier protein	SLC25A11	sp|Q02978|M2OM_HUMAN Mitochondrial 2-oxoglutarate/malate carrier protein OS=Homo sapiens OX=9606 GN=SLC25A11 PE=1 SV=3	1	8	8	8	33.8	33.8	33.8	34.061	314	314	0	31.032	471190000	24799000	8				675	58;593;620;1183;3621;4169;4730;6802	True;True;True;True;True;True;True;True	58;616;643;1225;3732;4293;4894;7039	74;758;789;1545;4789;5498;6276;9074	76;766;797;1567;4852;5566;6358;9207	76;766;797;1567;4852;5566;6358;9207
Q03164	Q03164	1	1	1	Histone-lysine N-methyltransferase 2A;MLL cleavage product N320;MLL cleavage product C180	KMT2A	sp|Q03164|KMT2A_HUMAN Histone-lysine N-methyltransferase 2A OS=Homo sapiens OX=9606 GN=KMT2A PE=1 SV=5	1	1	1	1	0.4	0.4	0.4	431.76	3969	3969	0	2.3054	13562000	70269	1				676	3806	TRUE	3923	5038	5102	5102
Q04637	Q04637	26	26	22	Eukaryotic translation initiation factor 4 gamma 1	EIF4G1	sp|Q04637|IF4G1_HUMAN Eukaryotic translation initiation factor 4 gamma 1 OS=Homo sapiens OX=9606 GN=EIF4G1 PE=1 SV=4	1	26	26	22	25.3	25.3	22.6	175.49	1599	1599	0	153.44	3519800000	44554000	33				677	253;1097;1136;1139;1207;1285;1768;1831;2055;2182;2293;3028;3735;3886;4031;4318;4377;4512;5084;5268;5700;5970;6233;6236;6301;6545	True;True;True;True;True;True;True;True;True;True;True;True;True;True;True;True;True;True;True;True;True;True;True;True;True;True	262;1136;1177;1180;1250;1329;1826;1894;2124;2255;2370;3122;3848;4003;4150;4448;4514;4663;5255;5446;5893;6175;6450;6453;6519;6776	305;306;1429;1481;1484;1582;1583;1683;2295;2368;2664;2665;2838;2986;3943;3944;4937;5134;5309;5310;5689;5763;5963;6751;7000;7001;7603;7974;8340;8343;8420;8749;8750	311;312;1450;1503;1506;1604;1605;1707;2323;2397;2695;2696;2870;3019;3990;3991;5001;5199;5375;5376;5757;5831;6034;6842;7093;7094;7713;8093;8466;8469;8548;8879;8880	311;1450;1503;1506;1605;1707;2323;2397;2695;2870;3019;3991;5001;5199;5375;5757;5831;6034;6842;7093;7713;8093;8466;8469;8548;8880
Q04837	Q04837	3	3	3	Single-stranded DNA-binding protein, mitochondrial	SSBP1	sp|Q04837|SSBP_HUMAN Single-stranded DNA-binding protein, mitochondrial OS=Homo sapiens OX=9606 GN=SSBP1 PE=1 SV=1	1	3	3	3	28.4	28.4	28.4	17.259	148	148	0	13.914	220940000	22094000	4				678	3001;4875;5327	True;True;True	3095;5042;5509	3907;6472;6473;7082	3954;6561;6562;7177	3954;6562;7177
Q05519	Q05519	1	1	1	Serine/arginine-rich splicing factor 11	SRSF11	sp|Q05519|SRS11_HUMAN Serine/arginine-rich splicing factor 11 OS=Homo sapiens OX=9606 GN=SRSF11 PE=1 SV=1	1	1	1	1	3.5	3.5	3.5	53.542	484	484	0.0032949	0.72337	11061000	691300	1				679	328	TRUE	340	400	406	406
Q05639	Q05639	11	3	3	Elongation factor 1-alpha 2	EEF1A2	sp|Q05639|EF1A2_HUMAN Elongation factor 1-alpha 2 OS=Homo sapiens OX=9606 GN=EEF1A2 PE=1 SV=1	1	11	3	3	34.1	9.1	9.1	50.47	463	463	0	3.2806	127470000	5098700	2				680	1236;1246;2721;3977;4616;4987;5067;5068;5619;5629;5816	True;False;False;False;False;False;True;True;False;False;False	1279;1289;2806;4096;4775;4776;5155;5237;5238;5812;5822;6018	1620;1633;3559;5246;6119;6120;6620;6729;6730;7497;7498;7511;7766;7767;7768;7769;7770;7771;7772	1643;1656;1657;3602;5311;6197;6198;6711;6820;6821;7605;7606;7619;7881;7882;7883;7884;7885;7886;7887	1643;1657;3602;5311;6198;6711;6820;6821;7605;7619;7882	228	102
Q05682	Q05682	9	9	9	Caldesmon	CALD1	sp|Q05682|CALD1_HUMAN Caldesmon OS=Homo sapiens OX=9606 GN=CALD1 PE=1 SV=3	1	9	9	9	19	19	19	93.23	793	793	0	51.22	1175700000	27341000	12				681	2229;3527;4388;4957;4959;5026;5231;6050;6805	True;True;True;True;True;True;True;True;True	2305;3633;4526;5125;5127;5195;5406;6258;7042	2911;4659;5780;5781;6584;6586;6673;6674;6951;8088;9077	2944;4719;5848;5849;6674;6676;6764;6765;7043;8208;8209;8210;9210	2944;4719;5849;6674;6676;6764;7043;8210;9210
Q06210;O94808	Q06210	5;2	5;2	5;2	Glutamine--fructose-6-phosphate aminotransferase [isomerizing] 1	GFPT1	sp|Q06210|GFPT1_HUMAN Glutamine--fructose-6-phosphate aminotransferase [isomerizing] 1 OS=Homo sapiens OX=9606 GN=GFPT1 PE=1 SV=3	2	5	5	5	8.3	8.3	8.3	78.806	699	699;682	0	2.6904	83429000	1702600	4				682	1275;2370;5635;6357;6722	True;True;True;True;True	1319;2449;5828;6580;6955	1671;3081;7517;8508;8961	1695;3115;7625;8636;9092	1695;3115;7625;8636;9092
Q06265	Q06265	4	4	4	Exosome complex component RRP45	EXOSC9	sp|Q06265|EXOS9_HUMAN Exosome complex component RRP45 OS=Homo sapiens OX=9606 GN=EXOSC9 PE=1 SV=3	1	4	4	4	12.1	12.1	12.1	48.948	439	439	0	11.412	240640000	14155000	4				683	1677;5176;6121;6423	True;True;True;True	1733;5349;6333;6649	2190;6878;8188;8595	2217;6970;8310;8724	2217;6970;8310;8724
Q06787	Q06787	6	5	5	Fragile X mental retardation protein 1	FMR1	sp|Q06787|FMR1_HUMAN Synaptic functional regulator FMR1 OS=Homo sapiens OX=9606 GN=FMR1 PE=1 SV=1	1	6	5	5	11.1	8.1	8.1	71.174	632	632	0	5.4086	187330000	4929800	5				684	997;1161;1699;2802;4125;4324	True;False;True;True;True;True	1034;1203;1757;2890;4248;4454	1299;1300;1517;1518;2220;3668;5445;5696	1319;1320;1539;1540;2248;3711;5513;5764	1320;1540;2248;3711;5513;5764
Q06830;Q13162	Q06830	6;1	6;1	6;1	Peroxiredoxin-1	PRDX1	sp|Q06830|PRDX1_HUMAN Peroxiredoxin-1 OS=Homo sapiens OX=9606 GN=PRDX1 PE=1 SV=1	2	6	6	6	41.2	41.2	41.2	22.11	199	199;271	0	15.982	877050000	58470000	6				685	834;2158;2427;3917;4252;5825	True;True;True;True;True;True	864;2231;2508;4034;4377;6027	1082;2811;3162;5170;5606;7786	1096;2843;3200;5235;5674;7901	1096;2843;3200;5235;5674;7901
Q07020	Q07020	5	5	5	60S ribosomal protein L18	RPL18	sp|Q07020|RL18_HUMAN 60S ribosomal protein L18 OS=Homo sapiens OX=9606 GN=RPL18 PE=1 SV=2	1	5	5	5	28.7	28.7	28.7	21.634	188	188	0	10.689	4276900000	475210000	4				686	2873;5535;5710;5947;5948	True;True;True;True;True	2961;5726;5903;6152;6153	3754;7388;7613;7614;7615;7946;7947	3798;7493;7723;7724;7725;8064;8065	3798;7493;7723;8064;8065
Q07021	Q07021	2	2	2	Complement component 1 Q subcomponent-binding protein, mitochondrial	C1QBP	sp|Q07021|C1QBP_HUMAN Complement component 1 Q subcomponent-binding protein, mitochondrial OS=Homo sapiens OX=9606 GN=C1QBP PE=1 SV=1	1	2	2	2	12.1	12.1	12.1	31.362	282	282	0	5.0922	38416000	2744000	2				687	180;6203	True;True	186;6419	218;8300	223;8425	223;8425
Q07065	Q07065	13	13	13	Cytoskeleton-associated protein 4	CKAP4	sp|Q07065|CKAP4_HUMAN Cytoskeleton-associated protein 4 OS=Homo sapiens OX=9606 GN=CKAP4 PE=1 SV=2	1	13	13	13	32.4	32.4	32.4	66.022	602	602	0	83.239	1332200000	29604000	17				688	762;919;2167;2521;3508;5383;5442;5592;5633;5707;6153;6557;6567	True;True;True;True;True;True;True;True;True;True;True;True;True	791;952;2240;2604;3613;5568;5629;5784;5826;5900;6367;6788;6798	981;1200;2821;2822;3300;4634;7171;7259;7260;7460;7515;7610;8230;8231;8763;8773;8774	994;1217;2853;2854;3339;4694;7274;7362;7363;7567;7623;7720;8354;8355;8893;8903;8904	994;1217;2853;3339;4694;7274;7363;7567;7623;7720;8355;8893;8904
Q07666;O75525;Q5VWX1	Q07666	10;1;1	10;1;1	10;1;1	KH domain-containing, RNA-binding, signal transduction-associated protein 1	KHDRBS1	sp|Q07666|KHDR1_HUMAN KH domain-containing, RNA-binding, signal transduction-associated protein 1 OS=Homo sapiens OX=9606 GN=KHDRBS1 PE=1 SV=1	3	10	10	10	26.6	26.6	26.6	48.227	443	443;346;349	0	123.15	3508300000	167060000	17				689	514;724;1000;1782;1967;2836;2837;3109;5344;6897	True;True;True;True;True;True;True;True;True;True	532;752;1038;1039;1843;2034;2924;2925;3205;5527;7136	645;646;926;927;1306;1307;1308;1309;2314;2542;2543;3711;3712;4056;4057;4058;7102;9190	652;653;937;938;1326;1327;1328;1329;2343;2572;2573;3754;3755;4109;4110;4111;7197;9323	652;938;1328;2343;2572;3754;3755;4110;7197;9323	239	122
Q07955	Q07955	6	6	6	Serine/arginine-rich splicing factor 1	SRSF1	sp|Q07955|SRSF1_HUMAN Serine/arginine-rich splicing factor 1 OS=Homo sapiens OX=9606 GN=SRSF1 PE=1 SV=2	1	6	6	6	28.6	28.6	28.6	27.744	248	248	0	11.854	491270000	32751000	6				690	783;1108;2077;2078;5860;6691	True;True;True;True;True;True	813;1148;2150;2151;6063;6923	1013;1445;2701;2702;7832;8925	1026;1466;2732;2733;7947;9056	1026;1466;2732;2733;7947;9056
Q08211	Q08211	32	32	32	ATP-dependent RNA helicase A	DHX9	sp|Q08211|DHX9_HUMAN ATP-dependent RNA helicase A OS=Homo sapiens OX=9606 GN=DHX9 PE=1 SV=4	1	32	32	32	31.3	31.3	31.3	140.96	1270	1270	0	182.97	6915200000	93449000	41				691	133;247;822;1063;1319;1513;1649;1650;1832;2128;2216;2469;2968;3128;3140;3320;3334;3363;3614;3937;3945;3967;4467;5006;5019;5146;5968;6044;6566;6576;6938;6950	True;True;True;True;True;True;True;True;True;True;True;True;True;True;True;True;True;True;True;True;True;True;True;True;True;True;True;True;True;True;True;True	139;256;852;1102;1364;1566;1705;1706;1895;2201;2291;2292;2551;3062;3224;3236;3422;3436;3465;3725;4054;4062;4086;4618;5174;5188;5318;6173;6252;6797;6807;7179;7191	167;298;299;1067;1385;1732;1999;2161;2162;2369;2773;2774;2775;2887;2888;2889;3222;3223;3871;4085;4102;4378;4399;4400;4438;4780;5197;5208;5236;5908;6648;6649;6665;6839;7971;7972;8080;8081;8772;8786;9241;9255;9256	170;304;305;1081;1405;1756;2024;2188;2189;2398;2805;2806;2807;2920;2921;2922;3260;3261;3917;4138;4155;4431;4452;4453;4491;4843;5262;5273;5301;5979;6739;6740;6756;6931;8090;8091;8200;8201;8902;8916;9375;9389;9390	170;304;1081;1405;1756;2024;2188;2189;2398;2807;2920;3261;3917;4138;4155;4431;4452;4491;4843;5262;5273;5301;5979;6740;6756;6931;8091;8200;8902;8916;9375;9389	240	1059
Q08257	Q08257	1	1	1	Quinone oxidoreductase	CRYZ	sp|Q08257|QOR_HUMAN Quinone oxidoreductase OS=Homo sapiens OX=9606 GN=CRYZ PE=1 SV=1	1	1	1	1	8.2	8.2	8.2	35.206	329	329	0.0017153	0.95708	20845000	947520	0				692	3271	TRUE	3368	4292	4345	4345
Q08379	Q08379	1	1	1	Golgin subfamily A member 2	GOLGA2	sp|Q08379|GOGA2_HUMAN Golgin subfamily A member 2 OS=Homo sapiens OX=9606 GN=GOLGA2 PE=1 SV=3	1	1	1	1	1	1	1	113.08	1002	1002	0	1.7037	29585000	501450	1				693	3782	TRUE	3899	5007	5071	5071
Q08380	Q08380	1	1	1	Galectin-3-binding protein	LGALS3BP	sp|Q08380|LG3BP_HUMAN Galectin-3-binding protein OS=Homo sapiens OX=9606 GN=LGALS3BP PE=1 SV=1	1	1	1	1	2.9	2.9	2.9	65.33	585	585	0.00087108	1.0135	21905000	755360	1				694	5914	TRUE	6119	7899	8015	8015
Q08426	Q08426	2	2	2	Peroxisomal bifunctional enzyme;Enoyl-CoA hydratase/3,2-trans-enoyl-CoA isomerase;3-hydroxyacyl-CoA dehydrogenase	EHHADH	sp|Q08426|ECHP_HUMAN Peroxisomal bifunctional enzyme OS=Homo sapiens OX=9606 GN=EHHADH PE=1 SV=3	1	2	2	2	5.1	5.1	5.1	79.494	723	723	0.0016611	0.77765	51289000	1025800	0				695	2583;4172	True;True	2667;4296	3389;5501	3431;5569	3431;5569
Q08554	Q08554	1	1	1	Desmocollin-1	DSC1	sp|Q08554|DSC1_HUMAN Desmocollin-1 OS=Homo sapiens OX=9606 GN=DSC1 PE=1 SV=2	1	1	1	1	1.7	1.7	1.7	99.986	894	894	0	1.2434	64058000	1256000	1				696	6605	TRUE	6837	8820	8950	8950
Q08945	Q08945	2	2	2	FACT complex subunit SSRP1	SSRP1	sp|Q08945|SSRP1_HUMAN FACT complex subunit SSRP1 OS=Homo sapiens OX=9606 GN=SSRP1 PE=1 SV=1	1	2	2	2	3.1	3.1	3.1	81.074	709	709	0	3.1546	23958000	598960	2				697	146;3543	True;True	152;3650	181;4677	184;4737	184;4737
Q08J23	Q08J23	7	7	7	tRNA (cytosine(34)-C(5))-methyltransferase	NSUN2	sp|Q08J23|NSUN2_HUMAN tRNA (cytosine(34)-C(5))-methyltransferase OS=Homo sapiens OX=9606 GN=NSUN2 PE=1 SV=2	1	7	7	7	14.2	14.2	14.2	86.47	767	767	0	19.201	345520000	6910300	8				698	779;1166;1701;1905;2852;3410;6229	True;True;True;True;True;True;True	809;1208;1759;1970;2940;3512;6446	1009;1524;1525;2223;2465;3728;4492;4493;8336	1022;1546;1547;2251;2495;3771;4545;4546;8462	1022;1546;2251;2495;3771;4545;8462
Q09028;Q16576	Q09028;Q16576	4;2	4;2	4;2	Histone-binding protein RBBP4;Histone-binding protein RBBP7	RBBP4;RBBP7	sp|Q09028|RBBP4_HUMAN Histone-binding protein RBBP4 OS=Homo sapiens OX=9606 GN=RBBP4 PE=1 SV=3;sp|Q16576|RBBP7_HUMAN Histone-binding protein RBBP7 OS=Homo sapiens OX=9606 GN=RBBP7 PE=1 SV=1	2	4	4	4	14.6	14.6	14.6	47.655	425	425;425	0	9.2745	180610000	10624000	4				699	94;2715;5974;6054	True;True;True;True	95;2800;6179;6262	117;3552;7979;8092	120;3595;8098;8214	120;3595;8098;8214
Q09161	Q09161	2	2	2	Nuclear cap-binding protein subunit 1	NCBP1	sp|Q09161|NCBP1_HUMAN Nuclear cap-binding protein subunit 1 OS=Homo sapiens OX=9606 GN=NCBP1 PE=1 SV=1	1	2	2	2	3.2	3.2	3.2	91.838	790	790	0	2.3802	36838000	944560	1				700	553;4764	True;True	572;4930	698;6325	706;6410	706;6410
Q09666	Q09666	3	3	3	Neuroblast differentiation-associated protein AHNAK	AHNAK	sp|Q09666|AHNK_HUMAN Neuroblast differentiation-associated protein AHNAK OS=Homo sapiens OX=9606 GN=AHNAK PE=1 SV=2	1	3	3	3	1.1	1.1	1.1	629.09	5890	5890	0	3.1808	65135000	158100	3				701	2080;2967;3507	True;True;True	2153;3061;3612	2704;3870;4633	2735;3916;4693	2735;3916;4693
Q0VDF9	Q0VDF9	1	1	1	Heat shock 70 kDa protein 14	HSPA14	sp|Q0VDF9|HSP7E_HUMAN Heat shock 70 kDa protein 14 OS=Homo sapiens OX=9606 GN=HSPA14 PE=1 SV=1	1	1	1	1	2.8	2.8	2.8	54.794	509	509	0	1.9909	41074000	1325000	1				702	1872	TRUE	1936	2426	2456	2456
Q0ZGT2	Q0ZGT2	5	5	5	Nexilin	NEXN	sp|Q0ZGT2|NEXN_HUMAN Nexilin OS=Homo sapiens OX=9606 GN=NEXN PE=1 SV=1	1	5	5	5	8	8	8	80.657	675	675	0	17.477	559360000	14343000	6				703	1102;3517;4105;4167;4715	True;True;True;True;True	1141;3622;4228;4291;4879	1434;1435;1436;4646;5419;5496;6257	1455;1456;1457;4706;5487;5564;6339	1457;4706;5487;5564;6339
Q10567	Q10567	7	1	1	AP-1 complex subunit beta-1	AP1B1	sp|Q10567|AP1B1_HUMAN AP-1 complex subunit beta-1 OS=Homo sapiens OX=9606 GN=AP1B1 PE=1 SV=2	1	7	1	1	10.4	2.7	2.7	104.64	949	949	0	3.72	20708000	431430	1				704	681;3018;3155;3276;3421;4115;4726	False;False;False;True;False;False;False	708;3112;3251;3373;3524;4238;4890	873;3927;4123;4300;4511;5430;5431;6272	883;3974;4176;4353;4564;5498;5499;6354	883;3974;4176;4353;4564;5499;6354
Q10570	Q10570	4	4	4	Cleavage and polyadenylation specificity factor subunit 1	CPSF1	sp|Q10570|CPSF1_HUMAN Cleavage and polyadenylation specificity factor subunit 1 OS=Homo sapiens OX=9606 GN=CPSF1 PE=1 SV=2	1	4	4	4	3.7	3.7	3.7	160.88	1443	1443	0	3.5549	90970000	1109400	3				705	2739;3002;4270;5921	True;True;True;True	2824;3096;4396;6126	3581;3908;5631;7906	3624;3955;5699;8022	3624;3955;5699;8022
Q12788	Q12788	1	1	1	Transducin beta-like protein 3	TBL3	sp|Q12788|TBL3_HUMAN Transducin beta-like protein 3 OS=Homo sapiens OX=9606 GN=TBL3 PE=1 SV=2	1	1	1	1	1.6	1.6	1.6	89.034	808	808	0	1.7575	20727000	414550	1				706	3827	TRUE	3944	5062	5127	5127
Q12792	Q12792	9	9	9	Twinfilin-1	TWF1	sp|Q12792|TWF1_HUMAN Twinfilin-1 OS=Homo sapiens OX=9606 GN=TWF1 PE=1 SV=3	1	9	9	9	38.6	38.6	38.6	40.282	350	350	0	59.698	1188700000	54032000	11				707	1077;1203;2514;2897;3179;3779;4464;5358;6894	True;True;True;True;True;True;True;True;True	1116;1246;2597;2988;3275;3896;4615;5543;7132	1403;1576;1577;1578;3293;3785;4157;4158;5004;5905;7140;9185	1423;1598;1599;1600;3332;3829;4210;4211;5068;5976;7242;9318	1423;1598;3332;3829;4210;5068;5976;7242;9318
Q12797	Q12797	3	3	3	Aspartyl/asparaginyl beta-hydroxylase	ASPH	sp|Q12797|ASPH_HUMAN Aspartyl/asparaginyl beta-hydroxylase OS=Homo sapiens OX=9606 GN=ASPH PE=1 SV=3	1	3	3	3	5.5	5.5	5.5	85.862	758	758	0	6.3973	80613000	2239200	1				708	1973;4354;6431	True;True;True	2040;4488;6657	2551;5735;8603	2581;5803;8732	2581;5803;8732
Q12849	Q12849	2	2	2	G-rich sequence factor 1	GRSF1	sp|Q12849|GRSF1_HUMAN G-rich sequence factor 1 OS=Homo sapiens OX=9606 GN=GRSF1 PE=1 SV=3	1	2	2	2	6.2	6.2	6.2	53.126	480	480	0	5.9883	69282000	2234900	2				709	2180;6860	True;True	2253;7098	2836;9146	2868;9279	2868;9279
Q12874	Q12874	1	1	1	Splicing factor 3A subunit 3	SF3A3	sp|Q12874|SF3A3_HUMAN Splicing factor 3A subunit 3 OS=Homo sapiens OX=9606 GN=SF3A3 PE=1 SV=1	1	1	1	1	2.4	2.4	2.4	58.848	501	501	0	2.9333	24803000	885830	1				710	5435	TRUE	5622	7252	7355	7355
Q12894	Q12894	1	1	1	Interferon-related developmental regulator 2	IFRD2	sp|Q12894|IFRD2_HUMAN Interferon-related developmental regulator 2 OS=Homo sapiens OX=9606 GN=IFRD2 PE=1 SV=3	1	1	1	1	3.4	3.4	3.4	54.813	506	506	0.0016694	0.79878	3762100	156760	1				711	808	TRUE	838	1051	1065	1065
Q12899	Q12899	4	4	4	Tripartite motif-containing protein 26	TRIM26	sp|Q12899|TRI26_HUMAN Tripartite motif-containing protein 26 OS=Homo sapiens OX=9606 GN=TRIM26 PE=1 SV=1	1	4	4	4	10.8	10.8	10.8	62.165	539	539	0	9.979	88701000	2687900	2				712	2854;3400;4147;5094	True;True;True;True	2942;3502;4270;5265	3730;4480;5470;6761	3773;4533;5538;6852	3773;4533;5538;6852
Q12904	Q12904	7	7	7	Aminoacyl tRNA synthase complex-interacting multifunctional protein 1;Endothelial monocyte-activating polypeptide 2	AIMP1	sp|Q12904|AIMP1_HUMAN Aminoacyl tRNA synthase complex-interacting multifunctional protein 1 OS=Homo sapiens OX=9606 GN=AIMP1 PE=1 SV=2	1	7	7	7	38.5	38.5	38.5	34.352	312	312	0	18.566	392170000	20640000	6				713	1264;1919;3068;3173;3290;4421;6097	True;True;True;True;True;True;True	1307;1985;3164;3269;3388;4570;6309	1655;2483;4001;4147;4326;5843;8157	1679;2513;4048;4200;4379;5912;8279	1679;2513;4048;4200;4379;5912;8279
Q12905	Q12905	10	10	10	Interleukin enhancer-binding factor 2	ILF2	sp|Q12905|ILF2_HUMAN Interleukin enhancer-binding factor 2 OS=Homo sapiens OX=9606 GN=ILF2 PE=1 SV=2	1	10	10	10	33.8	33.8	33.8	43.062	390	390	0	19.337	2544900000	121180000	15				714	2312;2844;2858;2901;3218;3479;4663;5022;6378;6458	True;True;True;True;True;True;True;True;True;True	2389;2932;2946;2992;3314;3583;4826;5191;6602;6684	3010;3011;3720;3734;3735;3789;4213;4214;4600;6178;6668;8537;8538;8634	3043;3044;3763;3777;3778;3834;3835;4266;4267;4660;6257;6759;8666;8667;8763	3043;3763;3778;3835;4267;4660;6257;6759;8667;8763
Q12906;Q96SI9	Q12906	21;2	21;2	21;2	Interleukin enhancer-binding factor 3	ILF3	sp|Q12906|ILF3_HUMAN Interleukin enhancer-binding factor 3 OS=Homo sapiens OX=9606 GN=ILF3 PE=1 SV=3	2	21	21	21	35.5	35.5	35.5	95.337	894	894;672	0	103.06	3536000000	84191000	23				715	612;626;1134;1160;1434;1957;2361;2530;3288;3358;3568;3569;3941;4655;5337;6117;6387;6422;6454;6546;6810	True;True;True;True;True;True;True;True;True;True;True;True;True;True;True;True;True;True;True;True;True	635;649;1175;1202;1486;2023;2440;2613;3386;3460;3675;3676;4058;4818;5520;6329;6612;6648;6680;6777;7047	780;795;1479;1515;1516;1881;1882;2530;3070;3314;3315;4322;4323;4433;4708;4709;4710;5201;5202;6170;7095;8184;8548;8594;8629;8751;9082	788;803;1501;1537;1538;1905;1906;2560;3103;3353;3354;4375;4376;4486;4771;4772;4773;5266;5267;6248;7190;8306;8677;8723;8758;8881;9215	788;803;1501;1538;1905;2560;3103;3353;4376;4486;4771;4772;5266;6248;7190;8306;8677;8723;8758;8881;9215
Q12929	Q12929	3	3	3	Epidermal growth factor receptor kinase substrate 8	EPS8	sp|Q12929|EPS8_HUMAN Epidermal growth factor receptor kinase substrate 8 OS=Homo sapiens OX=9606 GN=EPS8 PE=1 SV=1	1	3	3	3	6.4	6.4	6.4	91.88	822	822	0	2.8649	74196000	1766600	2				716	409;4441;6209	True;True;True	425;4590;6425	510;5868;8308	517;5938;8433	517;5938;8433
Q12965;O00160	Q12965	18;2	18;2	18;2	Unconventional myosin-Ie	MYO1E	sp|Q12965|MYO1E_HUMAN Unconventional myosin-Ie OS=Homo sapiens OX=9606 GN=MYO1E PE=1 SV=2	2	18	18	18	24.9	24.9	24.9	127.06	1108	1108;1098	0	71.665	1550100000	24220000	20				717	381;416;815;896;1167;1176;3037;4483;4506;4678;4716;5081;5305;5493;5736;6234;6498;6819	True;True;True;True;True;True;True;True;True;True;True;True;True;True;True;True;True;True	395;432;845;928;1209;1218;3131;4634;4657;4841;4880;5252;5485;5680;5931;6451;6728;7056	467;517;1059;1060;1175;1526;1538;3955;5927;5956;6196;6197;6258;6259;6748;7053;7324;7648;8341;8688;9092	473;524;1073;1074;1191;1548;1560;4002;5998;6027;6276;6277;6340;6341;6839;7148;7427;7760;8467;8817;9225	473;524;1074;1191;1548;1560;4002;5998;6027;6276;6341;6839;7148;7427;7760;8467;8817;9225
Q12974;Q93096	Q12974;Q93096	1;1	1;1	1;1	Protein tyrosine phosphatase type IVA 2;Protein tyrosine phosphatase type IVA 1	PTP4A2;PTP4A1	sp|Q12974|TP4A2_HUMAN Protein tyrosine phosphatase type IVA 2 OS=Homo sapiens OX=9606 GN=PTP4A2 PE=1 SV=1;sp|Q93096|TP4A1_HUMAN Protein tyrosine phosphatase type IVA 1 OS=Homo sapiens OX=9606 GN=PTP4A1 PE=1 SV=2	2	1	1	1	8.4	8.4	8.4	19.127	167	167;173	0	1.5226	37823000	3151900	1				718	1739	TRUE	1797	2263	2291	2291
Q13045	Q13045	18	18	18	Protein flightless-1 homolog	FLII	sp|Q13045|FLII_HUMAN Protein flightless-1 homolog OS=Homo sapiens OX=9606 GN=FLII PE=1 SV=2	1	18	18	18	22.5	22.5	22.5	144.75	1269	1269	0	47.161	1349600000	19559000	20				719	24;76;608;648;1416;1884;2322;3379;3513;3959;4187;4431;4995;5794;5993;6286;6515;6518	True;True;True;True;True;True;True;True;True;True;True;True;True;True;True;True;True;True	24;76;631;671;1466;1949;2401;3481;3618;4078;4311;4580;5163;5994;6198;6504;6746;6749	27;96;775;821;1856;2441;3026;4457;4641;4642;5226;5519;5855;6632;6633;7732;8004;8401;8710;8713	27;28;99;783;829;1880;2471;3059;4510;4701;4702;5291;5587;5924;6723;6724;7847;8123;8529;8840;8843	28;99;783;829;1880;2471;3059;4510;4702;5291;5587;5924;6723;7847;8123;8529;8840;8843
Q13084	Q13084	1	1	1	39S ribosomal protein L28, mitochondrial	MRPL28	sp|Q13084|RM28_HUMAN 39S ribosomal protein L28, mitochondrial OS=Homo sapiens OX=9606 GN=MRPL28 PE=1 SV=4	1	1	1	1	9	9	9	30.156	256	256	0	3.467	24936000	1385400	1				720	3085	TRUE	3181	4026	4077	4077
Q13112	Q13112	1	1	1	Chromatin assembly factor 1 subunit B	CHAF1B	sp|Q13112|CAF1B_HUMAN Chromatin assembly factor 1 subunit B OS=Homo sapiens OX=9606 GN=CHAF1B PE=1 SV=1	1	1	1	1	2	2	2	61.492	559	559	0.00086806	1.0024	0	0	1				721	274	TRUE	283	330	336	336
Q13123	Q13123	1	1	1	Protein Red	IK	sp|Q13123|RED_HUMAN Protein Red OS=Homo sapiens OX=9606 GN=IK PE=1 SV=3	1	1	1	1	1.6	1.6	1.6	65.601	557	557	0	6.5184	48074000	1657700	1				722	4200	TRUE	4324	5535	5603	5603
Q13144	Q13144	1	1	1	Translation initiation factor eIF-2B subunit epsilon	EIF2B5	sp|Q13144|EI2BE_HUMAN Translation initiation factor eIF-2B subunit epsilon OS=Homo sapiens OX=9606 GN=EIF2B5 PE=1 SV=3	1	1	1	1	1.4	1.4	1.4	80.379	721	721	0.0095659	0.19745	19075000	561020	1				723	6780	TRUE	7017	9047	9180	9180
Q13148	Q13148	1	1	1	TAR DNA-binding protein 43	TARDBP	sp|Q13148|TADBP_HUMAN TAR DNA-binding protein 43 OS=Homo sapiens OX=9606 GN=TARDBP PE=1 SV=1	1	1	1	1	2.9	2.9	2.9	44.739	414	414	0	1.5372	41343000	2431900	1				724	6005	TRUE	6210	8018	8137	8137
Q13151	Q13151	4	4	4	Heterogeneous nuclear ribonucleoprotein A0	HNRNPA0	sp|Q13151|ROA0_HUMAN Heterogeneous nuclear ribonucleoprotein A0 OS=Homo sapiens OX=9606 GN=HNRNPA0 PE=1 SV=1	1	4	4	4	21	21	21	30.84	305	305	0	86.105	1209900000	86418000	7				725	1970;2027;2089;3232	True;True;True;True	2037;2096;2162;3328	2546;2547;2627;2628;2718;2719;4238	2576;2577;2657;2658;2749;2750;4291	2577;2657;2750;4291
Q13155	Q13155	5	5	5	Aminoacyl tRNA synthase complex-interacting multifunctional protein 2	AIMP2	sp|Q13155|AIMP2_HUMAN Aminoacyl tRNA synthase complex-interacting multifunctional protein 2 OS=Homo sapiens OX=9606 GN=AIMP2 PE=1 SV=2	1	5	5	5	26.2	26.2	26.2	35.348	320	320	0	26.463	536400000	28231000	7				726	839;1733;1838;5241;5662	True;True;True;True;True	869;1791;1901;5416;5855	1089;1090;2257;2376;6963;7553;7554	1103;1104;2285;2405;7056;7662;7663	1104;2285;2405;7056;7662
Q13190	Q13190	3	3	3	Syntaxin-5	STX5	sp|Q13190|STX5_HUMAN Syntaxin-5 OS=Homo sapiens OX=9606 GN=STX5 PE=1 SV=2	1	3	3	3	15.8	15.8	15.8	39.672	355	355	0	4.219	176160000	8007400	3				727	442;587;2482	True;True;True	460;609;2564	554;747;3240	561;755;3278	561;755;3278
Q13200	Q13200	4	4	4	26S proteasome non-ATPase regulatory subunit 2	PSMD2	sp|Q13200|PSMD2_HUMAN 26S proteasome non-ATPase regulatory subunit 2 OS=Homo sapiens OX=9606 GN=PSMD2 PE=1 SV=3	1	4	4	4	6.1	6.1	6.1	100.2	908	908	0	7.8091	83866000	1471300	4				728	441;606;844;6293	True;True;True;True	459;629;874;6511	553;773;1097;8410	560;781;1111;8538	560;781;1111;8538
Q13206	Q13206	3	3	3	Probable ATP-dependent RNA helicase DDX10	DDX10	sp|Q13206|DDX10_HUMAN Probable ATP-dependent RNA helicase DDX10 OS=Homo sapiens OX=9606 GN=DDX10 PE=1 SV=2	1	3	3	3	4.3	4.3	4.3	100.89	875	875	0	3.9585	45509000	910180	3				729	3003;3226;6878	True;True;True	3097;3322;7116	3909;4227;9168	3956;4280;9301	3956;4280;9301
Q13242	Q13242	3	3	3	Serine/arginine-rich splicing factor 9	SRSF9	sp|Q13242|SRSF9_HUMAN Serine/arginine-rich splicing factor 9 OS=Homo sapiens OX=9606 GN=SRSF9 PE=1 SV=1	1	3	3	3	16.3	16.3	16.3	25.542	221	221	0	3.5558	240430000	15027000	4				730	1291;2435;6477	True;True;True	1335;2517;6703	1690;1691;3173;8658	1714;1715;3211;8787	1714;3211;8787
Q13243	Q13243	4	4	4	Serine/arginine-rich splicing factor 5	SRSF5	sp|Q13243|SRSF5_HUMAN Serine/arginine-rich splicing factor 5 OS=Homo sapiens OX=9606 GN=SRSF5 PE=1 SV=1	1	4	4	4	17.6	17.6	17.6	31.263	272	272	0	6.1532	180480000	12891000	4				731	686;3925;4861;6602	True;True;True;True	713;4042;5028;6834	879;5180;6450;8816	889;5245;6539;8946	889;5245;6539;8946
Q13263	Q13263	4	4	4	Transcription intermediary factor 1-beta	TRIM28	sp|Q13263|TIF1B_HUMAN Transcription intermediary factor 1-beta OS=Homo sapiens OX=9606 GN=TRIM28 PE=1 SV=5	1	4	4	4	7.5	7.5	7.5	88.549	835	835	0	9.9933	88249000	2451400	4				732	110;1609;4135;6257	True;True;True;True	115;1664;4258;6474	142;2113;5457;8367	145;2140;5525;8494	145;2140;5525;8494
Q13283	Q13283	20	20	18	Ras GTPase-activating protein-binding protein 1	G3BP1	sp|Q13283|G3BP1_HUMAN Ras GTPase-activating protein-binding protein 1 OS=Homo sapiens OX=9606 GN=G3BP1 PE=1 SV=1	1	20	20	18	55.6	55.6	53	52.164	466	466	0	235.5	22826000000	877930000	51				733	745;1769;1913;2496;2497;2498;2544;2898;3980;4589;4699;4783;4834;5101;5287;5591;6463;6481;6512;6943	True;True;True;True;True;True;True;True;True;True;True;True;True;True;True;True;True;True;True;True	774;1827;1828;1979;2578;2579;2580;2627;2989;4099;4745;4862;4949;5000;5272;5273;5466;5783;6689;6708;6709;6710;6743;7184	957;958;2296;2297;2476;3258;3259;3260;3261;3262;3263;3264;3265;3266;3267;3333;3334;3335;3786;5249;5250;5251;6078;6079;6226;6227;6228;6351;6413;6769;6770;6771;6772;7026;7027;7458;7459;8641;8664;8665;8666;8667;8707;9246;9247	969;970;971;2324;2325;2506;3296;3297;3298;3299;3300;3301;3302;3303;3304;3305;3372;3373;3374;3375;3376;3377;3830;3831;5314;5315;5316;6151;6152;6153;6154;6155;6307;6308;6309;6436;6498;6860;6861;6862;6863;7119;7120;7565;7566;8770;8793;8794;8795;8796;8837;9380;9381	971;2325;2506;3297;3301;3305;3373;3830;5315;6152;6308;6436;6498;6863;7119;7566;8770;8794;8837;9380	241;242;243	3;29;109
Q13310;P0CB38	Q13310	17;1	11;1	11;1	Polyadenylate-binding protein 4	PABPC4	sp|Q13310|PABP4_HUMAN Polyadenylate-binding protein 4 OS=Homo sapiens OX=9606 GN=PABPC4 PE=1 SV=1	2	17	11	11	36	21.6	21.6	70.782	644	644;370	0	26.126	1066000000	27333000	12				734	279;291;382;1216;1842;2019;2022;2368;2764;3024;3047;3571;4479;4567;5414;5448;6948	False;False;False;True;True;False;True;True;True;False;True;True;True;True;True;False;True	288;300;301;396;1259;1905;2087;2090;2447;2849;3118;3142;3679;4630;4721;5600;5635;7189	336;351;352;468;469;1594;2380;2613;2616;3079;3615;3936;3972;3973;4714;4715;5922;5923;6046;7216;7269;7270;9253	342;357;358;474;475;1616;2409;2643;2646;3113;3658;3983;4019;4020;4777;4778;5993;5994;6118;7319;7372;7373;9387	342;358;474;1616;2409;2643;2646;3113;3658;3983;4020;4777;5993;6118;7319;7372;9387	90;91	72;605
Q13347	Q13347	1	1	1	Eukaryotic translation initiation factor 3 subunit I	EIF3I	sp|Q13347|EIF3I_HUMAN Eukaryotic translation initiation factor 3 subunit I OS=Homo sapiens OX=9606 GN=EIF3I PE=1 SV=1	1	1	1	1	4.9	4.9	4.9	36.501	325	325	0	1.2288	102480000	4658100	2				735	2091	TRUE	2164	2721;2722	2752;2753	2752
Q13393	Q13393	1	1	1	Phospholipase D1	PLD1	sp|Q13393|PLD1_HUMAN Phospholipase D1 OS=Homo sapiens OX=9606 GN=PLD1 PE=1 SV=1	1	1	1	1	1.4	1.4	1.4	124.18	1074	1074	0	2.5397	35837000	542980	2				736	1072	TRUE	1111	1395;1396	1415;1416	1415
Q13425	Q13425	1	1	1	Beta-2-syntrophin	SNTB2	sp|Q13425|SNTB2_HUMAN Beta-2-syntrophin OS=Homo sapiens OX=9606 GN=SNTB2 PE=1 SV=1	1	1	1	1	1.7	1.7	1.7	57.949	540	540	0	1.0946	7201400	225040	1				737	205	TRUE	211	245	250	250
Q13435	Q13435	5	5	5	Splicing factor 3B subunit 2	SF3B2	sp|Q13435|SF3B2_HUMAN Splicing factor 3B subunit 2 OS=Homo sapiens OX=9606 GN=SF3B2 PE=1 SV=2	1	5	5	5	9.5	9.5	9.5	100.23	895	895	0	5.8471	305780000	5559600	7				738	2107;2917;3269;4176;5131	True;True;True;True;True	2180;3010;3366;4300;5303	2745;2746;3810;4289;5506;5507;6815;6816	2776;2777;3856;4342;5574;5575;6906;6907	2776;3856;4342;5575;6907
Q13501	Q13501	4	4	4	Sequestosome-1	SQSTM1	sp|Q13501|SQSTM_HUMAN Sequestosome-1 OS=Homo sapiens OX=9606 GN=SQSTM1 PE=1 SV=1	1	4	4	4	16.4	16.4	16.4	47.687	440	440	0	48.59	226670000	10794000	5				739	3377;4757;4793;6110	True;True;True;True	3479;4923;4959;6322	4454;4455;6318;6364;8175	4507;4508;6403;6449;8297	4508;6403;6449;8297
Q13523	Q13523	1	1	1	Serine/threonine-protein kinase PRP4 homolog	PRPF4B	sp|Q13523|PRP4B_HUMAN Serine/threonine-protein kinase PRP4 homolog OS=Homo sapiens OX=9606 GN=PRPF4B PE=1 SV=3	1	1	1	1	1	1	1	116.99	1007	1007	0.009587	0.20846	21017000	382130	1				740	6492	TRUE	6722	8681	8810	8810
Q13557	Q13557	1	1	1	Calcium/calmodulin-dependent protein kinase type II subunit delta	CAMK2D	sp|Q13557|KCC2D_HUMAN Calcium/calmodulin-dependent protein kinase type II subunit delta OS=Homo sapiens OX=9606 GN=CAMK2D PE=1 SV=3	1	1	1	1	3.2	3.2	3.2	56.369	499	499	0	6.8978	23882000	823520	1				741	1494	TRUE	1547	1977	2002	2002
Q13573	Q13573	5	5	5	SNW domain-containing protein 1	SNW1	sp|Q13573|SNW1_HUMAN SNW domain-containing protein 1 OS=Homo sapiens OX=9606 GN=SNW1 PE=1 SV=1	1	5	5	5	12.9	12.9	12.9	61.494	536	536	0	14.791	189810000	5423100	5				742	370;833;2386;2925;6979	True;True;True;True;True	384;863;2465;3018;7220	452;453;1081;3100;3819;9287	458;459;1095;3134;3865;9421	459;1095;3134;3865;9421
Q13595	Q13595	2	2	2	Transformer-2 protein homolog alpha	TRA2A	sp|Q13595|TRA2A_HUMAN Transformer-2 protein homolog alpha OS=Homo sapiens OX=9606 GN=TRA2A PE=1 SV=1	1	2	2	2	8.2	8.2	8.2	32.688	282	282	0	1.6767	138920000	8682400	1				743	1997;6842	True;True	2064;7080	2584;9124	2614;9257	2614;9257
Q13601	Q13601	2	2	2	KRR1 small subunit processome component homolog	KRR1	sp|Q13601|KRR1_HUMAN KRR1 small subunit processome component homolog OS=Homo sapiens OX=9606 GN=KRR1 PE=1 SV=4	1	2	2	2	6.8	6.8	6.8	43.664	381	381	0	3.5772	163460000	7106900	1				744	2168;3600	True;True	2241;3710	2823;4761	2855;4824	2855;4824
Q13610	Q13610	5	5	5	Periodic tryptophan protein 1 homolog	PWP1	sp|Q13610|PWP1_HUMAN Periodic tryptophan protein 1 homolog OS=Homo sapiens OX=9606 GN=PWP1 PE=1 SV=1	1	5	5	5	21.8	21.8	21.8	55.827	501	501	0	37.309	438920000	17557000	5				745	3067;4736;5257;6569;6695	True;True;True;True;True	3163;4900;5432;6800;6927	4000;6282;6982;8776;8777;8930	4047;6364;7075;8906;8907;9061	4047;6364;7075;8907;9061
Q13724	Q13724	7	7	7	Mannosyl-oligosaccharide glucosidase	MOGS	sp|Q13724|MOGS_HUMAN Mannosyl-oligosaccharide glucosidase OS=Homo sapiens OX=9606 GN=MOGS PE=1 SV=5	1	7	7	7	12.5	12.5	12.5	91.916	837	837	0	25.794	590550000	13123000	8				746	610;1121;2034;2276;3384;6185;6535	True;True;True;True;True;True;True	633;1161;2103;2353;3486;6400;6766	777;1461;2638;2967;4462;8275;8276;8735	785;1483;2669;3000;4515;8399;8400;8865	785;1483;2669;3000;4515;8399;8865
Q13813	Q13813	19	19	19	Spectrin alpha chain, non-erythrocytic 1	SPTAN1	sp|Q13813|SPTN1_HUMAN Spectrin alpha chain, non-erythrocytic 1 OS=Homo sapiens OX=9606 GN=SPTAN1 PE=1 SV=3	1	19	19	19	10.9	10.9	10.9	284.54	2472	2472	0	45.129	659620000	3453500	16				747	217;327;458;882;1367;2567;3010;3174;3317;3412;3674;3700;3771;4064;4067;4092;5545;5567;5582	True;True;True;True;True;True;True;True;True;True;True;True;True;True;True;True;True;True;True	224;339;476;914;1414;2650;3104;3270;3419;3514;3786;3813;3887;4185;4188;4215;5736;5758;5774	258;399;573;1158;1789;3367;3917;4148;4375;4495;4855;4882;4883;4992;5364;5367;5405;7400;7427;7448	263;405;580;1174;1813;3409;3964;4201;4428;4548;4918;4945;4946;5056;5432;5435;5473;7505;7534;7555	263;405;580;1174;1813;3409;3964;4201;4428;4548;4918;4946;5056;5432;5435;5473;7505;7534;7555
Q13823	Q13823	5	5	5	Nucleolar GTP-binding protein 2	GNL2	sp|Q13823|NOG2_HUMAN Nucleolar GTP-binding protein 2 OS=Homo sapiens OX=9606 GN=GNL2 PE=1 SV=1	1	5	5	5	7.8	7.8	7.8	83.654	731	731	0	4.2584	113700000	2915500	4				748	1923;2472;2639;5880;6330	True;True;True;True;True	1989;2554;2723;6084;6550	2488;3228;3455;7860;8461;8462	2518;3266;3497;7975;8589;8590	2518;3266;3497;7975;8589
Q13838;O00148	Q13838;O00148	4;2	4;2	4;2	Spliceosome RNA helicase DDX39B;ATP-dependent RNA helicase DDX39A	DDX39B;DDX39A	sp|Q13838|DX39B_HUMAN Spliceosome RNA helicase DDX39B OS=Homo sapiens OX=9606 GN=DDX39B PE=1 SV=1;sp|O00148|DX39A_HUMAN ATP-dependent RNA helicase DDX39A OS=Homo sapiens OX=9606 GN=DDX39A PE=1 SV=2	2	4	4	4	11.9	11.9	11.9	48.991	428	428;427	0	4.5204	204340000	8514100	5				749	655;753;2876;6161	True;True;True;True	678;782;2964;6375	828;968;969;3757;8241	836;981;982;3801;8365	836;981;3801;8365
Q13868	Q13868	1	1	1	Exosome complex component RRP4	EXOSC2	sp|Q13868|EXOS2_HUMAN Exosome complex component RRP4 OS=Homo sapiens OX=9606 GN=EXOSC2 PE=1 SV=2	1	1	1	1	4.1	4.1	4.1	32.789	293	293	0.0032468	0.62095	42622000	2507200	1				750	6865	TRUE	7103	9151	9284	9284
Q9BVA1;Q13885	Q9BVA1;Q13885	16;16	2;2	2;2	Tubulin beta-2B chain;Tubulin beta-2A chain	TUBB2B;TUBB2A	sp|Q9BVA1|TBB2B_HUMAN Tubulin beta-2B chain OS=Homo sapiens OX=9606 GN=TUBB2B PE=1 SV=1;sp|Q13885|TBB2A_HUMAN Tubulin beta-2A chain OS=Homo sapiens OX=9606 GN=TUBB2A PE=1 SV=1	2	16	2	2	48.8	8.1	8.1	49.953	445	445;445	0	4.3544	51904000	2359300	2				751	257;1529;1797;1798;1898;2099;2976;3209;3433;3655;4210;4401;4698;5342;5706;6906	False;False;False;False;True;False;False;False;False;False;False;False;False;False;False;True	266;1582;1858;1859;1963;2172;3070;3305;3536;3766;3767;4334;4542;4861;5525;5899;7145	311;2016;2330;2331;2457;2734;2735;3879;4198;4526;4829;4830;4831;5548;5549;5809;6224;6225;7100;7609;9200	317;2041;2359;2360;2487;2765;2766;3925;4251;4579;4892;4893;4894;5616;5617;5877;6305;6306;7195;7719;9333	317;2041;2359;2360;2487;2766;3925;4251;4579;4894;5616;5877;6305;7195;7719;9333	76;78	267;330
Q13895	Q13895	2	2	2	Bystin	BYSL	sp|Q13895|BYST_HUMAN Bystin OS=Homo sapiens OX=9606 GN=BYSL PE=1 SV=3	1	2	2	2	3.9	3.9	3.9	49.601	437	437	0	2.7282	48243000	1663600	2				752	1124;1907	True;True	1164;1972	1464;2468	1486;2498	1486;2498
Q14008	Q14008	6	6	6	Cytoskeleton-associated protein 5	CKAP5	sp|Q14008|CKAP5_HUMAN Cytoskeleton-associated protein 5 OS=Homo sapiens OX=9606 GN=CKAP5 PE=1 SV=3	1	6	6	6	4.6	4.6	4.6	225.49	2032	2032	0	13.807	330120000	2728300	7				753	1202;1447;2772;3458;3850;4578	True;True;True;True;True;True	1245;1499;2858;3562;3967;4733	1575;1903;1904;1905;3630;4577;5089;6064	1597;1928;1929;1930;3673;4637;5154;6136	1597;1928;3673;4637;5154;6136
Q14011	Q14011	3	3	3	Cold-inducible RNA-binding protein	CIRBP	sp|Q14011|CIRBP_HUMAN Cold-inducible RNA-binding protein OS=Homo sapiens OX=9606 GN=CIRBP PE=1 SV=1	1	3	3	3	26.7	26.7	26.7	18.648	172	172	0	13.159	839660000	64589000	4				754	2024;3589;6844	True;True;True	2092;3697;7082	2621;4741;4742;9126	2651;4804;4805;9259	2651;4804;9259
Q14103	Q14103	8	7	7	Heterogeneous nuclear ribonucleoprotein D0	HNRNPD	sp|Q14103|HNRPD_HUMAN Heterogeneous nuclear ribonucleoprotein D0 OS=Homo sapiens OX=9606 GN=HNRNPD PE=1 SV=1	1	8	7	7	21.7	19.4	19.4	38.434	355	355	0	27.653	1432200000	95482000	9				755	885;1573;2002;2003;2021;2709;4339;4340	True;True;True;True;False;True;True;True	917;1627;2069;2070;2089;2794;4471;4472	1161;2069;2070;2589;2590;2591;2592;2615;3546;5716;5717	1177;2095;2096;2619;2620;2621;2622;2645;3589;5784;5785	1177;2095;2619;2622;2645;3589;5784;5785
Q14137	Q14137	1	1	1	Ribosome biogenesis protein BOP1	BOP1	sp|Q14137|BOP1_HUMAN Ribosome biogenesis protein BOP1 OS=Homo sapiens OX=9606 GN=BOP1 PE=1 SV=2	1	1	1	1	1.3	1.3	1.3	83.629	746	746	0	1.3983	39311000	982780	1				756	4159	TRUE	4282	5485	5553	5553
Q14151	Q14151	7	3	3	Scaffold attachment factor B2	SAFB2	sp|Q14151|SAFB2_HUMAN Scaffold attachment factor B2 OS=Homo sapiens OX=9606 GN=SAFB2 PE=1 SV=1	1	7	3	3	10.6	4.4	4.4	107.47	953	953	0	4.2713	127570000	2501400	3				757	818;3204;3368;5290;5291;6524;6632	True;False;False;False;False;True;True	848;3300;3470;5469;5470;6755;6864	1063;4193;4444;7030;7031;7032;8719;8720;8854	1077;4246;4497;7123;7124;7125;8849;8850;8984	1077;4246;4497;7123;7124;8850;8984
Q14152	Q14152	4	4	4	Eukaryotic translation initiation factor 3 subunit A	EIF3A	sp|Q14152|EIF3A_HUMAN Eukaryotic translation initiation factor 3 subunit A OS=Homo sapiens OX=9606 GN=EIF3A PE=1 SV=1	1	4	4	4	3.5	3.5	3.5	166.57	1382	1382	0	3.4538	133200000	1463800	4				758	586;1789;3844;4204	True;True;True;True	608;1850;3961;4328	746;2321;5082;5539	754;2350;5147;5607	754;2350;5147;5607
Q14157	Q14157	12	12	12	Ubiquitin-associated protein 2-like	UBAP2L	sp|Q14157|UBP2L_HUMAN Ubiquitin-associated protein 2-like OS=Homo sapiens OX=9606 GN=UBAP2L PE=1 SV=2	1	12	12	12	17.8	17.8	17.8	114.53	1087	1087	0	68.573	2074700000	64835000	15				759	782;1801;2085;2631;2703;3413;4650;4660;4860;4983;5514;5702	True;True;True;True;True;True;True;True;True;True;True;True	812;1862;2158;2715;2788;3515;3516;4813;4823;5027;5151;5705;5895	1012;2334;2712;3447;3537;3538;4496;4497;4498;6165;6175;6449;6616;7358;7359;7605	1025;2363;2743;3489;3580;3581;4549;4550;4551;6243;6254;6538;6707;7461;7462;7715	1025;2363;2743;3489;3581;4551;6243;6254;6538;6707;7461;7715	244	41
Q14240	Q14240	6	1	1	Eukaryotic initiation factor 4A-II;Eukaryotic initiation factor 4A-II, N-terminally processed	EIF4A2	sp|Q14240|IF4A2_HUMAN Eukaryotic initiation factor 4A-II OS=Homo sapiens OX=9606 GN=EIF4A2 PE=1 SV=2	1	6	1	1	19.4	3.7	3.7	46.402	407	407	1	-2	0	0	1	+			760	2105;2371;4009;4345;4919;6437	False;False;True;False;False;False	2178;2450;4128;4477;4478;5087;6663	2742;2743;3082;5284;5722;5723;6528;8609	2773;2774;3116;5349;5790;5791;6617;8738	2773;3116;5349;5790;6617;8738	188	179
Q14244	Q14244	3	3	3	Ensconsin	MAP7	sp|Q14244|MAP7_HUMAN Ensconsin OS=Homo sapiens OX=9606 GN=MAP7 PE=1 SV=1	1	3	3	3	5.6	5.6	5.6	84.051	749	749	0	3.325	207880000	5470600	3				761	1289;3884;4776	True;True;True	1333;4001;4942	1688;5132;6343	1712;5197;6428	1712;5197;6428
Q14247	Q14247	9	9	9	Src substrate cortactin	CTTN	sp|Q14247|SRC8_HUMAN Src substrate cortactin OS=Homo sapiens OX=9606 GN=CTTN PE=1 SV=2	1	9	9	9	24.4	24.4	24.4	61.585	550	550	0	76.97	847530000	28251000	13				762	485;1419;2257;4081;4442;4887;5998;6187;6839	True;True;True;True;True;True;True;True;True	503;1469;2334;4202;4591;5055;6203;6402;7077	606;1860;1861;2945;5385;5386;5387;5869;5870;6488;8011;8278;9121	613;1884;1885;2978;5453;5454;5455;5939;5940;6577;8130;8402;9254	613;1884;2978;5454;5939;6577;8130;8402;9254
Q14254	Q14254	8	8	8	Flotillin-2	FLOT2	sp|Q14254|FLOT2_HUMAN Flotillin-2 OS=Homo sapiens OX=9606 GN=FLOT2 PE=1 SV=2	1	8	8	8	25.5	25.5	25.5	47.064	428	428	0	24.777	578310000	17525000	9				763	1344;2963;3752;4308;4753;5078;5684;6176	True;True;True;True;True;True;True;True	1391;3057;3867;4435;4919;5249;5877;6391	1763;3865;4965;5672;5673;6312;6744;7583;8262	1787;3911;5029;5740;5741;6397;6835;7692;8386	1787;3911;5029;5740;6397;6835;7692;8386
Q14258	Q14258	8	8	8	E3 ubiquitin/ISG15 ligase TRIM25	TRIM25	sp|Q14258|TRI25_HUMAN E3 ubiquitin/ISG15 ligase TRIM25 OS=Homo sapiens OX=9606 GN=TRIM25 PE=1 SV=2	1	8	8	8	17	17	17	70.973	630	630	0	55.023	817790000	22102000	9				764	486;2114;3303;3318;3999;4719;5108;6413	True;True;True;True;True;True;True;True	504;2187;3404;3420;4118;4883;5280;6639	607;2755;4349;4376;5273;6262;6263;6781;8583	614;2786;4402;4429;5338;6344;6345;6872;8712	614;2786;4402;4429;5338;6345;6872;8712
Q14444	Q14444	19	19	19	Caprin-1	CAPRIN1	sp|Q14444|CAPR1_HUMAN Caprin-1 OS=Homo sapiens OX=9606 GN=CAPRIN1 PE=1 SV=2	1	19	19	19	59.1	59.1	59.1	78.365	709	709	0	301.91	28814000000	1252800000	39				765	793;1428;1466;2086;3414;3605;3927;3940;4807;4913;4914;4928;4942;5033;5310;5572;6070;6071;6947	True;True;True;True;True;True;True;True;True;True;True;True;True;True;True;True;True;True;True	823;1479;1518;2159;3517;3715;4044;4057;4973;5081;5082;5096;5110;5202;5490;5491;5763;5764;6278;6279;7188	1028;1873;1934;1935;1936;1937;2713;2714;4499;4500;4501;4502;4767;5183;5184;5200;6382;6521;6522;6523;6538;6539;6540;6541;6561;6683;6684;6685;7059;7060;7433;7434;7435;7436;8111;8112;8113;9251;9252	1041;1897;1959;1960;1961;1962;2744;2745;4552;4553;4554;4555;4830;5248;5249;5265;6467;6610;6611;6612;6627;6628;6629;6630;6650;6774;6775;6776;7154;7155;7540;7541;7542;7543;8233;8234;8235;9385;9386	1041;1897;1960;2744;4552;4830;5249;5265;6467;6610;6612;6628;6650;6776;7154;7543;8233;8234;9385	245;246	54;117
Q14451	Q14451	1	1	1	Growth factor receptor-bound protein 7	GRB7	sp|Q14451|GRB7_HUMAN Growth factor receptor-bound protein 7 OS=Homo sapiens OX=9606 GN=GRB7 PE=1 SV=2	1	1	1	1	2.8	2.8	2.8	59.68	532	532	0.0033031	0.73511	13747000	474030	1				766	1861	TRUE	1924	2408	2438	2438
Q14498	Q14498	8	8	8	RNA-binding protein 39	RBM39	sp|Q14498|RBM39_HUMAN RNA-binding protein 39 OS=Homo sapiens OX=9606 GN=RBM39 PE=1 SV=2	1	8	8	8	25.7	25.7	25.7	59.379	530	530	0	16.392	326440000	12555000	7				767	81;673;862;2101;2377;2431;4367;6426	True;True;True;True;True;True;True;True	82;699;894;2174;2456;2512;4502;6652	104;859;1126;1127;2737;3089;3167;5751;8598	107;868;1141;1142;2768;3123;3205;5819;8727	107;868;1142;2768;3123;3205;5819;8727
Q14558	Q14558	1	1	1	Phosphoribosyl pyrophosphate synthase-associated protein 1	PRPSAP1	sp|Q14558|KPRA_HUMAN Phosphoribosyl pyrophosphate synthase-associated protein 1 OS=Homo sapiens OX=9606 GN=PRPSAP1 PE=1 SV=2	1	1	1	1	4.2	4.2	4.2	39.393	356	356	0	3.7797	16489000	687050	1				768	6259	TRUE	6476	8369	8496	8496
Q14669	Q14669	9	9	9	E3 ubiquitin-protein ligase TRIP12	TRIP12	sp|Q14669|TRIPC_HUMAN E3 ubiquitin-protein ligase TRIP12 OS=Homo sapiens OX=9606 GN=TRIP12 PE=1 SV=1	1	9	9	9	6.3	6.3	6.3	220.43	1992	1992	0	13.363	271570000	2361400	7				769	827;2183;2633;3562;4219;4304;4904;5650;5713	True;True;True;True;True;True;True;True;True	857;2256;2717;3669;4343;4430;5072;5843;5906	1074;2839;3449;4702;5559;5667;6511;7532;7618	1088;2871;3491;4765;5627;5735;6600;7640;7728	1088;2871;3491;4765;5627;5735;6600;7640;7728
Q14677	Q14677	1	1	1	Clathrin interactor 1	CLINT1	sp|Q14677|EPN4_HUMAN Clathrin interactor 1 OS=Homo sapiens OX=9606 GN=CLINT1 PE=1 SV=1	1	1	1	1	2.1	2.1	2.1	68.259	625	625	0	2.1746	17313000	641230	2				770	1981	TRUE	2048	2561;2562	2591;2592	2591
Q14684	Q14684	6	6	6	Ribosomal RNA processing protein 1 homolog B	RRP1B	sp|Q14684|RRP1B_HUMAN Ribosomal RNA processing protein 1 homolog B OS=Homo sapiens OX=9606 GN=RRP1B PE=1 SV=3	1	6	6	6	11.7	11.7	11.7	84.427	758	758	0	9.6873	194450000	5255500	8				771	210;1634;2327;2448;6124;6245	True;True;True;True;True;True	216;1690;2406;2530;6336;6462	250;2146;3033;3193;3194;8192;8193;8353	255;2173;3066;3231;3232;8314;8315;8480	255;2173;3066;3232;8315;8480
Q14690	Q14690	8	8	8	Protein RRP5 homolog	PDCD11	sp|Q14690|RRP5_HUMAN Protein RRP5 homolog OS=Homo sapiens OX=9606 GN=PDCD11 PE=1 SV=3	1	8	8	8	7.1	7.1	7.1	208.7	1871	1871	0	13.522	181930000	1554900	8				772	263;1081;1894;2922;4091;4608;6248;6633	True;True;True;True;True;True;True;True	272;1120;1959;3015;4214;4764;6465;6865	317;1409;2453;3816;5404;6103;8356;8855	323;1429;2483;3862;5472;6181;8483;8985	323;1429;2483;3862;5472;6181;8483;8985
Q14694	Q14694	8	8	8	Ubiquitin carboxyl-terminal hydrolase 10	USP10	sp|Q14694|UBP10_HUMAN Ubiquitin carboxyl-terminal hydrolase 10 OS=Homo sapiens OX=9606 GN=USP10 PE=1 SV=2	1	8	8	8	16.2	16.2	16.2	87.133	798	798	0	39.866	1145300000	27933000	10				773	831;2577;2657;3987;4526;4857;5651;6352	True;True;True;True;True;True;True;True	861;2660;2741;4106;4678;5024;5844;6575	1079;3379;3380;3479;5259;5984;6446;7533;8502;8503	1093;3421;3422;3521;5324;6055;6535;7641;8630;8631	1093;3421;3521;5324;6055;6535;7641;8631
Q14697	Q14697	3	3	3	Neutral alpha-glucosidase AB	GANAB	sp|Q14697|GANAB_HUMAN Neutral alpha-glucosidase AB OS=Homo sapiens OX=9606 GN=GANAB PE=1 SV=3	1	3	3	3	5.7	5.7	5.7	106.87	944	944	0	2.1729	50301000	914570	2				774	2447;5093;5393	True;True;True	2529;5264;5579	3192;6760;7185	3230;6851;7288	3230;6851;7288
Q14739	Q14739	4	4	4	Lamin-B receptor	LBR	sp|Q14739|LBR_HUMAN Delta(14)-sterol reductase OS=Homo sapiens OX=9606 GN=LBR PE=1 SV=2	1	4	4	4	8.6	8.6	8.6	70.702	615	615	0	15.752	261940000	9354900	4				775	4194;4454;5760;6661	True;True;True;True	4318;4604;5958;6893	5528;5887;7679;8890	5596;5957;7791;9020	5596;5957;7791;9020
Q14764	Q14764	25	25	25	Major vault protein	MVP	sp|Q14764|MVP_HUMAN Major vault protein OS=Homo sapiens OX=9606 GN=MVP PE=1 SV=4	1	25	25	25	37.2	37.2	37.2	99.326	893	893	0	81.915	3266700000	66666000	27				776	334;357;358;445;459;531;709;835;1346;1364;1935;2239;2928;3135;3409;3579;3865;4863;5206;6152;6523;6587;6651;6663;6664	True;True;True;True;True;True;True;True;True;True;True;True;True;True;True;True;True;True;True;True;True;True;True;True;True	346;371;372;463;477;549;736;865;1393;1411;2001;2315;3021;3231;3511;3687;3982;5030;5380;6366;6754;6818;6883;6895;6896	407;436;437;438;557;574;668;907;1083;1084;1765;1785;2502;2503;2921;3822;3823;4094;4491;4724;5108;6452;6920;8229;8718;8798;8876;8892;8893;8894	413;442;443;444;564;581;675;918;1097;1098;1789;1809;2532;2533;2954;3868;3869;4147;4544;4787;5173;6541;7012;8353;8848;8928;9006;9022;9023;9024	413;442;444;564;581;675;918;1098;1789;1809;2532;2954;3869;4147;4544;4787;5173;6541;7012;8353;8848;8928;9006;9022;9024
Q14847	Q14847	1	1	1	LIM and SH3 domain protein 1	LASP1	sp|Q14847|LASP1_HUMAN LIM and SH3 domain protein 1 OS=Homo sapiens OX=9606 GN=LASP1 PE=1 SV=2	1	1	1	1	5	5	5	29.717	261	261	0	2.3388	58684000	3667800	1				777	2044	TRUE	2113	2650	2681	2681
Q14974	Q14974	6	6	6	Importin subunit beta-1	KPNB1	sp|Q14974|IMB1_HUMAN Importin subunit beta-1 OS=Homo sapiens OX=9606 GN=KPNB1 PE=1 SV=2	1	6	6	6	9.7	9.7	9.7	97.169	876	876	0	8.6567	224820000	5109500	7				778	61;1928;3365;3788;4327;6090	True;True;True;True;True;True	61;1994;3467;3905;4457;6301	77;78;2494;4440;5015;5699;8146	79;80;2524;4493;5079;5767;8268	79;2524;4493;5079;5767;8268
Q15019	Q15019	2	2	2	Septin-2	2022-09-02	sp|Q15019|SEPT2_HUMAN Septin-2 OS=Homo sapiens OX=9606 GN=SEPTIN2 PE=1 SV=1	1	2	2	2	8.3	8.3	8.3	41.487	361	361	0	3.5124	67713000	3077900	2				779	2815;4294	True;True	2903;4420	3686;5657	3729;5725	3729;5725
Q15020	Q15020	1	1	1	Squamous cell carcinoma antigen recognized by T-cells 3	SART3	sp|Q15020|SART3_HUMAN Squamous cell carcinoma antigen recognized by T-cells 3 OS=Homo sapiens OX=9606 GN=SART3 PE=1 SV=1	1	1	1	1	1.6	1.6	1.6	109.93	963	963	0	3.4133	9526000	164240	1				780	1098	TRUE	1137	1430	1451	1451
Q15024	Q15024	2	2	2	Exosome complex component RRP42	EXOSC7	sp|Q15024|EXOS7_HUMAN Exosome complex component RRP42 OS=Homo sapiens OX=9606 GN=EXOSC7 PE=1 SV=3	1	2	2	2	8.9	8.9	8.9	31.821	291	291	0	6.3574	115210000	5760600	2				781	2054;3618	True;True	2123;3729	2663;4785	2694;4848	2694;4848
Q15029	Q15029	14	14	14	116 kDa U5 small nuclear ribonucleoprotein component	EFTUD2	sp|Q15029|U5S1_HUMAN 116 kDa U5 small nuclear ribonucleoprotein component OS=Homo sapiens OX=9606 GN=EFTUD2 PE=1 SV=1	1	14	14	14	21	21	21	109.43	972	972	0	33.399	754010000	13963000	17				782	166;2098;2142;2218;2608;2813;2814;4281;5316;5399;5878;6118;6460;6507	True;True;True;True;True;True;True;True;True;True;True;True;True;True	172;2171;2215;2294;2692;2901;2902;4407;5497;5585;6082;6330;6686;6738	202;2733;2791;2892;3422;3682;3683;3684;3685;5643;7066;7192;7193;7858;8185;8637;8638;8701;8702	206;2764;2823;2925;3464;3725;3726;3727;3728;5711;7161;7295;7296;7973;8307;8766;8767;8831;8832	206;2764;2823;2925;3464;3725;3728;5711;7161;7295;7973;8307;8766;8832
Q15046	Q15046	5	5	5	Lysine--tRNA ligase	KARS	sp|Q15046|SYK_HUMAN Lysine--tRNA ligase OS=Homo sapiens OX=9606 GN=KARS PE=1 SV=3	1	5	5	5	10.2	10.2	10.2	68.047	597	597	0	7.9404	241920000	7330900	4				783	1641;3680;4378;6650;6968	True;True;True;True;True	1697;3792;4515;6882;7209	2153;4861;5764;8875;9274;9275	2180;4924;5832;9005;9408;9409	2180;4924;5832;9005;9408
Q15050	Q15050	6	6	6	Ribosome biogenesis regulatory protein homolog	RRS1	sp|Q15050|RRS1_HUMAN Ribosome biogenesis regulatory protein homolog OS=Homo sapiens OX=9606 GN=RRS1 PE=1 SV=2	1	6	6	6	23.8	23.8	23.8	41.193	365	365	0	20.825	527370000	23971000	7				784	943;1567;3145;4397;5946;6201	True;True;True;True;True;True	980;1620;3241;4537;6151;6417	1237;2057;2058;4109;4110;5801;7945;8298	1256;2082;2083;4162;4163;5869;8063;8423	1256;2082;4162;5869;8063;8423
Q15070	Q15070	1	1	1	Mitochondrial inner membrane protein OXA1L	OXA1L	sp|Q15070|OXA1L_HUMAN Mitochondrial inner membrane protein OXA1L OS=Homo sapiens OX=9606 GN=OXA1L PE=1 SV=3	1	1	1	1	2.8	2.8	2.8	48.547	435	435	0.0017182	0.96342	14119000	830540	1				785	660	TRUE	683	833	841	841
Q15084	Q15084	1	1	1	Protein disulfide-isomerase A6	PDIA6	sp|Q15084|PDIA6_HUMAN Protein disulfide-isomerase A6 OS=Homo sapiens OX=9606 GN=PDIA6 PE=1 SV=1	1	1	1	1	3.2	3.2	3.2	48.121	440	440	0	1.7585	44647000	1785900	1				786	5786	TRUE	5985	7721	7836	7836
Q15149	Q15149	13	13	13	Plectin	PLEC	sp|Q15149|PLEC_HUMAN Plectin OS=Homo sapiens OX=9606 GN=PLEC PE=1 SV=3	1	13	13	13	4.2	4.2	4.2	531.78	4684	4684	0	32.789	364820000	1066700	11				787	228;440;897;1725;1811;2013;2014;2175;2201;3760;3791;5594;6899	True;True;True;True;True;True;True;True;True;True;True;True;True	236;458;929;1783;1873;2080;2081;2248;2274;3875;3908;5787;7138	272;552;1176;2249;2347;2604;2605;2831;2863;4976;5018;7466;9192	278;559;1192;2277;2376;2634;2635;2863;2896;5040;5082;7573;9325	278;559;1192;2277;2376;2634;2635;2863;2896;5040;5082;7573;9325
Q15154	Q15154	4	4	4	Pericentriolar material 1 protein	PCM1	sp|Q15154|PCM1_HUMAN Pericentriolar material 1 protein OS=Homo sapiens OX=9606 GN=PCM1 PE=1 SV=5	1	4	4	4	2.3	2.3	2.3	228.54	2024	2024	0	5.3107	177880000	1778800	2				788	380;3796;4376;5977	True;True;True;True	394;3913;4513;6182	466;5024;5762;7984	472;5088;5830;8103	472;5088;5830;8103
Q15165	Q15165	3	3	3	Serum paraoxonase/arylesterase 2	PON2	sp|Q15165|PON2_HUMAN Serum paraoxonase/arylesterase 2 OS=Homo sapiens OX=9606 GN=PON2 PE=1 SV=4	1	3	3	3	11	11	11	39.38	354	354	0	4.663	103730000	6102000	2				789	1539;3595;3813	True;True;True	1592;3704;3930	2027;4754;5045	2052;4817;5109	2052;4817;5109
Q15233	Q15233	18	17	17	Non-POU domain-containing octamer-binding protein	NONO	sp|Q15233|NONO_HUMAN Non-POU domain-containing octamer-binding protein OS=Homo sapiens OX=9606 GN=NONO PE=1 SV=4	1	18	17	17	42	40.3	40.3	54.231	471	471	0	128.91	11218000000	431480000	36				790	53;54;188;324;618;674;675;1300;1605;1693;2135;2408;3521;3592;4350;4591;4848;6212	True;True;True;True;False;True;True;True;True;True;True;True;True;True;True;True;True;True	53;54;194;336;641;700;701;702;1344;1345;1660;1749;1750;2208;2488;3626;3700;3701;4484;4747;5014;5015;6428	68;69;228;396;787;860;861;862;863;864;865;1704;1705;1706;1707;1708;2109;2209;2210;2211;2212;2783;2784;3133;4650;4748;4749;4750;5731;6082;6083;6084;6434;6435;6436;6437;8312	70;71;233;402;795;869;870;871;872;873;874;875;1728;1729;1730;1731;1732;2136;2237;2238;2239;2240;2815;2816;3169;4710;4811;4812;4813;5799;6158;6159;6160;6161;6523;6524;6525;6526;8437	70;71;233;402;795;870;873;1731;2136;2239;2815;3169;4710;4813;5799;6158;6526;8437	247;248;249;250;251	90;227;298;300;441
Q15269	Q15269	2	2	2	Periodic tryptophan protein 2 homolog	PWP2	sp|Q15269|PWP2_HUMAN Periodic tryptophan protein 2 homolog OS=Homo sapiens OX=9606 GN=PWP2 PE=2 SV=2	1	2	2	2	2.9	2.9	2.9	102.45	919	919	0	1.9607	14353000	305390	1				791	4255;6415	True;True	4380;6641	5610;8586	5678;8715	5678;8715
Q15365	Q15365	5	3	3	Poly(rC)-binding protein 1	PCBP1	sp|Q15365|PCBP1_HUMAN Poly(rC)-binding protein 1 OS=Homo sapiens OX=9606 GN=PCBP1 PE=1 SV=2	1	5	3	3	22.2	13.5	13.5	37.497	356	356	0	4.9097	387310000	18443000	4				792	1495;2792;2899;4272;5083	False;True;False;True;True	1548;2880;2990;4398;5254	1978;3657;3787;5633;5634;6750	2003;3700;3832;5701;5702;6841	2003;3700;3832;5702;6841
Q15366;P57721	Q15366;P57721	5;3	5;3	3;1	Poly(rC)-binding protein 2;Poly(rC)-binding protein 3	PCBP2;PCBP3	sp|Q15366|PCBP2_HUMAN Poly(rC)-binding protein 2 OS=Homo sapiens OX=9606 GN=PCBP2 PE=1 SV=1;sp|P57721|PCBP3_HUMAN Poly(rC)-binding protein 3 OS=Homo sapiens OX=9606 GN=PCBP3 PE=2 SV=2	2	5	5	3	19.7	19.7	11.2	38.58	365	365;371	0	9.373	419100000	20955000	5				793	272;1495;2593;2899;4271	True;True;True;True;True	281;1548;2677;2990;4397	327;328;1978;3400;3787;5632	333;334;2003;3442;3832;5700	334;2003;3442;3832;5700
Q15392	Q15392	2	2	2	Delta(24)-sterol reductase	DHCR24	sp|Q15392|DHC24_HUMAN Delta(24)-sterol reductase OS=Homo sapiens OX=9606 GN=DHCR24 PE=1 SV=2	1	2	2	2	4.5	4.5	4.5	60.101	516	516	0	4.2314	66346000	2884600	2				794	3947;4797	True;True	4064;4963	5210;6368	5275;6453	5275;6453
Q15393	Q15393	10	10	10	Splicing factor 3B subunit 3	SF3B3	sp|Q15393|SF3B3_HUMAN Splicing factor 3B subunit 3 OS=Homo sapiens OX=9606 GN=SF3B3 PE=1 SV=4	1	10	10	10	12.9	12.9	12.9	135.58	1217	1217	0	21.771	479270000	7987900	13				795	1718;2433;2449;2825;3057;3146;3602;3985;4178;4343	True;True;True;True;True;True;True;True;True;True	1776;2515;2531;2913;3153;3242;3712;4104;4302;4475	2242;3170;3195;3196;3697;3698;3989;4111;4763;4764;5257;5509;5720	2270;3208;3233;3234;3740;3741;4036;4164;4826;4827;5322;5577;5788	2270;3208;3233;3741;4036;4164;4827;5322;5577;5788
Q15397	Q15397	2	2	2	Pumilio domain-containing protein KIAA0020	KIAA0020	sp|Q15397|PUM3_HUMAN Pumilio homolog 3 OS=Homo sapiens OX=9606 GN=PUM3 PE=1 SV=3	1	2	2	2	4.6	4.6	4.6	73.584	648	648	0	3.6718	36854000	944970	2				796	4940;6244	True;True	5108;6461	6557;8352	6646;8479	6646;8479
Q15417	Q15417	2	2	2	Calponin-3	CNN3	sp|Q15417|CNN3_HUMAN Calponin-3 OS=Homo sapiens OX=9606 GN=CNN3 PE=1 SV=1	1	2	2	2	6.7	6.7	6.7	36.413	329	329	0	1.9425	75051000	3950000	2				797	767;2031	True;True	797;2100	992;2634	1005;2665	1005;2665
Q15424	Q15424	11	11	7	Scaffold attachment factor B1	SAFB	sp|Q15424|SAFB1_HUMAN Scaffold attachment factor B1 OS=Homo sapiens OX=9606 GN=SAFB PE=1 SV=4	1	11	11	7	21	21	14.5	102.64	915	915	0	303.69	952100000	19431000	13				798	147;243;244;683;1361;3204;3368;4501;5290;5291;5656	True;True;True;True;True;True;True;True;True;True;True	153;252;253;710;1408;3300;3470;4652;5469;5470;5849	182;183;293;294;295;875;1782;4193;4444;5949;7030;7031;7032;7539	185;186;299;300;301;885;1806;4246;4497;6020;7123;7124;7125;7648	185;299;301;885;1806;4246;4497;6020;7123;7124;7648
Q15427	Q15427	3	3	3	Splicing factor 3B subunit 4	SF3B4	sp|Q15427|SF3B4_HUMAN Splicing factor 3B subunit 4 OS=Homo sapiens OX=9606 GN=SF3B4 PE=1 SV=1	1	3	3	3	13	13	13	44.385	424	424	0	6.3592	98831000	5201600	3				799	3899;4659;6619	True;True;True	4016;4822;6851	5151;6174;8838	5216;6253;8968	5216;6253;8968
Q15477	Q15477	1	1	1	Helicase SKI2W	SKIV2L	sp|Q15477|SKIV2_HUMAN Helicase SKI2W OS=Homo sapiens OX=9606 GN=SKIV2L PE=1 SV=3	1	1	1	1	1.3	1.3	1.3	137.75	1246	1246	0	1.8591	8635300	128880	1				800	960	TRUE	997	1255	1274	1274
Q15517	Q15517	1	1	1	Corneodesmosin	CDSN	sp|Q15517|CDSN_HUMAN Corneodesmosin OS=Homo sapiens OX=9606 GN=CDSN PE=1 SV=3	1	1	1	1	3.4	3.4	3.4	51.522	529	529	0.0032787	0.68879	24915000	1557200	1				801	2288	TRUE	2365	2980	3013	3013
Q15629	Q15629	2	2	2	Translocating chain-associated membrane protein 1	TRAM1	sp|Q15629|TRAM1_HUMAN Translocating chain-associated membrane protein 1 OS=Homo sapiens OX=9606 GN=TRAM1 PE=1 SV=3	1	2	2	2	4.8	4.8	4.8	43.071	374	374	0	2.2329	65396000	5945100	2				802	1253;1705	True;True	1296;1763	1642;2227	1666;2255	1666;2255
Q15637	Q15637	1	1	1	Splicing factor 1	SF1	sp|Q15637|SF01_HUMAN Splicing factor 1 OS=Homo sapiens OX=9606 GN=SF1 PE=1 SV=4	1	1	1	1	4.1	4.1	4.1	68.329	639	639	0	1.9187	47535000	2501900	1				803	2492	TRUE	2574	3254	3292	3292
Q15717	Q15717	6	6	6	ELAV-like protein 1	ELAVL1	sp|Q15717|ELAV1_HUMAN ELAV-like protein 1 OS=Homo sapiens OX=9606 GN=ELAVL1 PE=1 SV=2	1	6	6	6	22.4	22.4	22.4	36.091	326	326	0	18.136	922650000	51258000	7				804	707;2868;4723;5438;6127;6471	True;True;True;True;True;True	734;2956;4887;5625;6339;6697	905;3746;6268;6269;7255;8196;8651	916;3790;6350;6351;7358;8318;8780	916;3790;6351;7358;8318;8780
Q15738	Q15738	1	1	1	Sterol-4-alpha-carboxylate 3-dehydrogenase, decarboxylating	NSDHL	sp|Q15738|NSDHL_HUMAN Sterol-4-alpha-carboxylate 3-dehydrogenase, decarboxylating OS=Homo sapiens OX=9606 GN=NSDHL PE=1 SV=2	1	1	1	1	3.5	3.5	3.5	41.9	373	373	0.0082521	0.27094	21774000	806450	1				805	962	TRUE	999	1257	1276	1276
Q15758	Q15758	1	1	1	Neutral amino acid transporter B(0)	SLC1A5	sp|Q15758|AAAT_HUMAN Neutral amino acid transporter B(0) OS=Homo sapiens OX=9606 GN=SLC1A5 PE=1 SV=2	1	1	1	1	2	2	2	56.598	541	541	0	1.6378	14517000	853960	1				806	1551	TRUE	1604	2040	2065	2065
Q15785	Q15785	8	8	8	Mitochondrial import receptor subunit TOM34	TOMM34	sp|Q15785|TOM34_HUMAN Mitochondrial import receptor subunit TOM34 OS=Homo sapiens OX=9606 GN=TOMM34 PE=1 SV=2	1	8	8	8	33.3	33.3	33.3	34.559	309	309	0	53.853	831400000	39590000	12				807	286;722;1793;3737;3994;5569;6078;6453	True;True;True;True;True;True;True;True	295;749;1854;3851;4113;5760;6286;6679	346;922;923;2325;4942;5267;7429;7430;8123;8124;8627;8628	352;933;934;2354;5006;5332;7536;7537;8245;8246;8756;8757	352;934;2354;5006;5332;7536;8245;8756
Q16181;Q6ZU15	Q16181	3;1	3;1	3;1	Septin-7	2022-09-07	sp|Q16181|SEPT7_HUMAN Septin-7 OS=Homo sapiens OX=9606 GN=SEPTIN7 PE=1 SV=2	2	3	3	3	10.1	10.1	10.1	50.679	437	437;432	0	4.0902	74403000	2755700	3				808	1060;5608;6494	True;True;True	1099;5801;6724	1382;7484;8683	1402;7591;8812	1402;7591;8812
Q16186	Q16186	1	1	1	Proteasomal ubiquitin receptor ADRM1	ADRM1	sp|Q16186|ADRM1_HUMAN Proteasomal ubiquitin receptor ADRM1 OS=Homo sapiens OX=9606 GN=ADRM1 PE=1 SV=2	1	1	1	1	3.7	3.7	3.7	42.153	407	407	0.0017123	0.95485	8994400	749530	0				809	6047	TRUE	6255	8084	8204	8204
Q16352	Q16352	2	1	1	Alpha-internexin	INA	sp|Q16352|AINX_HUMAN Alpha-internexin OS=Homo sapiens OX=9606 GN=INA PE=1 SV=2	1	2	1	1	4.4	2.6	2.6	55.39	499	499	0.0048077	0.53678	4823400	126930	1				810	1581;3319	False;True	1635;3421	2079;4377	2105;4430	2105;4430
Q16401	Q16401	1	1	1	26S proteasome non-ATPase regulatory subunit 5	PSMD5	sp|Q16401|PSMD5_HUMAN 26S proteasome non-ATPase regulatory subunit 5 OS=Homo sapiens OX=9606 GN=PSMD5 PE=1 SV=3	1	1	1	1	1.8	1.8	1.8	56.195	504	504	0.0047544	0.48028	8449600	264050	0				811	55	TRUE	55	70	72	72
Q16513	Q16513	2	2	2	Serine/threonine-protein kinase N2	PKN2	sp|Q16513|PKN2_HUMAN Serine/threonine-protein kinase N2 OS=Homo sapiens OX=9606 GN=PKN2 PE=1 SV=1	1	2	2	2	1.6	1.6	1.6	112.03	984	984	0.006865	0.3169	30169000	457110	2				812	1815;1870	True;True	1877;1934	2351;2424	2380;2454	2380;2454
Q16527	Q16527	1	1	1	Cysteine and glycine-rich protein 2	CSRP2	sp|Q16527|CSRP2_HUMAN Cysteine and glycine-rich protein 2 OS=Homo sapiens OX=9606 GN=CSRP2 PE=1 SV=3	1	1	1	1	10.9	10.9	10.9	20.954	193	193	0	2.6525	341740000	24410000	2				813	3619	TRUE	3730	4786;4787	4849;4850	4850
Q16531	Q16531	1	1	1	DNA damage-binding protein 1	DDB1	sp|Q16531|DDB1_HUMAN DNA damage-binding protein 1 OS=Homo sapiens OX=9606 GN=DDB1 PE=1 SV=1	1	1	1	1	1.2	1.2	1.2	126.97	1140	1140	0.008327	0.29321	12866000	221830	1				814	4929	TRUE	5097	6542	6631	6631
Q16629	Q16629	3	3	2	Serine/arginine-rich splicing factor 7	SRSF7	sp|Q16629|SRSF7_HUMAN Serine/arginine-rich splicing factor 7 OS=Homo sapiens OX=9606 GN=SRSF7 PE=1 SV=1	1	3	3	2	12.6	12.6	12.6	27.366	238	238	0	10.569	705130000	50367000	4				815	176;4644;4646	True;True;True	182;4807;4809	213;6158;6159;6161	218;6236;6237;6239	218;6236;6239
Q16630	Q16630	1	1	1	Cleavage and polyadenylation specificity factor subunit 6	CPSF6	sp|Q16630|CPSF6_HUMAN Cleavage and polyadenylation specificity factor subunit 6 OS=Homo sapiens OX=9606 GN=CPSF6 PE=1 SV=2	1	1	1	1	4.5	4.5	4.5	59.209	551	551	0	8.5251	54328000	2362100	2				816	611	TRUE	634	778;779	786;787	787
Q16643	Q16643	15	15	15	Drebrin	DBN1	sp|Q16643|DREB_HUMAN Drebrin OS=Homo sapiens OX=9606 GN=DBN1 PE=1 SV=4	1	15	15	15	40.7	40.7	40.7	71.428	649	649	0	162.97	5489300000	196050000	22				817	9;227;287;1193;1462;3304;3364;3518;3728;4080;5294;5527;6120;6150;6989	True;True;True;True;True;True;True;True;True;True;True;True;True;True;True	9;235;296;1235;1514;3405;3466;3623;3841;4201;5473;5718;6332;6364;7230	9;271;347;1562;1563;1929;1930;4350;4351;4352;4439;4647;4925;4926;5384;7037;7038;7039;7376;8187;8227;9302;9303	9;277;353;1584;1585;1954;1955;4403;4404;4405;4492;4707;4989;4990;5452;7130;7131;7132;7133;7134;7481;8309;8351;9436;9437	9;277;353;1584;1954;4403;4492;4707;4990;5452;7132;7481;8309;8351;9437
Q16795	Q16795	3	3	3	NADH dehydrogenase [ubiquinone] 1 alpha subcomplex subunit 9, mitochondrial	NDUFA9	sp|Q16795|NDUA9_HUMAN NADH dehydrogenase [ubiquinone] 1 alpha subcomplex subunit 9, mitochondrial OS=Homo sapiens OX=9606 GN=NDUFA9 PE=1 SV=2	1	3	3	3	12.5	12.5	12.5	42.509	377	377	0	4.2955	83319000	2777300	3				818	695;3965;4473	True;True;True	722;4084;4624	891;5233;5915	902;5298;5986	902;5298;5986
Q16891	Q16891	14	14	14	MICOS complex subunit MIC60	IMMT	sp|Q16891|MIC60_HUMAN MICOS complex subunit MIC60 OS=Homo sapiens OX=9606 GN=IMMT PE=1 SV=1	1	14	14	14	28.5	28.5	28.5	83.677	758	758	0	72.682	1637400000	30323000	20				819	390;1322;2215;3094;3549;4103;4148;4932;4952;5059;5282;5431;5719;6686	True;True;True;True;True;True;True;True;True;True;True;True;True;True	405;1367;2290;3190;3656;4226;4271;5100;5120;5228;5460;5618;5912;6918	482;1736;2885;2886;4036;4683;4684;5417;5471;5472;6545;6546;6577;6718;6719;7020;7246;7626;8918;8919	488;1760;2918;2919;4089;4743;4744;5485;5539;5540;6634;6635;6667;6809;6810;7113;7349;7737;9048;9049	488;1760;2919;4089;4744;5485;5540;6634;6667;6809;7113;7349;7737;9049
Q1KMD3	Q1KMD3	9	9	9	Heterogeneous nuclear ribonucleoprotein U-like protein 2	HNRNPUL2	sp|Q1KMD3|HNRL2_HUMAN Heterogeneous nuclear ribonucleoprotein U-like protein 2 OS=Homo sapiens OX=9606 GN=HNRNPUL2 PE=1 SV=1	1	9	9	9	17.5	17.5	17.5	85.104	747	747	0	31.073	1186300000	27588000	11				820	339;1068;1192;1810;3341;4449;5557;6311;6923	True;True;True;True;True;True;True;True;True	351;1107;1234;1872;3443;4599;5748;6530;7163	412;1391;1560;1561;2346;4409;4410;4411;5882;7415;8433;9221	418;1411;1582;1583;2375;4462;4463;4464;5952;7520;8561;9354	418;1411;1583;2375;4462;5952;7520;8561;9354
Q27J81	Q27J81	1	1	1	Inverted formin-2	INF2	sp|Q27J81|INF2_HUMAN Inverted formin-2 OS=Homo sapiens OX=9606 GN=INF2 PE=1 SV=2	1	1	1	1	2.2	2.2	2.2	135.62	1249	1249	0	9.2993	16366000	277400	1				821	963	TRUE	1000	1258	1277	1277
Q29RF7	Q29RF7	2	2	2	Sister chromatid cohesion protein PDS5 homolog A	PDS5A	sp|Q29RF7|PDS5A_HUMAN Sister chromatid cohesion protein PDS5 homolog A OS=Homo sapiens OX=9606 GN=PDS5A PE=1 SV=1	1	2	2	2	2.5	2.5	2.5	150.83	1337	1337	0	1.64	51881000	582930	2				822	992;2598	True;True	1029;2682	1294;3407	1314;3449	1314;3449
Q2NL82	Q2NL82	6	6	6	Pre-rRNA-processing protein TSR1 homolog	TSR1	sp|Q2NL82|TSR1_HUMAN Pre-rRNA-processing protein TSR1 homolog OS=Homo sapiens OX=9606 GN=TSR1 PE=1 SV=1	1	6	6	6	11.6	11.6	11.6	91.809	804	804	0	8.7915	286440000	7741700	7				823	632;776;1173;2989;4930;4936	True;True;True;True;True;True	655;806;1215;3083;5098;5104	802;1004;1005;1535;3893;6543;6552	810;1017;1018;1557;3940;6632;6641	810;1017;1557;3940;6632;6641
Q2Q1W2	Q2Q1W2	4	4	4	E3 ubiquitin-protein ligase TRIM71	TRIM71	sp|Q2Q1W2|LIN41_HUMAN E3 ubiquitin-protein ligase TRIM71 OS=Homo sapiens OX=9606 GN=TRIM71 PE=1 SV=1	1	4	4	4	7.9	7.9	7.9	93.384	868	868	0	8.5299	111340000	2183100	5				824	289;2245;2946;3954	True;True;True;True	298;2321;3039;4071	349;2929;2930;3841;5217	355;2962;2963;3887;5282	355;2962;3887;5282
Q2TAY7	Q2TAY7	2	2	2	WD40 repeat-containing protein SMU1;WD40 repeat-containing protein SMU1, N-terminally processed	SMU1	sp|Q2TAY7|SMU1_HUMAN WD40 repeat-containing protein SMU1 OS=Homo sapiens OX=9606 GN=SMU1 PE=1 SV=2	1	2	2	2	3.9	3.9	3.9	57.543	513	513	0	1.6659	37465000	1170800	2				825	3903;6866	True;True	4020;7104	5155;9152	5220;9285	5220;9285
Q2TB90;P19367	Q2TB90	4;1	4;1	4;1	Putative hexokinase HKDC1	HKDC1	sp|Q2TB90|HKDC1_HUMAN Putative hexokinase HKDC1 OS=Homo sapiens OX=9606 GN=HKDC1 PE=1 SV=3	2	4	4	4	5.3	5.3	5.3	102.54	917	917;917	0	4.7064	86191000	1539100	4				826	1934;3396;4366;5235	True;True;True;True	2000;3498;4501;5410	2501;4476;5750;6956	2531;4529;5818;7048	2531;4529;5818;7048
Q3MHD2	Q3MHD2	3	3	3	Protein LSM12 homolog	LSM12	sp|Q3MHD2|LSM12_HUMAN Protein LSM12 homolog OS=Homo sapiens OX=9606 GN=LSM12 PE=1 SV=2	1	3	3	3	26.2	26.2	26.2	21.701	195	195	0	8.4436	452120000	37677000	3				827	4030;4137;5753	True;True;True	4149;4260;5951	5308;5459;7671	5374;5527;7783	5374;5527;7783
Q3ZCM7	Q3ZCM7	8	1	1	Tubulin beta-8 chain	TUBB8	sp|Q3ZCM7|TBB8_HUMAN Tubulin beta-8 chain OS=Homo sapiens OX=9606 GN=TUBB8 PE=1 SV=2	1	8	1	1	20.5	7.2	7.2	49.775	444	444	0	17.831	65916000	2996200	1				828	603;1103;1797;1798;3209;3433;3655;5706	False;True;False;False;False;False;False;False	626;1142;1858;1859;3305;3536;3766;3767;5899	770;1437;2330;2331;4198;4526;4829;4830;4831;7609	778;1458;2359;2360;4251;4579;4892;4893;4894;7719	778;1458;2359;2360;4251;4579;4894;7719	78	267
Q3ZCQ8	Q3ZCQ8	1	1	1	Mitochondrial import inner membrane translocase subunit TIM50	TIMM50	sp|Q3ZCQ8|TIM50_HUMAN Mitochondrial import inner membrane translocase subunit TIM50 OS=Homo sapiens OX=9606 GN=TIMM50 PE=1 SV=2	1	1	1	1	4.8	4.8	4.8	39.646	353	353	0	3.0053	43173000	2698300	2				829	6069	TRUE	6277	8109;8110	8231;8232	8231
Q49A26	Q49A26	3	3	3	Putative oxidoreductase GLYR1	GLYR1	sp|Q49A26|GLYR1_HUMAN Putative oxidoreductase GLYR1 OS=Homo sapiens OX=9606 GN=GLYR1 PE=1 SV=4	1	3	3	3	7.4	7.4	7.4	60.547	553	553	0	4.6311	164940000	4998100	3				830	927;1661;1820	True;True;True	961;1717;1882	1212;1213;2173;2356	1229;1230;2200;2385	1229;2200;2385
Q4KMP7	Q4KMP7	2	2	2	TBC1 domain family member 10B	TBC1D10B	sp|Q4KMP7|TB10B_HUMAN TBC1 domain family member 10B OS=Homo sapiens OX=9606 GN=TBC1D10B PE=1 SV=3	1	2	2	2	4	4	4	87.198	808	808	0	3.4919	27597000	766580	2				831	5913;6833	True;True	6118;7071	7898;9114	8014;9247	8014;9247
Q4KMQ1	Q4KMQ1	4	4	4	Taperin	TPRN	sp|Q4KMQ1|TPRN_HUMAN Taperin OS=Homo sapiens OX=9606 GN=TPRN PE=1 SV=2	1	4	4	4	9.3	9.3	9.3	75.555	711	711	0	7.4237	84719000	1882600	4				832	537;1586;3359;6386	True;True;True;True	555;1641;3461;6611	676;2085;4434;8547	683;2111;4487;8676	683;2111;4487;8676
Q52LJ0	Q52LJ0	10	10	8	Protein FAM98B	FAM98B	sp|Q52LJ0|FA98B_HUMAN Protein FAM98B OS=Homo sapiens OX=9606 GN=FAM98B PE=1 SV=2	1	10	10	8	37.4	37.4	29.8	45.547	433	433	0	67.38	876950000	31320000	12				833	19;727;2081;2236;2891;4315;5155;5422;5618;6037	True;True;True;True;True;True;True;True;True;True	19;755;2154;2312;2982;4445;5327;5608;5811;6245	20;21;930;2705;2918;3777;5686;6850;7228;7496;8070;8071	20;21;941;2736;2951;3821;5754;6942;7331;7604;8190;8191	21;941;2736;2951;3821;5754;6942;7331;7604;8191
Q53EP0	Q53EP0	9	9	9	Fibronectin type III domain-containing protein 3B	FNDC3B	sp|Q53EP0|FND3B_HUMAN Fibronectin type III domain-containing protein 3B OS=Homo sapiens OX=9606 GN=FNDC3B PE=1 SV=2	1	9	9	9	9.9	9.9	9.9	132.89	1204	1204	0	35.389	247730000	5161100	9				834	917;1965;2796;3031;3536;5500;5583;5811;6002	True;True;True;True;True;True;True;True;True	950;2032;2884;3125;3643;5689;5775;6013;6207	1198;2540;3662;3947;4670;7338;7449;7760;8015	1215;2570;3705;3994;4730;7441;7556;7875;8134	1215;2570;3705;3994;4730;7441;7556;7875;8134
Q53ET0	Q53ET0	1	1	1	CREB-regulated transcription coactivator 2	CRTC2	sp|Q53ET0|CRTC2_HUMAN CREB-regulated transcription coactivator 2 OS=Homo sapiens OX=9606 GN=CRTC2 PE=1 SV=2	1	1	1	1	2.5	2.5	2.5	73.301	693	693	0.0017197	0.96782	12897000	644840	1				835	5217	TRUE	5391	6934	7026	7026
Q53GQ0	Q53GQ0	7	7	7	Very-long-chain 3-oxoacyl-CoA reductase	HSD17B12	sp|Q53GQ0|DHB12_HUMAN Very-long-chain 3-oxoacyl-CoA reductase OS=Homo sapiens OX=9606 GN=HSD17B12 PE=1 SV=2	1	7	7	7	34.6	34.6	34.6	34.324	312	312	0	23.862	631420000	39464000	11				836	2329;3007;3277;4363;5776;5828;6698	True;True;True;True;True;True;True	2408;3101;3374;4498;5975;6030;6930	3035;3036;3913;4301;4302;4303;5746;7707;7708;7789;8933	3068;3069;3960;4354;4355;4356;5814;7822;7823;7904;9064	3068;3960;4356;5814;7822;7904;9064
Q53GS9	Q53GS9	5	5	5	U4/U6.U5 tri-snRNP-associated protein 2	USP39	sp|Q53GS9|SNUT2_HUMAN U4/U6.U5 tri-snRNP-associated protein 2 OS=Homo sapiens OX=9606 GN=USP39 PE=1 SV=2	1	5	5	5	15.9	15.9	15.9	65.38	565	565	0	16.042	212670000	6646100	6				837	392;627;1456;4654;4717	True;True;True;True;True	407;650;1508;4817;4881	484;485;796;1920;1921;6169;6260	490;491;492;804;1945;1946;6247;6342	491;804;1945;6247;6342
Q58FF8	Q58FF8	2	1	1	Putative heat shock protein HSP 90-beta 2	HSP90AB2P	sp|Q58FF8|H90B2_HUMAN Putative heat shock protein HSP 90-beta 2 OS=Homo sapiens OX=9606 GN=HSP90AB2P PE=1 SV=2	1	2	1	1	6.6	3.9	3.9	44.348	381	381	0	11.72	178690000	7769300	2				838	2529;5403	True;False	2612;5589	3312;3313;7197	3351;3352;7300	3352;7300
Q5BJF2	Q5BJF2	1	1	1	Transmembrane protein 97	TMEM97	sp|Q5BJF2|SGMR2_HUMAN Sigma intracellular receptor 2 OS=Homo sapiens OX=9606 GN=TMEM97 PE=1 SV=1	1	1	1	1	4.5	4.5	4.5	20.848	176	176	0.0047619	0.48875	32593000	4074200	1				839	1394	TRUE	1442	1830	1854	1854
Q5EBL8	Q5EBL8	1	1	1	PDZ domain-containing protein 11	PDZD11	sp|Q5EBL8|PDZ11_HUMAN PDZ domain-containing protein 11 OS=Homo sapiens OX=9606 GN=PDZD11 PE=1 SV=2	1	1	1	1	17.1	17.1	17.1	16.131	140	140	0	4.4268	52482000	6560200	1				840	199	TRUE	205	239	244	244
Q5F1R6	Q5F1R6	1	1	1	DnaJ homolog subfamily C member 21	DNAJC21	sp|Q5F1R6|DJC21_HUMAN DnaJ homolog subfamily C member 21 OS=Homo sapiens OX=9606 GN=DNAJC21 PE=1 SV=2	1	1	1	1	2.4	2.4	2.4	62.027	531	531	0	1.9484	24899000	858590	0				841	4571	TRUE	4725	6052	6124	6124
Q5JSZ5	Q5JSZ5	2	2	2	Protein PRRC2B	PRRC2B	sp|Q5JSZ5|PRC2B_HUMAN Protein PRRC2B OS=Homo sapiens OX=9606 GN=PRRC2B PE=1 SV=2	1	2	2	2	1.6	1.6	1.6	242.96	2229	2229	0.0082956	0.28501	56102000	463650	2				842	2339;3871	True;True	2418;3988	3047;5117	3080;5182	3080;5182
Q5JTH9	Q5JTH9	11	11	11	RRP12-like protein	RRP12	sp|Q5JTH9|RRP12_HUMAN RRP12-like protein OS=Homo sapiens OX=9606 GN=RRP12 PE=1 SV=2	1	11	11	11	12.9	12.9	12.9	143.7	1297	1297	0	16.771	376270000	5017000	12				843	1205;1226;1260;2550;3611;4076;4491;5654;6105;6407;6760	True;True;True;True;True;True;True;True;True;True;True	1248;1269;1303;2633;3722;4197;4642;5847;6317;6633;6995	1580;1609;1651;3345;4776;5378;5379;5938;7536;8169;8576;9015	1602;1631;1675;3387;4839;5446;5447;6009;7645;8291;8705;9146	1602;1631;1675;3387;4839;5446;6009;7645;8291;8705;9146
Q5JVS0	Q5JVS0	1	1	1	Intracellular hyaluronan-binding protein 4	HABP4	sp|Q5JVS0|HABP4_HUMAN Intracellular hyaluronan-binding protein 4 OS=Homo sapiens OX=9606 GN=HABP4 PE=1 SV=1	1	1	1	1	3.6	3.6	3.6	45.785	413	413	0	1.8021	41285000	1587900	1				844	4594	TRUE	4750	6087	6164	6164
Q5QJE6	Q5QJE6	2	2	2	Deoxynucleotidyltransferase terminal-interacting protein 2	DNTTIP2	sp|Q5QJE6|TDIF2_HUMAN Deoxynucleotidyltransferase terminal-interacting protein 2 OS=Homo sapiens OX=9606 GN=DNTTIP2 PE=1 SV=2	1	2	2	2	3.8	3.8	3.8	84.468	756	756	0	4.6089	29753000	743830	2				845	4953;5854	True;True	5121;6057	6578;7825	6668;7940	6668;7940
Q5RKV6	Q5RKV6	1	1	1	Exosome complex component MTR3	EXOSC6	sp|Q5RKV6|EXOS6_HUMAN Exosome complex component MTR3 OS=Homo sapiens OX=9606 GN=EXOSC6 PE=1 SV=1	1	1	1	1	5.5	5.5	5.5	28.235	272	272	0	6.6707	42641000	3045800	1				846	1308	TRUE	1353	1720	1744	1744
Q5SSJ5	Q5SSJ5	5	5	5	Heterochromatin protein 1-binding protein 3	HP1BP3	sp|Q5SSJ5|HP1B3_HUMAN Heterochromatin protein 1-binding protein 3 OS=Homo sapiens OX=9606 GN=HP1BP3 PE=1 SV=1	1	5	5	5	11.4	11.4	11.4	61.206	553	553	0	10.184	343140000	11438000	5				847	352;530;3499;5322;5846	True;True;True;True;True	366;548;3604;5503;6049	429;430;667;4624;7073;7817	435;436;674;4684;7168;7932	435;674;4684;7168;7932
Q5SY16	Q5SY16	5	5	5	Polynucleotide 5-hydroxyl-kinase NOL9	NOL9	sp|Q5SY16|NOL9_HUMAN Polynucleotide 5-hydroxyl-kinase NOL9 OS=Homo sapiens OX=9606 GN=NOL9 PE=1 SV=1	1	5	5	5	13	13	13	79.322	702	702	0	5.9791	90177000	3005900	4				848	336;2106;3357;3874;4810	True;True;True;True;True	348;2179;3459;3991;4976	409;2744;4432;5120;6385	415;2775;4485;5185;6470	415;2775;4485;5185;6470
Q5T6F2	Q5T6F2	5	5	5	Ubiquitin-associated protein 2	UBAP2	sp|Q5T6F2|UBAP2_HUMAN Ubiquitin-associated protein 2 OS=Homo sapiens OX=9606 GN=UBAP2 PE=1 SV=1	1	5	5	5	8.8	8.8	8.8	117.11	1119	1119	0	12.142	395770000	11993000	6				849	3416;3861;4001;5547;6262	True;True;True;True;True	3519;3978;4120;5738;6479	4504;5104;5275;5276;7402;8373	4557;5169;5340;5341;7507;8500	4557;5169;5341;7507;8500
[truncated: 540 more rows]
