# Supplementary material for: Disrupting metformin adaptation of liver cancer cells by targeting the TOMM34/ATP5B axis
Source: EMBO Mol Med. 2022 Nov 2;14(12):e16082. doi: 10.15252/emmm.202216082 (PMC9728056; doi:10.15252/emmm.202216082)
Supplement: Supplementary file 6 — Source Data for Figure 4 [file EMMM-14-e16082-s005.zip › EMM-2022-16082_SourceDataForFig.4/EMM-2022-16082 SourceDataForFig.4A(PrePPI dataset-TOMM34 interaction prediction).xlsx]

## Sheet: Sheet1
	Uniprot_id	Gene_name	EP	PR	GO	Pred_Score	DBs	Pubs	Exp_Score	Final_Prob
	P07900	HSP90AA1 HSP90A HSPC1 HSPCA	2.013	18.4426	24.11	65594700	BGDB,HPDB,IADB,	pubmed:19875381,pubmed:21360678,pubmed:9660753	4625.64	1
	P08238	HSP90AB1 HSP90B HSPC2 HSPCB	2.013	18.4426	0.17	426589	BGDB,IADB,	pubmed:25036637	4625.64	1
	P55072	VCP	1.5978	9.4687	5.86	59094.9	BGDB,HPDB,	pubmed:11913976	4625.64	1
	Q16543	CDC37 CDC37A	2.416	9.4687	5.86	1425.59	BGDB,IADB,	pubmed:25036637	4625.64	1
	P63104	YWHAZ	2.013	3.9008	69.61	1077800				0.999
	P19320	VCAM1 L1CAM	2.416	0.7962	0	169.691	BGDB,IADB,	pubmed:19738201,pubmed:22623428	4625.64	0.999
	P54274	TERF1 PIN2 TRBF1 TRF TRF1	2.416	2.1077	0	149.69	BGDB,IADB,	pubmed:21044950	4625.64	0.999
	P27348	YWHAQ	2.013	9.4687	5.86	220243				0.997
	P13612	ITGA4 CD49D	2.416	1.1757	0	206.148	BGDB,	pubmed:22623428	957.82	0.997
	P02751	FN1 FN	2.416	1.1757	0	204.419	BGDB,	pubmed:19738201	957.82	0.997
	O95433	AHSA1 C14orf3 HSPC322	2.013	18.4426	0	41.0917	BGDB,IADB,	pubmed:25036637	4625.64	0.997
	P11142	HSPA8 HSC70 HSP73 HSPA10	2.013	9.4687	2.07	167608				0.996
	P34932	HSPA4 APG2	2.416	18.4426	10.8	144140				0.996
	Q9UBU9	NXF1 TAP	2.416	3.9008	2.07	130.876	BGDB,	pubmed:22658674	957.82	0.995
	Q15942	ZYX	2.416	2.7714	0	103.971	BGDB,	pubmed:22939629	957.82	0.994
	Q96AP0	ACD PIP1 PTOP TINT1 TPP1	2.013	5.6875	0	21.2728	BGDB,IADB,	pubmed:21044950	4625.64	0.994
	P62258	YWHAE	1.1933	5.6875	5.86	78422.2				0.992
	Q13131	PRKAA1 AMPK1	2.013	3.9008	0.17	15.4241	BGDB,HPDB,	pubmed:11913976	4625.64	0.992
	Q9UHD1	CHORDC1 CHP1	2.013	5.6875	0	11.7757	BGDB,IADB,	pubmed:25036637	4625.64	0.989
	Q9NUX5	POT1	2.416	2.7714	0	11.1926	BGDB,IADB,	pubmed:21044950	4625.64	0.989
	Q13263	TRIM28 KAP1 RNF96 TIF1B	2.416	9.4687	0	48538.8				0.988
	P35637	FUS TLS	2.416	5.6875	0	45.4691	BGDB,	pubmed:26344197	957.82	0.986
	P26639	TARS	2.013	5.6875	0	40.1858	BGDB,	pubmed:26344197	957.82	0.985
	O00170	AIP XAP2	2.416	5.6875	69.61	32449.7				0.982
	P55060	CSE1L CAS XPO2	2.013	45.2798	5.86	31345.2				0.981
	P33993	MCM7 CDC47 MCM2	2.013	9.4687	0	29.8676	BGDB,	pubmed:22863883	957.82	0.979
	Q9Y5J7	TIMM9 TIM9 TIM9A TIMM9A	2.013	3.9008	69.61	27789.9				0.979
	Q9GZL7	WDR12	2.013	9.4687	0	27.4869	BGDB,	pubmed:22939629	957.82	0.978
	P61981	YWHAG	2.013	3.9008	5.86	24294				0.976
	P61956	SUMO2 SMT3B SMT3H2	2.416	5.6875	0	21299				0.973
	O76094	SRP72	2.416	5.6875	10.8	17701.6				0.967
	Q96EK5	KIF1BP KBP KIAA1279	2.416	3.9008	24.11	15040.9				0.962
	P62993	GRB2 ASH	2.013	3.9008	0	15026.2				0.962
	P31947	SFN HME1	2.416	2.1077	10.8	14188.5				0.959
	P31946	YWHAB	2.013	9.4687	5.86	13878				0.959
	Q09472	EP300 P300	2.416	2.1077	10.8	13552.5				0.958
	Q14103	HNRNPD AUF1 HNRPD	2.416	3.9008	0	12.7701	BGDB,	pubmed:26344197	957.82	0.953
	Q04917	YWHAH YWHA1	2.013	3.9008	5.86	11871.4				0.952
	Q9HCE1	MOV10 KIAA1631	2.416	2.7714	0	12.2632	BGDB,	pubmed:22658674	957.82	0.951
	Q9HAV7	GRPEL1 GREPEL1	2.013	18.4426	69.61	11251.4				0.949
	P12931	SRC SRC1	2.416	2.7714	0	7883.78				0.929
	Q96HA7	TONSL IKBR NFKBIL2	2.416	3.9008	10.8	7470.19				0.926
	Q02790	FKBP4 FKBP52	2.416	18.4426	0.89	6441.25				0.915
	P61586	RHOA ARH12 ARHA RHO12	2.013	3.9008	10.8	6224.12				0.912
	P68400	CSNK2A1 CK2A1	2.416	9.4687	0	5637.36				0.904
	Q9BSI4	TINF2 TIN2	0	0	0	0	BGDB,IADB,	pubmed:21044950	4625.64	0.885
	Q7L3B6	CDC37L1 CDC37B HARC	0	0	0	0	BGDB,IADB,	pubmed:25036637	4625.64	0.885
	Q9NPF5	DMAP1 KIAA1425	0	0	0	0	BGDB,HPDB,	pubmed:11913976	4625.64	0.885
	Q9Y5K8	ATP6V1D ATP6M VATD	0	0	0	0	BGDB,HPDB,	pubmed:11913976	4625.64	0.885
	O00411	POLRMT	2.013	5.6875	10.8	4094.53				0.872
	O15287	FANCG XRCC9	2.013	5.6875	10.8	4094.53				0.872
	P04637	TP53 P53	2.416	2.7714	24.11	3819.34				0.864
	Q9Y5Q9	GTF3C3	2.416	5.6875	0	3575.53				0.856
	Q9BSU1	C16orf70 C16orf6	2.013	2.7714	5.86	3554.43				0.856
	Q92783	STAM STAM1	2.416	3.9008	5.86	3371				0.849
	O75886	STAM2 HBP	2.416	3.9008	5.86	3371				0.849
	P20336	RAB3A	2.013	2.1077	10.8	3363.05				0.849
	O75947	ATP5H My032	2.416	2.1077	24.11	3098.35				0.838
	O75746	SLC25A12 ARALAR1	2.416	2.1077	24.11	3098.35				0.838
	Q13596	SNX1	2.416	3.9008	5.86	3076.71				0.837
	P61289	PSME3	2.416	18.4426	0	2972.52				0.832
	P46108	CRK	2.013	3.9008	0.89	2945.9				0.831
	O00429	DNM1L DLP1 DRP1	2.013	9.4687	10.8	2917.43				0.829
	O95140	MFN2 CPRP1 KIAA0214	2.416	3.9008	69.61	2707.99				0.819
	Q13277	STX3 STX3A	2.416	2.1077	5.86	2701.81				0.818
	Q08209	PPP3CA CALNA CNA	2.416	1.5818	10.8	2519.32				0.808
	O43707	ACTN4	2.416	3.9008	2.07	2472.53				0.805
	P62158	CALM1 CALM CAM CAM1; CALM2 CAM2 CAMB; CALM3 CALML2 CAM3 CAMC CAMIII	1.5978	2.7714	0	2314.21				0.794
	Q8TAA5	GRPEL2	2.013	3.9008	69.61	2258.79				0.79
	P08107		2.416	2.7714	0.4	2249.68				0.789
	P00533	EGFR ERBB ERBB1 HER1	2.416	1.5818	10.8	2240.26				0.789
	Q14318	FKBP8 FKBP38	2.416	3.9008	0	2238.21				0.789
	P84022	SMAD3 MADH3	2.416	2.7714	0	2223.76				0.788
	O14964	HGS HRS	2.416	5.6875	5.86	2158.97				0.783
	P55957	BID	2.013	3.9008	69.61	2112.78				0.779
	P50502	ST13 AAG2 FAM10A1 HIP SNC6	2.013	3.9008	0	2072.87				0.776
	P38398	BRCA1 RNF53	2.416	1.5818	0	2062.79				0.775
	O75431	MTX2	2.013	5.6875	69.61	2036.05				0.772
	Q00610	CLTC CLH17 CLTCL2 KIAA0034	2.013	3.9008	5.86	1960.78				0.766
	O14980	XPO1 CRM1	1.5978	3.9008	5.86	1894.46				0.759
	Q9NZ52	GGA3 KIAA0154	2.416	5.6875	5.86	1854.69				0.756
	Q08752	PPID CYP40 CYPD	2.013	5.6875	0	1833.05				0.753
	O75154	RAB11FIP3 ARFO1 KIAA0665	0	0	0	0	HPDB,	pubmed:11913976	1802.05	0.75
	Q07817	BCL2L1 BCL2L BCLX	2.416	5.6875	24.11	1762.26				0.746
	O95258	SLC25A14 BMCP1 UCP5 UNQ791/PRO1682	2.013	5.6875	24.11	1748.98				0.745
	P53041	PPP5C PPP5	2.013	9.4687	0.89	1703.13				0.739
	O14787	TNPO2	2.013	5.6875	5.86	1693.13				0.738
	O75558	STX11	2.416	1.1757	5.86	1651.26				0.733
	Q9Y6J0	CABIN1 KIAA0330	2.416	2.7714	0.89	1550.63				0.721
	P35222	CTNNB1 CTNNB OK/SW-cl.35 PRO2286	2.013	3.9008	2.07	1547.9				0.721
	Q13451	FKBP5 AIG6 FKBP51	2.416	3.9008	0	1530.78				0.718
	P40763	STAT3 APRF	2.416	1.5818	0	1530.56				0.718
	P20339	RAB5A RAB5	2.013	2.1077	2.07	1498.92				0.714
	P00519	ABL1 ABL JTK7	2.416	2.7714	0	1463.77				0.709
	O43615	TIMM44 MIMT44 TIM44	2.013	5.6875	69.61	1441.62				0.706
	P11021	HSPA5 GRP78	1.5978	5.6875	0	1434.56				0.705
	Q96Q11	TRNT1 CGI-47	2.013	2.7714	69.61	1427.1				0.704
	O75150	RNF40 BRE1B KIAA0661	2.416	9.4687	0	1396.36				0.699
	Q96QC0	PPP1R10 CAT53 FB19 PNUTS	2.416	2.1077	10.8	1387.9				0.698
	P03372	ESR1 ESR NR3A1	2.416	1.1757	0	1382.77				0.697
	P62942	FKBP1A FKBP1 FKBP12	1.5978	9.4687	0.4	1364.65				0.695
	P16333	NCK1 NCK	2.416	1.5818	0	1357.8				0.694
	Q01082	SPTBN1 SPTB2	2.416	1.5818	10.8	1330.75				0.689
	Q9NS69	TOMM22 TOM22	2.013	9.4687	69.61	1326.8				0.689
	Q99595	TIMM17A MIMT17 TIM17 TIM17A TIMM17	2.013	9.4687	69.61	1326.8				0.689
	P07948	LYN JTK8	2.416	2.1077	0	1320.76				0.688
	Q9UNH7	SNX6	2.416	3.9008	5.86	1272.05				0.679
	Q96QU8	XPO6 KIAA0370 RANBP20	2.416	9.4687	5.86	1270.17				0.679
	P31749	AKT1 PKB RAC	2.416	2.7714	10.8	1268.39				0.679
	P11802	CDK4	2.013	9.4687	0	1257.64				0.677
	O95817	BAG3 BIS	2.416	2.1077	0	1232.66				0.673
	Q14181	POLA2	2.416	9.4687	10.8	1231.6				0.672
	Q96EY1	DNAJA3 HCA57 TID1	2.013	9.4687	10.8	1228.12				0.672
	Q07866	KLC1 KLC KNS2	2.416	3.9008	0	1226.77				0.672
	O14579	COPE	2.013	9.4687	2.07	1197.24				0.666
	Q05397	PTK2 FAK FAK1	2.416	3.9008	0.89	1190.55				0.665
	P56945	BCAR1 CAS CASS1 CRKAS	2.416	2.1077	0	1174.7				0.662
	Q16623	STX1A STX1	2.013	3.9008	5.86	1161.24				0.659
	Q06124	PTPN11 PTP2C SHPTP2	2.416	2.7714	5.86	1157.97				0.659
	P14598	NCF1 NOXO2 SH3PXD1A	2.416	1.5818	5.86	1138.58				0.655
	Q8WVT3	TRAPPC12 TRAMM TTC15 CGI-87	2.416	2.7714	0	1132.23				0.654
	Q13217	DNAJC3 P58IPK PRKRI	2.416	2.7714	0	1072.02				0.641
	P15498	VAV1 VAV	2.416	2.1077	0	1048.91				0.636
	Q96MT3	PRICKLE1 RILP	2.416	1.5818	10.8	1041.6				0.635
	Q9NQC7	CYLD CYLD1 KIAA0849 HSPC057	2.416	1.5818	10.8	1041.6				0.635
	Q9UJU6	DBNL CMAP SH3P7 PP5423	2.013	5.6875	0	1036.61				0.633
	P51572	BCAP31 BAP31 DXS1357E	2.416	5.6875	5.86	1017.89				0.629
	Q8IXI1	RHOT2 ARHT2 C16orf39	2.416	2.7714	2.07	1017.24				0.629
	Q99797	MIPEP MIP	2.013	2.7714	69.61	1010.45				0.627
	P09651	HNRNPA1 HNRPA1	2.416	1.5818	2.07	997.197				0.624
	P53804	TTC3 DCRR1 RNF105 TPRD	2.416	1.5818	0	994.421				0.624
	Q7Z4L5	TTC21B IFT139 KIAA1992 Nbla10696	2.416	1.5818	0	994.421				0.624
	Q96AE7	TTC17	2.416	1.5818	0	994.421				0.624
	P06493	CDK1 CDC2 CDC28A CDKN1 P34CDC2	1.5978	5.6875	10.8	992.243				0.623
	P06241	FYN	2.416	1.5818	0	991.211				0.623
	P53367	ARFIP1	2.416	2.7714	5.86	990.196				0.623
	P30153	PPP2R1A	2.013	18.4426	0	981.361				0.621
	O95202	LETM1	2.416	3.9008	10.8	964.385				0.616
	Q96EV2	RBM33 PRR8	0	0	0	0	BGDB,	pubmed:22939629	957.82	0.615
	O76080	ZFAND5 ZA20D2 ZNF216	0	0	0	0	BGDB,	pubmed:22939629	957.82	0.615
	Q9P2P5	HECW2 KIAA1301 NEDL2	0	0	0	0	BGDB,	pubmed:24163370	957.82	0.615
	O95361	TRIM16 EBBP	0	0	0	0	BGDB,	pubmed:22863883	957.82	0.615
	Q15185	PTGES3 P23 TEBP	2.416	9.4687	0	953.857				0.614
	Q15717	ELAVL1 HUR	2.416	9.4687	0	953.035				0.614
	Q6EEV6	SUMO4 SMT3H4	2.416	2.1077	0	951.517				0.613
	Q9H0U4	RAB1B	1.5978	3.9008	2.07	946.899				0.612
	Q15388	TOMM20 KIAA0016	2.013	3.9008	69.61	937.874				0.61
	Q5HYI8	RABL3	2.416	3.9008	0	934.919				0.609
	Q8N1G2	CMTR1 FTSJD2 KIAA0082 MTR1	2.416	3.9008	0	934.919				0.609
	O14662	STX16	2.416	2.1077	5.86	933.486				0.609
	Q9NYH9	UTP6 C17orf40 HCA66 MHAT	2.416	5.6875	0	909.588				0.603
	Q14CX7	NAA25 C12orf30 MDM20 NAP1	2.416	5.6875	0	909.588				0.603
	Q96EY7	PTCD3 MRPS39 TRG15	2.416	5.6875	0	909.588				0.603
	Q9UEU0	VTI1B VTI1 VTI1L VTI1L1 VTI2	2.416	2.1077	5.86	905.48				0.601
	O60674	JAK2	2.416	1.1757	10.8	905.359				0.601
	P06576	ATP5B ATPMB ATPSB	1.5978	5.6875	24.11	904.412				0.601
	P49841	GSK3B	2.013	1.5818	5.86	901.104				0.6
	P05067	APP A4 AD1	2.416	1.5818	2.07	897.383				0.599
	Q9UJY5	GGA1	2.416	5.6875	5.86	897.118				0.599
	Q7Z6E9	RBBP6 P2PR PACT RBQ1 My038	2.416	2.7714	0	884.218				0.596
	P68106	FKBP1B FKBP12.6 FKBP1L FKBP9 OTK4	1.5978	2.1077	2.07	882.703				0.595
	P02545	LMNA LMN1	2.416	2.7714	10.8	877.538				0.594
	Q9BUK6	MSTO1 LST005 SLTP005	2.416	9.4687	10.8	872.03				0.592
	Q92621	NUP205 C7orf14 KIAA0225	2.416	9.4687	10.8	872.03				0.592
	Q9BVA6	FICD HIP13 HYPE UNQ3041/PRO9857	2.416	2.7714	0	871.58				0.592
	Q96K31	C8orf76	2.416	2.7714	0	871.58				0.592
	O60749	SNX2 TRG9	2.416	3.9008	5.86	869.991				0.592
	Q8IWR0	ZC3H7A ZC3H7 ZC3HDC7 HSPC055	2.416	2.1077	0	857.525				0.588
	P62826	RAN ARA24 OK/SW-cl.81	0.993	9.4687	5.86	855.562				0.588
	P27797	CALR CRTC	2.013	9.4687	0	853.368				0.587
	Q06323	PSME1 IFI5111	2.416	3.9008	0	853.301				0.587
	Q02878	RPL6 TXREB1	2.416	3.9008	0	851.81				0.587
	P24941	CDK2 CDKN2	2.013	9.4687	0	851.15				0.587
	Q8NEZ3	WDR19 IFT144 KIAA1638	2.013	2.7714	0	844.67				0.585
	Q14690	PDCD11 KIAA0185	2.416	5.6875	0	838.743				0.583
	P49321	NASP	2.416	2.7714	2.07	837.377				0.583
	Q7Z7C8	TAF8 TAFII43 TBN	2.013	5.6875	10.8	835.713				0.582
	P10415	BCL2	2.416	1.1757	24.11	835.008				0.582
	Q8NFI4	ST13P5 FAM10A5	2.013	1.5818	0	828.547				0.58
	Q96N46	TTC14 KIAA1980 UNQ5813/PRO19630	2.013	1.5818	0	828.547				0.58
	Q16611	BAK1 BAK BCL2L7 CDN1	2.416	3.9008	24.11	813.392				0.575
	Q00987	MDM2	2.416	1.5818	10.8	812.825				0.575
	Q8TEX9	IPO4 IMP4B RANBP4	2.416	18.4426	5.86	808.032				0.574
	Q8NEV1	CSNK2A3 CSNK2A1P	2.416	5.6875	0	806.387				0.573
	Q92540	SMG7 C1orf16 EST1C KIAA0250	2.416	2.7714	0	798.668				0.571
	Q9Y5J9	TIMM8B DDP2 DDPL TIM8B	2.013	5.6875	69.61	796.961				0.57
	O14925	TIMM23 TIM23	2.013	5.6875	69.61	796.961				0.57
	O94941	UBOX5 KIAA0860 RNF37 UBCE7IP5 UIP5	2.416	2.7714	0	795.491				0.57
	Q15554	TERF2 TRBF2 TRF2	2.416	5.6875	2.07	790.83				0.569
	P35221	CTNNA1	2.013	3.9008	0	790.265				0.568
	Q15691	MAPRE1	2.416	9.4687	0	786.115				0.567
	Q86V81	ALYREF ALY BEF THOC4	2.013	18.4426	2.07	765.874				0.561
	Q96DA6	DNAJC19 TIM14 TIMM14	2.013	2.1077	69.61	758.105				0.558
	Q86VP6	CAND1 KIAA0829 TIP120 TIP120A	2.013	5.6875	0	755.417				0.557
	P34931	HSPA1L	2.416	1.5818	0.89	749.032				0.555
	Q5HYI7	MTX3	2.416	1.5818	69.61	748.545				0.555
	O00410	IPO5 KPNB3 RANBP5	2.013	5.6875	10.8	741.978				0.553
	P20936	RASA1 GAP RASA	2.416	2.7714	0.89	741.027				0.553
	Q99666	RGPD5 RANBP2L1 RGP5 RGP7 RGPD7; RGPD6 RANBP2L2 RGP6	2.416	1.1757	0	739.121				0.552
	Q8NDW8	TTC21A STI2	2.416	1.1757	0	739.121				0.552
	Q5T0N1	CFAP70 TTC18	2.416	1.1757	0	739.121				0.552
	P62330	ARF6	1.1933	2.1077	2.07	738.987				0.552
	A0AVF1	TTC26 IFT56	2.013	3.9008	0	732.77				0.55
	Q8WV60	PTCD2	2.013	2.7714	10.8	722.733				0.546
	Q9UI26	IPO11 RANBP11	2.013	5.6875	10.8	720.862				0.546
	Q9H4P4	RNF41 FLRF NRDP1 SBBI03	2.013	3.9008	0	710.966				0.542
	P41240	CSK	2.013	2.7714	0	707.073				0.541
	Q99807	COQ7	2.013	1.5818	10.8	704.764				0.54
	P52735	VAV2	2.416	5.6875	0	698.611				0.538
	Q9NR28	DIABLO SMAC	2.416	5.6875	0	698.611				0.538
	Q6PCD5	RFWD3 RNF201	2.416	5.6875	0	698.611				0.538
	P52948	NUP98 ADAR2	2.416	9.4687	10.8	695.198				0.537
	Q9BYZ6	RHOBTB2 DBC2 KIAA0717	2.416	3.9008	0	691.684				0.535
	Q9UMS4	PRPF19 NMP200 PRP19 SNEV	2.013	18.4426	0	690.393				0.535
	P63000	RAC1 TC25 MIG5	1.5978	2.7714	0.89	672.615				0.529
	Q15642	TRIP10 CIP4 STOT STP	2.416	2.7714	0	664.232				0.525
	Q9UQB8	BAIAP2	2.416	2.7714	0	664.232				0.525
	Q13586	STIM1 GOK	2.416	2.7714	0	664.232				0.525
	Q96RU3	FNBP1 FBP17 KIAA0554	2.416	2.7714	0	664.232				0.525
	Q12965	MYO1E MYO1C	2.416	2.1077	2.07	643.408				0.517
	Q13813	SPTAN1 NEAS SPTA2	2.416	2.1077	0.89	643.286				0.517
	P15735	PHKG2	2.013	5.6875	0	636.714				0.515
	Q9Y490	TLN1 KIAA1027 TLN	2.416	2.1077	0	633.218				0.513
	Q96B97	SH3KBP1 CIN85	2.416	2.1077	0	633.218				0.513
	Q3ZCQ8	TIMM50 TIM50 PRO1512	2.013	9.4687	10.8	631.398				0.513
	P15311	EZR VIL2	2.416	3.9008	0	626.685				0.511
	Q15020	SART3 KIAA0156 TIP110	2.416	3.9008	0	623.846				0.51
	P31150	GDI1 GDIL OPHN2 RABGDIA XAP4	2.013	5.6875	2.07	623.481				0.51
	P52294	KPNA1 RCH2	2.416	5.6875	10.8	621.469				0.509
	P62491	RAB11A RAB11	1.1933	5.6875	5.86	617.565				0.507
	A6NLP5	TTC36 HBP21	2.013	1.1757	0	615.832				0.507
	Q9Y619	SLC25A15 ORNT1 SP1855	2.013	2.7714	24.11	615.107				0.506
	Q12797	ASPH BAH	2.416	1.5818	0	611.867				0.505
	O96008	TOMM40 C19orf1 PEREC1 TOM40	2.013	5.6875	69.61	604.04				0.502
	Q9HCS7	XAB2 HCNP KIAA1177 SYF1 PP3898	1.5978	5.6875	0	601.548				0.501

## Sheet: Sheet2
Gene names	intensity	293T lablefree	KRT7	#DIV/0!	HepG2 PLC lablefree
TOMM34	404.778		LIMCH1	#DIV/0!
IGHG1;IGHG2;IGHG4;IGHG3	5.52578		TOMM34	#DIV/0!
VDAC1	4.68833		EPPK1	#DIV/0!
LCN1;LCN1P1	3.94341		RCC2	#DIV/0!
HSP90AB1	3.81484		PHLDB2	#DIV/0!
CKMT1A;CSNK2A2;CSNK2A3;CSNK2A1;CKMT2	2.29957		PKP3	#DIV/0!
CSTA	2.25251		RRM1	#DIV/0!
HSPA8;HSPA2	1.93039		SPTBN2	#DIV/0!
ARG1	1.89415		MCM7	#DIV/0!
IGLL5;IGLC1;IGLC6	1.80364		PFKP	#DIV/0!
PRPF19	1.79827		PEG10	#DIV/0!
VDAC3	1.79458		PPP1R12B	#DIV/0!
CASP14	1.76941		ALPP;ALPPL2	#DIV/0!
RPL18	1.75854		TRIM29	#DIV/0!
RNMTL1	1.75303		MAP7	#DIV/0!
EIF2S2	1.746		FAM120C	#DIV/0!
RNMT	1.74442		TFRC	#DIV/0!
LDHA	1.74385		CHD4	#DIV/0!
CDSN	1.7271		C17orf85	#DIV/0!
CAT	1.66782		RBM28	#DIV/0!
PRPS1;PRPS1L1;PRPS2	1.66774		ATXN10	#DIV/0!
PGRMC1	1.66444		DNAJB11	#DIV/0!
SNRPC	1.65722		GSN	#DIV/0!
AZGP1	1.64858		PRC1	#DIV/0!
JUP	1.61548		PSIP1	#DIV/0!
SNRPD2	1.61456		ERLIN2;ERLIN1	#DIV/0!
XP32	1.61344		IPO7	#DIV/0!
SDHB	1.57472		PFKM	#DIV/0!
ANXA2;ANXA2P2	1.54307		GLB1	#DIV/0!
MRPS25	1.53419		NELFE	#DIV/0!
ZCCHC9	1.51274		NSF	#DIV/0!
LIN28B	1.49452		ANXA11	#DIV/0!
PRDX1	1.49373		RAB7A	#DIV/0!
RPL9	1.49		SMARCA4	#DIV/0!
SRSF9	1.48499		HCFC1	#DIV/0!
DSP	1.47478		ADARB1	#DIV/0!
HNRNPF	1.46072		CAMK2G;CAMK2B	#DIV/0!
SSB	1.45422		BOP1	#DIV/0!
EIF3E	1.44682		RCN2	#DIV/0!
HSPA5	1.43364		LEPRE1	#DIV/0!
DSC1	1.40706		GLYR1	#DIV/0!
DCD	1.39754		PCID2	#DIV/0!
SRSF1	1.39699		FAM83B	#DIV/0!
KRT2	1.37573		PALLD	#DIV/0!
MRPL11	1.37422		GATAD2B;GATAD2A	#DIV/0!
RPL11	1.35346		TOE1	#DIV/0!
LRRC59	1.34703		C10orf90	#DIV/0!
RPL26L1;RPL26	1.34536		NEU1	#DIV/0!
EIF3I	1.34409		GAN	#DIV/0!
RPL24	1.33737		CCDC86	#DIV/0!
S100A8	1.32185		PTBP2	#DIV/0!
ATP5A1	1.31841		RPL36	#DIV/0!
KHDRBS1	1.30708		HBS1L	#DIV/0!
SNRPD3	1.29968		SHMT2	16.3213
HNRNPUL1	1.29614		DLST	15.8891
RPL29	1.2885		MRPS18B	12.6638
RPL35	1.28783		CCT7	10.4022
RPL12	1.28751		MCM5	10.0485
FBL	1.27544		SERBP1	9.07469
RPS27A;UBA52;UBB;UBC	1.27157		NUP98	8.73718
RPS20	1.26226		RPS5	8.31366
SNRPN;SNRPB	1.26209		DDX54	8.10568
TXN	1.26167		PRPF39	7.78213
PCBP1	1.24281		PABPN1	7.66221
HSPD1	1.23908		PLRG1	7.24089
RPS6	1.22443		BASP1	5.9606
GAPDH	1.22127		LRCH3	5.92647
RPL23A	1.18814		PDIA3	5.57241
POLR2C	1.18272		RPL19	5.15296
RPL10A	1.18083		AGO2	5.11026
RPS2	1.16646		KPNB1	5.07444
RPL22	1.16519		LARS	4.92647
NUDT21	1.16089		NUP88	4.91503
RPL36AL;RPL36A	1.14929		CCT8	4.58891
MRPL23	1.14863		QARS	4.55989
KRT1	1.1307		CAP1	4.54396
RPL7A	1.12161		EIF2S2	4.41745
RPS15	1.1183		IMMT	4.2463
PABPC4	1.11511		MOGS	4.1539
C14orf166	1.11413		SRPK1	4.09419
EMG1	1.11336		HSP90AB1	4.05242
PTCD3	1.11275		VIL1	3.85322
RAN	1.10752		ACLY	3.78557
DNAJC10	1.10511		PDIA6	3.72527
PRDX3	1.10015		SLC3A2	3.69927
MRPS23	1.09253		HSD17B10	3.66665
KRT9	1.09208		CPEB4	3.65601
EIF3G	1.09112		DHCR24	3.59786
RPL17	1.09031		PKP2	3.57184
MRPS2	1.08884		RCN1	3.5591
RPL19	1.08806		EWSR1	3.54881
TFB1M	1.08308		RBM45	3.5223
NIFK	1.07695		LRRFIP2	3.4216
ENO1	1.07504		AAK1	3.41902
RPL27A	1.06955		CAD	3.41753
RPS19	1.06568		DDX1	3.38022
SNRPA1	1.05862		ALDH2	3.37988
RPL13	1.05788		CPT1A	3.37675
MDH2	1.0576		FARSA	3.2342
RPS17	1.05639		KRT8	3.21681
PGAM5	1.05638		DDX18	3.21665
VDAC2	1.04221		RPS15A	3.21314
RPS9	1.03717		RANBP2	3.17221
RPS3	1.03407		ATP5A1	3.17077
MRPL12	1.03383		PBXIP1	3.12705
U2AF2	1.03353		SMU1	3.10941
SPRR2A;SPRR2B;SPRR2D;SPRR2E;SPRR2G;SPRR2F	1.03286		FLOT1	3.10003
S100A9	1.03075		VIM	3.0868
RPL10	1.02947		LZTS2	3.0517
SNRNP70	1.02802		HSP90AA1	3.05091
ALDOA	1.02738		DHX15	3.03885
DHX30	1.02573		CTNNB1	3.01092
EEF1A1P5;EEF1A1;EEF1A2	1.02403		MARK2	2.98878
EIF2S3;EIF2S3L	1.01329		LRRC59	2.96154
MRPS18B	1.01229		ZC3H14	2.95718
MRPS24	1.01158		MISP	2.9485
RPL7	1.01147		TRIM71	2.87211
MRPL22	1.00875		TUBA1A;TUBA1B;TUBA1C;TUBA3E	2.8282
MRPS6	0.99951		RTCB	2.82816
RPS13	0.995838		OPA1	2.8125
LRP4	0.993065		FASN	2.80361
PPP1CC	0.975273		KHSRP	2.78371
ATP5O	0.975251		POLDIP3	2.77816
DHX15	0.971454		TGM2	2.77224
DSG1	0.970976		PDCD6IP	2.7471
TGM3	0.968814		RPL10A	2.7431
ILF3	0.963905		STAU1	2.74148
HNRNPDL	0.963795		SIPA1	2.73049
DDX5	0.960455		DKC1	2.72677
RPS8	0.959176		CSDE1	2.7183
RPL14	0.958961		EIF2S1	2.70274
CMSS1	0.958068		ARID1A	2.69335
RPL6	0.956428		PRPF4	2.69008
SRSF6;SRSF4	0.956331		COPB1	2.68409
HBB;HBG2;HBG1;HBE1;HBD	0.95599		GFPT1	2.67836
LDHB	0.952605		NCBP1	2.67065
RPSA	0.950822		FXR2	2.64353
RPS11	0.949095		MAGED2	2.63475
RPLP2	0.946696		TUBB;TUBB2B;TUBB2A	2.62738
RPS25	0.943588		FGG	2.6182
SERPINB12	0.939517		CAMK2D	2.58122
IGF2BP1;IGF2BP3	0.93942		YBX3	2.56477
PHB2	0.933761		RAE1	2.56177
BCKDK	0.93315		DDX6	2.56065
RPL8	0.932517		PRKRA	2.54713
HNRNPH3	0.921059		TOMM22	2.54267
PABPN1	0.919673		FAM208A	2.50956
EWSR1	0.91917		RAN	2.49851
DDX3Y;DDX3X	0.917303		GLUD2;GLUD1	2.48769
SRSF2;SRSF8	0.913293		FN1	2.47367
RPS4X	0.909357		PTBP1	2.46184
MRPL24	0.909218		CHTOP	2.44727
SLC25A1	0.909205		GNB1	2.44561
RPS15A	0.908332		RBMS1;RBMS3	2.44145
DAZAP1	0.907252		XRCC5	2.42426
HNRNPH1	0.902115		A2M	2.42332
RPS3A	0.901832		PLCD3	2.41186
SRSF3	0.900634		TRMT1L	2.40825
RBM14	0.89789		SMC2	2.40531
TIAL1	0.889047		LEMD2	2.35485
MRPL44	0.885063		P4HB	2.35139
RPS14	0.884613		DNAJC10	2.34008
HADHB	0.88105		XAB2	2.33748
ALYREF	0.880396		RPL29	2.31269
FUS	0.879038			2.31131
SRSF10	0.878565		NUFIP2	2.30792
RPLP0;RPLP0P6	0.877644		HS2ST1	2.307
HNRNPL	0.877415		RPAP2	2.30362
RPL31	0.876843		EEF2	2.29927
MRPL16	0.872783		SNTB1	2.29403
DIMT1	0.871981		C14orf166	2.28635
HSPA9	0.871355		MTUS1	2.28377
HIST1H2AJ;HIST1H2AH;H2AFV;H2AFZ;H2AFJ;HIST2H2AC;HIST1H2AC;HIST3H2A;HIST2H2AA3;HIST1H2AD;HIST1H2AG;HIST1H2AB;HIST1H2AA;H2AFX;HIST2H2AB	0.871305		FAM98A	2.27265
SRSF7	0.869689		ATP5B	2.25313
PRDX2	0.869549		PGK1	2.25242
TFG	0.869144		HNRNPH2	2.21574
HNRNPA2B1	0.862739		CANX	2.19788
HNRNPD	0.854429		ANXA2;ANXA2P2	2.1971
RPL13A	0.851139		MYO5B	2.19677
PRDX4	0.850426		PLEKHA5	2.1798
CARM1	0.846722		WIBG	2.17972
SFXN1	0.845289		CSE1L	2.1783
ELAVL1	0.83689		AKAP8	2.17376
KPNA2	0.832682		TECR	2.17235
LYAR	0.830066		PHB	2.16764
MRPS16	0.829825		MEPCE	2.16697
GNB2L1	0.826467		IQGAP1	2.15857
RPS23	0.825032		RPSA	2.14707
SLC25A3	0.824809		CACTIN	2.13829
TUFM	0.824575		PPP1R18	2.13569
H1FX	0.820658		AP2M1	2.1139
ACAT1	0.817019		GYS1	2.10503
MRPS34	0.808585		JUP	2.09372
PCBP2	0.805671		ACTR3	2.08329
U2AF1;U2AF1L4	0.80479		LUZP1	2.07792
MRPL38	0.799934		CTTN	2.07138
MRPS15	0.799626		CNTN1	2.07025
HNRNPU	0.799052		TFIP11	2.05562
HSD17B10	0.797226		CPSF7	2.05065
NCL	0.795265		TNRC6B	2.04849
RPL4	0.794622		MARS	2.03518
TUBA1C;TUBA1A;TUBA1B;TUBA3E;TUBA3C	0.7946		SUPT16H	2.0335
MRPS7	0.794142		RARS	2.0328
MRPS33	0.789782		RPUSD3	2.02572
HNRNPM	0.788929		EPS8	2.02549
LUC7L2;LUC7L	0.787358		MYBBP1A	2.01356
SLC25A11	0.786936		RPL17	2.01288
HNRNPUL2	0.782306		AKAP8L	2.00821
RPL18A	0.781342		MRPL20	2.00346
RBMX	0.781234		SF3B4	1.9923
PABPC1;PABPC3	0.765135		SRSF9	1.98673
RPS10;RPS10P5	0.762775		TPI1	1.97966
RBM4;RBM4B	0.761527		ASS1	1.97713
RPS27;RPS27L	0.76117		VCP	1.97256
HNRNPA1;HNRNPA1L2	0.759533		PC	1.96609
MRPL20	0.745633		CHERP	1.96441
ATP5B	0.740587		RNMTL1	1.95499
RALY	0.737809		HNRNPF	1.95169
DHX9	0.735533		RPS18	1.94414
HNRNPA0	0.735368		WDR33	1.94368
MSI2	0.732725		U2AF1	1.94288
MRPS26	0.730093		EIF2S3;EIF2S3L	1.93751
DAP3	0.729891		PCM1	1.93544
RPS18	0.729729		FLNB	1.93062
HNRNPK	0.729324		LUC7L3	1.93016
HNRNPR	0.729007		LUC7L2	1.9105
MRPS9	0.724907		RPL13A;RPL13AP3	1.90871
KPRP	0.719442		PUF60	1.90828
SNRPA	0.71514		SEC23B	1.89578
STRAP	0.714987		YBX1	1.89475
SF3B3	0.7103		MRPL19	1.88404
ERAL1	0.708977		CAPZA1	1.8754
HNRNPA3	0.70071		RPS8	1.87504
AHCY	0.69705		RPS3	1.87076
MRPS35	0.693506		SMC1A	1.86705
HNRNPH2	0.691624		ACTN4	1.86352
TRA2A	0.691179		MRPL11	1.85501
HIST1H4A	0.690634		SMARCC2	1.8509
QKI	0.6898		LARP4	1.84278
MRPL39	0.683526		GRN	1.83653
EIF3H	0.680934		EEF1A1P5;EEF1A1;EEF1A2	1.83599
SEC61A1	0.680018		PTBP3	1.83535
RPL5	0.678162		INF2	1.83483
TIA1	0.669893		EFTUD2	1.83267
HNRNPAB	0.668608		DDX27	1.82812
NPM1	0.667689		TKT	1.82154
SYNCRIP	0.649812		COPB2	1.82076
RBM17	0.639823		RPL5	1.80716
EMD	0.634337		KPNA2	1.80405
RPS12	0.633941		ASPH	1.79981
PRMT1	0.62679		TPM4	1.79655
KHDRBS3	0.615886		ANXA7	1.79236
TECR	0.615554		PURB	1.78816
RPS5	0.615027		NKRF	1.78662
RPS16	0.613842		MIB1	1.78231
MRPS22	0.612823		HNRNPH3	1.78066
MRPS5	0.594999		LARP1	1.77845
HNRNPC	0.589884		AP1B1	1.77627
SERPINA12	0.586036		NCOA3	1.77573
SLC25A5	0.585249		CAND1	1.77539
ZNF326	0.580696		KRI1	1.77372
HIST2H3A;HIST3H3;H3F3A;HIST1H3A;H3F3C	0.57909		TCP1	1.76211
SRSF5	0.577399		NIFK	1.76172
MRPL37	0.574837		H1F0	1.76082
EIF3M	0.567782		TUFM	1.75808
MRPS27	0.566356		RPL13	1.75359
TARDBP	0.540935		RNMT	1.75201
DHCR7	0.540013		SRP14	1.75049
ILF2	0.526906			1.74343
RPL22L1	0.517839		AHCY	1.74243
TRA2B	0.516693		UBAP2L	1.74081
EIF4A3	0.506767		SLC25A1	1.73896
SLC16A1	0.491666		ZC3H11A	1.73432
MRPS31	0.484164		DDX21	1.73252
YBX1	0.481677		THOC2	1.73119
RPL3	0.479663		SEC23A	1.73041
MATR3	0.469775		RRP1B	1.73014
ELAVL2;ELAVL4;ELAVL3	0.447941		PRDX1	1.72383
ACTG1;ACTB	0.44632		KRT18	1.71651
SNRNP40	0.435368		ZC3HAV1	1.71342
ACADM	0.430736		RPS13	1.71113
PTBP1	0.420319		ABLIM1	1.70938
RPL23	0.393643		SUGP1	1.70243
MYL6;MYL6B	0.390767		VDAC1	1.701
MRPL15	0.371405		TIA1	1.69921
RPS7	0.329589		ACTN1	1.69666
DDX21	0.309342		UBAP2	1.69548
SNRPD1	0.308559		RPL28	1.69007
HIST1H2BL;HIST1H2BM;HIST1H2BN;HIST1H2BH;HIST2H2BF;HIST1H2BC;HIST1H2BD;H2BFS;HIST1H2BK;HIST1H2BA	0.256929		RPL15	1.67678
BUB3	0.247949		BCLAF1	1.67413
PRPF38A	0.216635		MLLT4	1.66764
TRMT10C	0.193837		ZNF346	1.666
APOBEC3B;APOBEC3A;APOBEC3D	0.161686		FLOT2	1.66389
MRPL2	0		USP7	1.66247
Unigue peptide >2			IMPDH2	1.65857
			MARCKS	1.65776
			LIMA1	1.65356
			RRP12	1.65288
			WBP11	1.64762
			GAPDH	1.64659
			RPL18	1.64426
			RTCA	1.63905
			POLR2A	1.63765
			HSPD1	1.63609
			PECR	1.63409
			DDB1	1.63361
			FMR1	1.63244
			MTERF3	1.62473
			STRAP	1.61903
			RPS3A	1.6138
			HSD17B11	1.61302
			SYNJ1	1.61177
			SNRPA1	1.61128
			PCBP1	1.61032
			HIST2H3A;HIST3H3;H3F3A;HIST1H3A	1.60475
			MRPS15	1.59939
			SLC25A5;SLC25A4	1.59672
			EIF6	1.59457
			SEC24B	1.59454
			PPP1R9B	1.58947
			HIST1H1C	1.58915
			SORBS1	1.58149
			GIGYF2	1.58096
			RPL10;RPL10L	1.58008
			UQCRC2	1.5795
			AP2B1	1.57675
			SLTM	1.57178
			PGAM5	1.57148
			CBS	1.56703
			TPRN	1.5665
			TPM3	1.56578
			YLPM1	1.5638
			ACOT9	1.56088
			EML4	1.56012
			MOV10	1.5584
			SLC25A11	1.5575
			CPSF2	1.55706
			KTN1	1.55214
			TOP1	1.5481
			COBL	1.54437
			MYO19	1.54363
			PPP1R12A	1.5372
			SRSF7	1.53271
			RPLP0;RPLP0P6	1.53211
			IK	1.53059
			MTDH	1.53014
			RBMS2	1.52973
			MRPS2	1.52688
			ARPC1B	1.52291
			MRPS7	1.52181
			SAFB2	1.51474
			MRPS9	1.5101
			UBA1	1.50488
			STAU2	1.50227
			MRPL37	1.50224
			GTF2I	1.5021
			RPL7	1.49919
			SIPA1L3	1.49848
			SEC24C	1.49659
			PLEKHG3	1.49552
			EFHD2	1.49455
			YTHDC2	1.49147
			SRSF2	1.49125
			BUB3	1.49031
			TOP2A	1.48758
			MRPS31	1.4867
			RPS27A;UBA52;UBB;UBC	1.4846
			MRPS25	1.47987
			SNRPD2	1.47677
			DDX28	1.47593
			ENO1	1.47573
			EIF2A	1.47452
			RPN2	1.47278
			YTHDC1	1.47116
			ATP1A1;ATP1A3;ATP1A2	1.47101
			ADD1	1.46908
			RPL9	1.46851
				1.46792
			EIF4A3	1.45964
			RALY	1.45831
			NPM1	1.45796
			ABCF2	1.45603
			MYO18A	1.4556
			SNX18	1.45559
			PRRC2C	1.45246
			HNRNPDL	1.45102
			AP2A2	1.44945
			NUDT21	1.44852
			HNRNPD	1.4479
			MRPL44	1.44629
			POLR2C	1.44508
			ILF3	1.44426
			HIST1H1B	1.4439
			RPS15	1.44331
			SEC24A	1.44221
			MVP	1.43916
			MAP4	1.43529
			ATP1B1	1.43173
			ZC3H18	1.43146
			PPP1CB	1.43129
			ACIN1	1.42835
			RPL3	1.42467
			RPS2	1.42444
			HNRNPA2B1	1.42284
			MAGI1	1.42281
			MRPL3	1.42226
			EEF1G	1.41976
			RPL8	1.41786
			DSP	1.41713
			AP2A1	1.4096
			HNRNPAB	1.40823
			RPS4X	1.40539
			CD109	1.40499
			SRRM2	1.403
			SLC7A5	1.40177
			EXOC4	1.40115
			H2AFY	1.4009
			RPL31	1.39952
			HNRNPH1	1.39809
			LIN28B	1.39769
			GNL3	1.39726
			TARDBP	1.39559
			ELAVL1	1.39466
			NOMO1;NOMO3;NOMO2	1.39216
			MRM1	1.39026
			RPS19	1.38906
			EIF5B	1.38792
			AQR	1.38577
			LRRFIP1	1.38227
			CDC73	1.38102
			ADNP	1.38074
			SRSF1	1.38012
			NUP153	1.3794
			GANAB	1.37877
			HSPA4	1.3771
			SMARCA1	1.37556
			ATXN2L	1.36787
			PARP4	1.36491
			RBM15	1.36299
			HKDC1	1.36145
			PDIA4	1.36055
			CDC5L	1.35991
			TBL2	1.35922
			SARS2	1.35832
			SNRPA	1.35791
			RPS11	1.35519
			HNRNPC	1.35035
			H1FX	1.34365
			AGL	1.33864
			CTPS1	1.33794
			HNRNPA3	1.33538
			SQRDL	1.33269
			AKAP2	1.33152
			MRPL15	1.33135
			HNRNPUL1	1.32945
			FLNA	1.32659
			CLINT1	1.32609
			PPP1R9A	1.32397
			HNRNPA0	1.32371
			SF3A1	1.32351
			CTNNA1	1.3234
			MRPL12	1.32181
			CTNND1	1.32056
			MRPL2	1.31749
			DBN1	1.31543
			LMO7	1.30743
			CLTB	1.30675
			DRG1	1.30525
			FLII	1.30435
			ZC3H4	1.30018
			RRBP1	1.29926
			PRPF6	1.29791
			HSP90B1	1.296
			SF3B2	1.2943
			SMARCA5	1.29183
			CFL1;CFL2	1.29127
			PIK3C2A	1.29114
			RPL18A	1.28815
			SPECC1	1.28749
			HNRNPA1;HNRNPA1L2	1.28735
				1.28499
			SSFA2	1.2771
			SF3A3	1.27658
			ADAR	1.27533
			SPTBN1	1.27429
			TJP3	1.27373
			MRPL1	1.27365
			MCM3	1.27347
			CAPZA2	1.27182
			MATR3	1.26976
			DHX16	1.2696
			NCL	1.26941
			CPS1	1.26561
			NOLC1	1.25903
			MSH6	1.25861
			TSR1	1.25797
			RPS9	1.25696
			LARP4B	1.25673
				1.25521
			TJP2	1.2541
			TWF1	1.25357
			SVIL	1.25311
			BAG4	1.24954
			MRPS34	1.24726
			CLTC	1.24686
			CLTA	1.24676
			MYH9	1.24638
			U2AF2	1.24598
				1.2446
			SEC24D	1.24105
			TFG	1.23975
			MRPS27	1.23929
			RBM7	1.23729
			RPS25	1.23637
			HMGA1	1.23429
			CRNKL1	1.23361
			MRPS22	1.22541
			RBMX	1.225
			MYO1D	1.22419
			RPS6	1.22414
			SYNPO	1.22316
			EPS15L1	1.22089
			RPL26;RPL26L1	1.22
			PICALM	1.21654
			HSPA5	1.21513
			TRIM28	1.21429
			DOCK7	1.21377
			CARM1	1.21276
			SART1	1.212
			ALYREF	1.21186
			MYH10	1.21052
			MYO5A	1.209
			UGGT1	1.20873
			NUP155	1.20428
			SQSTM1	1.20154
			FAM120A	1.19567
			SKIV2L2	1.19239
				1.1919
			TRIM25	1.19146
			MRPS10	1.18722
			FIP1L1	1.18603
			SLC25A3	1.18599
			RPL6	1.18554
			PARP1	1.18464
			HP1BP3	1.1828
			SSB	1.18272
			MYO1C	1.18197
			PLEC	1.17978
			WDR6	1.17771
			HNRNPUL2	1.17589
			CORO1C	1.17555
			THRAP3	1.17359
			TJP1	1.17203
			SUGP2	1.16977
			XRN2	1.16364
			ATXN2	1.16066
			SLC25A10	1.15954
			EPS8L3	1.15551
			CALD1	1.15186
			SNRNP200	1.15144
			ERH	1.15137
				1.14944
			C19orf66	1.14934
			HNRNPK	1.14798
			KRT5	1.14739
			TRA2A	1.14592
			RBM25	1.14486
			RBM27	1.14461
			ZCCHC8	1.14127
			THOC5	1.14104
			GARS	1.14051
			EPRS	1.13968
			FAM98B	1.13292
			CAPZB	1.13281
			PRPF38A	1.1328
			PRPF8	1.13107
			DAP3	1.12922
			SCYL1	1.12877
			RAVER1	1.12833
			YTHDF3	1.12349
			G3BP2	1.12175
			PDS5B	1.12115
				1.12079
			RPL24	1.11985
			SNRPN;SNRPB	1.11836
			SF1	1.11735
			YTHDF1	1.11697
			ILF2	1.11525
			CAPRIN1	1.11225
			SPTAN1	1.11223
			LGALS3BP	1.1103
			RPS7	1.10933
			RPL27A	1.10817
			ATP2A2	1.10595
			DAZAP1	1.10512
			IGF2BP3	1.10333
			KRT16	1.10323
			MYO1B	1.10126
			CMAS	1.09946
			RPL4	1.09927
			RPS24	1.09858
			DHX9	1.09488
			ABCF1	1.09256
			FXR1	1.08981
			SAFB	1.08819
			COL18A1	1.08431
			QKI	1.08374
			FGA	1.08329
			TMOD3	1.08297
			DNAJA3	1.07902
			SRSF6	1.0788
			MPRIP	1.07462
			HNRNPM	1.07411
			RBM17	1.07362
			HDLBP	1.07221
			BMP2K	1.07083
			TAF15	1.06996
			PKP4	1.06954
			SEC61B	1.0676
			ANPEP	1.06757
			TRA2B	1.06695
			MYL6	1.06281
			DDX17	1.06161
				1.05643
			MYO1A	1.05584
			GEMIN5	1.05374
			MRPS5	1.05349
			COPA	1.0525
			EBNA1BP2	1.05233
			RPL11	1.05155
			GNB2L1	1.05059
			UPF1	1.05042
			ACSL4	1.05005
			PNN	1.04925
			POLR2B	1.04881
			CLIC1	1.04749
			MRPS23	1.04742
			NUP214	1.04511
			EIF4A1;EIF4A2	1.04129
			IQGAP2	1.04003
			PCK2	1.03917
			SRRT	1.03708
			IGF2BP1	1.03597
			WBSCR16	1.03523
			RPL22	1.03498
			UACA	1.03493
			CGN	1.03473
			HNRNPR	1.03264
			PRPF3	1.03034
			MYH14	1.03029
			LMNA	1.02944
			RBM26	1.02721
			AIFM1	1.02674
			SYNCRIP	1.02565
			DHX57	1.02502
			DHX36	1.02378
			DDX47	1.02323
			HNRNPU	1.0196
			YME1L1	1.01558
			NONO	1.01277
			HSPA8	1.00755
			SNX9	1.00626
			MRPL38	1.00526
			HSPA9	1.00473
			PRMT5	1.00348
			RPS10;RPS10P5	1.00329
			MYO1E	1.00284
			PRPF40A	0.998265
			ACADM	0.998078
			RPLP2	0.996224
			DIS3L2	0.995289
			TIAL1	0.988505
			EIF4B	0.986642
			RBM6	0.986459
			PLEKHA6	0.985341
			CD3EAP;XAGE1A	0.983058
			PRPF19	0.98161
			SRSF3	0.980383
			RBM14	0.976515
			SART3	0.973654
			FTSJ3	0.971199
			RBM10	0.970067
			AGPS	0.96181
			MRPL9	0.961575
			CCAR2	0.961106
			RBMXL1	0.958181
			PLEKHA7	0.958001
			FNDC3B	0.954432
			NAT10	0.954273
			IGF2BP2	0.946796
			FUBP3	0.946468
			HIST1H4A	0.941946
			PABPC1	0.940468
			CDH1	0.9401
			ZFR	0.935297
			DAPK1	0.931303
			MRPS11	0.931213
			DENND1A	0.930996
			SDHA	0.92703
			AHNAK	0.922459
			RPL7A	0.9223
			RPA1	0.921796
			SMARCA2	0.920946
			SF3B1	0.920901
			SNW1	0.919376
			MYO6	0.917831
			RPS14	0.91361
			HSPA1B;HSPA1A	0.906174
			KRT14	0.904204
			ARHGEF2	0.901171
			SRPR	0.899948
			DHX30	0.899368
			PTCD3	0.89597
			ZNF326	0.891894
			SF3B3	0.890593
			RPS17	0.887188
			SND1	0.885229
			HADHA	0.883116
			METTL17	0.881248
			LRPPRC	0.87928
			SMC3	0.877368
			RPN1	0.877017
			PPIB	0.876748
			CDK11A;CDK11B	0.876539
			MYO5C	0.875293
			NOP58	0.874174
			RRS1	0.872475
			PRMT1	0.870357
			SPECC1L	0.870247
			HADHB	0.869476
			PLS3;LCP1	0.869438
			ERAL1	0.866462
			FUS	0.862732
			PRKDC	0.860577
			METTL16	0.860232
			IARS	0.858904
			FUBP1	0.858743
			GAK	0.858576
			SAMHD1	0.841635
			MAP7D2	0.833308
			A1CF	0.830141
			RBM5	0.824994
			RBM39	0.824965
			RPL12	0.824296
			NOP56	0.816715
			CPSF3	0.811134
			MRPL22	0.811101
			CPSF1	0.809101
				0.808456
			USP10	0.80831
			DDX3X;DDX3Y	0.807699
			RPS20	0.798975
			SFPQ	0.798102
			NOP2	0.79392
			CPSF6	0.793587
			KIAA1671	0.792316
			EPS15	0.791908
			KHDRBS1	0.788594
			HYOU1	0.786819
			WDR11	0.780472
			YTHDF2	0.778554
				0.778254
			DDX46	0.777163
			MRPL39	0.776507
			REPS1	0.775915
			ABCD3	0.77364
			CORO1B	0.773397
			PPP1CC	0.768732
			CALU	0.76491
			PTCD1	0.753917
			PNPLA6	0.752294
			PA2G4	0.75176
			EGFR	0.748412
			SEC16A	0.747984
			RAI14	0.747311
			EXD2	0.746607
			RPS12	0.745693
			RNH1	0.744548
			PURA	0.744417
			DDOST	0.744073
			RPL30	0.741497
			RSL1D1	0.740274
			ITPR3	0.734151
			ATAD3B	0.731399
			RBM4	0.729831
			MRPS35	0.726065
			ACSL3	0.725916
			VDAC2	0.722666
			PKM	0.719891
			SDHB	0.719559
			ATAD3A	0.719504
			KRT10	0.719346
			GTF2F1	0.713677
			DCD	0.712727
			U2SURP	0.710796
			RECQL	0.695751
			SNRNP70	0.695307
			HNRNPL	0.691598
			FKBP9;FKBP9P1	0.690155
			POLRMT	0.679908
			PABPC4	0.675007
				0.674966
			RFC1	0.674878
			RPL23	0.674517
			ALDOA	0.669546
			PPHLN1	0.654167
			HNRNPLL	0.652767
			NXF1	0.649313
			VARS2	0.64726
			KRT1	0.647246
			DDX5	0.629266
			SLC25A13	0.623009
			XRCC6	0.621911
			DDX24	0.620859
			CKAP4	0.617929
			PNPT1	0.605055
			VTN	0.60214
			MRPS16	0.597813
			MYL12A;MYL12B;MYL9	0.595594
			KRT17	0.579302
			RBM47	0.573687
			GLG1	0.570076
			SRPRB	0.56104
			CCT6A	0.559427
			G3BP1	0.553604
			RPL14	0.540964
			WDR1	0.540168
			JAK1	0.537831
			ABCE1	0.535576
			PES1	0.533256
			DDX41	0.526523
			KRT9	0.525387
			PHGDH	0.523798
			RPS23	0.513906
			EIF3D	0.506694
			CNN3	0.504484
			EIF4G1	0.504032
			PHF3	0.475224
			LARP7	0.464435
			LBR	0.459156
			S100A8	0.458199
			RPL23A	0.444622
			GNL3L	0.424534
			GTPBP4	0.412414
			STRBP	0.407223
			SCAF4	0.385941
			NSUN2	0.385414
			DHX8	0.384989
			MRPS24	0.365765
			DHCR7	0.343738
			LRRC47	0.332372
			CDKN2AIP	0.327629
			RPS16	0.258784
			SMTN	0.253669
			RPL34	0.210868
			SSRP1	0.189857
			FASTKD2	0.18716
			POP1	0.182138
			HACD3	0.175006
			AFAP1	0
			LMNB1	0
			RHOG	0
			ERC1	0
			MAGEB2	0
			DPM1	0
			SLC25A12	0
			KIF5B	0
			SPATS2	0
			ANLN	0
			HBA1;HBZ	0
			TCERG1	0
			SIPA1L1	0
			MSN;RDX;EZR	0
			CDH2	0
			EIF2AK2	0
			CCT3	0
			PPIA;PPIAL4C;PPIAL4E;PPIAL4A;PPIAL4D	0
			ST5	0
			EXOSC10	0
			AKAP17A	0
			USP39	0
			SCAF11	0
