# Supplementary material for: Disrupting metformin adaptation of liver cancer cells by targeting the TOMM34/ATP5B axis
Source: EMBO Mol Med. 2022 Nov 2;14(12):e16082. doi: 10.15252/emmm.202216082 (PMC9728056; doi:10.15252/emmm.202216082)
Supplement: Supplementary file 6 — Source Data for Figure 4 [file EMMM-14-e16082-s005.zip › EMM-2022-16082_SourceDataForFig.4/EMM-2022-16082_SourceDataForFig.4I (ATP5B-TOMM34 IHC Score).xlsx]

## Sheet: 工作表1
	TFAM	PSAT1	TOMM34	ATP5B		TFAM	PSAT1	TOMM34	ATP5B		TFAM		TOMM34	ATP5B
1	5	6	4	3		5.1	5.9				115		100	75
2	6	4	6	6		5.8	5.3				150		275	100
3	6	4	5	5		6	4.6				150		125	125
4	4	2	5	8		4.1	4.1				100		125	200
5	6	7	5	7		6.3	7.8				150		125	175
6	5	9	8	7		6.5	9.2				125		200	175
7	6	4	5	4		6.5	4.7				150		125	100
8	8	6	6	7		7.2	6.5				200		150	175
9	7	4	6	9		11.9	5.1				175		150	225
10	5	8	7	9		4.1	7.1				125		175	225
11	11	11	11	12		10.8	10.9				275		275	300
12	7	4	6	10		7.6	4.7				175		150	250
13	4	12	5	5		6.7	12				100		125	125
14	11	12	12	12		10.3	12				275		300	300
15	12	10	7	12		12	10.1				300		175	300
16	8	10	7	12		8.5	9.8				200		175	300
17	8	8	3	7		8.1	7.9				200		75	175
18	1	10	6	6		0.8	10.5				25		150	150
19	12	8	7	6		11.4	8.4				300		175	150
20	7	8	8	7		6.9	7.8				175		200	175
21	11	11	12	10		11.6	11.5				275		300	250
22	10	10	4	7		9.8	10.3				250		100	175
23	10	10	8	8		9.7	10.3				250		200	200
24	6	6	5	6		6.2	6.6				150		125	150
25	3	9	10	10		4.1	9.8				75		250	250
26	12	11	11	11		11.9	11.1				300		275	275
27	8	11	7	7		8.6	11.3				200		175	175
28	8	8	8	8		7.9	7.1				200		200	200
29	12	11	7	10		12	11.7				300		175	250
30	6	12	7	9		6.6	12				150		175	225
31	6	8	7	8		6.7	8.3				150		175	200
32	7	8	10	10		7.6	8.4				175		250	250
33	5	5	10	8		5.8	5.7				125		250	200
34	4	8	10	9		5.1	7.9				100		250	225
35	6	8	11	10		6.4	8.1				150		275	250
36	8	7	12	11		8.3	7.2				200		300	275
37	5		12	12		5.1					125		300	300
38	9	12	11	12		8.8	12				225		275	300
39	9	11	11	11		8.9	11.7				225		275	275
40	10	10	9	8		10.2	10.2				250		225	200
41	12	10	11	12		12	10.45				300		275	300
42	7	11	8	6		6.8	10.8				175		200	150
43	12	11	8	10		11.9	11.7				300		200	250
44	8		4	8		8.15					200		100	200
45	8	12	11	11		8.3	12				200		275	275
46	10	10	11	10		9.75	10.2				250		275	250
47	1	1	1	1		1	1				25		25	25
48	5	4	6	7		5.7	3.9				125		150	175
49	9	12	12	12		9.9	11.9				225		300	300
50	9	9	10	11		9.85	9.8				225		250	275
51	10	12	7	9		9.8	12				250		175	225
52	9	12	8	10		8.9	11.8				225		200	250
53	8	12	7	8		7.95	12				200		175	200
54	7	6	6	8		6.9	6.6				175		150	200
55	9	4	4	10		8.1	4.1				225		100	250
56	8	12	7	8		8.25	12				200		175	200
57	12	12	8	9		12	12				300		200	225
58	9	6	9	10		9.3	6.3				225		225	250
59	5	12	8	7		5.2	12				125		200	175
60	8	5	8	9		7.6	5.7				200		200	225
61	8	5	8	10		8.1	5.3				200		200	250
62	10	6	7	12		8.6	6.1				250		175	300
63	3		7	10		3.8					75		175	250
64	11	12	7	10		11.8	11.9				275		175	250
65	12	6	7	8		11.5	7.8				300		175	200
66	10	11	9	8		10.8	10.7				250		225	200
67	8	3	8	7		7.5	3.4				200		200	175
68		8	8	10			9.1				0		200	250
69		10	8	9			9.8				0		200	225
70	8	11	8	9		8.8	11.7				200		200	225
71	7	12	9	9		8.5	11.9				175		225	225
72	5	6	11	10		5.3	6.4				125		275	250
73
74
75
76
77

## Sheet: Sheet1
	50	150	200	200	275		0	150	175	175	275	175		0
	200	200	150	150	275		0	150	150	175	200	150		150
	250	275	175	150	200		0	200	125	200	125	150		175
	175	300	300	25	225		0	200	150	175	150	150		175
	150	150	175	175	275		0	150	150	175	150	175		275
	150	150	150	150	225		0	100	75	175	150	175		175
	100	75	175	150	175		0	150	150	150	150	225		0
	150	150	175	150	175		0	150	150	175	175	275		150
	200	150	175	150	150		0	175	300	300	25	225		150
	200	125	200	125	150		0	250	275	175	150	200		175
	150	150	175	200	150		0	200	200	150	150	275		200
	150	175	175	275	175		0	50	150	200	200	275		150
														0
														200
														125
														200
														125
														150
														0
														200
														150
														175
														150
														150
														0
														150
														150
														175
														150
														175
														0
														100
														75
														175
														150
														175
														0
														150
														150
														150
														150
														225
														0
														150
														150
														175
														175
														275
														0
														175
														300
														300
														25
														225
														0
														250
														275
														175
														150
														200
														0
														200
														200
														150
														150
														275
														0
														50
														150
														200
														200
														275

## Sheet: Sheet2
TOMM34 Score	ATP5B Score
100	75
275	100
125	125
125	200
125	175
200	175
125	100
150	175
150	225
175	225
275	300
150	250
125	125
300	300
175	300
175	300
75	175
150	150
175	150
200	175
300	250
100	175
200	200
125	150
250	250
275	275
175	175
200	200
175	250
175	225
175	200
250	250
250	200
250	225
275	250
300	275
300	300
275	300
275	275
225	200
275	300
200	150
200	250
100	200
275	275
275	250
25	25
150	175
300	300
250	275
175	225
200	250
175	200
150	200
100	250
175	200
200	225
225	250
200	175
200	225
200	250
175	300
175	250
175	250
175	200
225	200
200	175
200	250
200	225
200	225
225	225
275	250
